# Supplementary material for: Role of oxygen and the OxyR protein in the response to iron limitation in Rhodobacter sphaeroides
Source: BMC Genomics. 2014 Sep 15;15(1):794. doi: 10.1186/1471-2164-15-794 (PMC4176601; doi:10.1186/1471-2164-15-794)
Supplement: Supplementary file 1 — Additional file 1: Table S1: Gene expression changes under iron limitation as determined by microarray analysis and RNAseq. (XLSX 984 KB) [file 12864_2014_6469_MOESM1_ESM.xlsx]

## Sheet: Microarray analysis data
Table S1. Gene expression changes under iron limitation as determined by microarray analysis and RNAseq.
Role of oxygen and the OxyR protein in the response to iron-limitation in Rhodobacter sphaeroides
B. Remes, B.A. Berghoff, K.U. Förstner and G. Klug
RSP number	Gene	avrg A-value		avrg log2 FC		Description
		-Fe oxic	-Fe anoxic	-Fe oxic	-Fe anoxic
RSP_0002	spbB	10.0992	17.1155	0.291742	-0.0640596	Histone-like nucleoid-structuring protein H-NS
RSP_0004		-	13.0264	-	-0.423756	hypothetical protein
RSP_0005	guaA	10.1534	13.7907	0.978738	-0.0367085	GMP synthase (glutamine-hydrolyzing)( EC:6.3.5.2 )
RSP_0006		9.86697	12.8167	0.625754	0.0437735	possible transporter, DMT superfamily
RSP_0007		10.3987	13.4467	0.139237	-0.199091	putative outer membrane protein
RSP_0008		-	14.1694	-	-0.225809	possible transporter, DME family, DMT superfamily
RSP_0009		-	12.3902	-	0.00125772	hypothetical protein
RSP_0010		9.52733	12.9805	0.761074	-0.0751516	homoserine O-succinyltransferase( EC:2.3.1.46 )
RSP_0011		10.1809	14.2506	0.170815	0.0757888	Predicted hydrolase or acyltransferase (alpha/beta hydrolase)
RSP_0013		10.0644	14.6702	0.304584	-0.0220366	hypothetical protein
RSP_0014		9.67541	12.9459	0.155166	-0.121948	transcriptional regulator, TetR family
RSP_0015		9.64881	13.5754	0.24598	-0.0347516	ABC spermidine/putrescine transporter, ATPase subunit
RSP_0017		9.79336	14.2926	0.382679	0.286681	ABC spermidine/putrescine transporter, inner membrane subunit
RSP_0018		10.7834	14.3639	0.501345	-0.0161218	Putative transcriptional regulator, gntR family
RSP_0019		11.058	14.3128	0.723937	-0.505278	hypothetical protein
RSP_0020		9.73988	13.6179	0.776622	0.0370268	hypothetical protein
RSP_0021	rpsI	10.9008	13.6277	0.587343	0.027215	30S ribosomal protein S9
RSP_0022		12.1142	14.0267	0.491322	0.176292	50S ribosomal protein L13
RSP_0024	rfbC	9.66643	12.5888	0.330568	0.0510759	Putative dTDP-4-dehydrorhamnose 3,5-epimerase (dTDP-L-rhamnose synthetase)( EC:5.1.3.13 )
RSP_0025		9.5419	13.1222	0.397071	-0.428272	probable NAD(P)-dependent oxidoreductase
RSP_0026		10.4485	13.9794	0.216346	-0.028044	Probable epimerase/dehydratase
RSP_0027		12.8122	16.473	0.545615	0.617396	hypothetical protein
RSP_0029		-	13.1208	-	-0.0128883	acetyl-CoA hydrolase/transferase family protein
RSP_0030		10.1423	14.4236	-0.149294	-0.439058	PAS sensor diguanylatecyclase/phosphodiesterase
RSP_0032	fliA	9.85024	13.5763	0.0838545	-0.0210501	sigma factor FliA (Sigma-28 group, flagellar)
RSP_0033		-	12.1633	-	0.0363691	hypothetical protein
RSP_0034	flhA	10.6154	14.9048	0.0622396	-0.0524317	flagellar biosynthesis protein, FlhA
RSP_0035		-	12.3841	-	0.205253	hypothetical protein
RSP_0037	flgM	9.74572	14.5296	-0.819645	-0.261205	Putative FlgM, negative regulator of flagellin synthesis
RSP_0038		11.2063	14.9363	0.544204	3.40558	hypothetical protein
RSP_0039		9.76263	16.6732	-0.394769	0.198721	hypothetical protein
RSP_0040	fliS	9.56874	12.4126	-1.12734	-0.792516	putative flagellar protein FliS
RSP_0041		11.5593	14.9636	0.204969	0.655392	hypothetical protein
RSP_0042	cheA3	9.54628	13.4424	-0.593575	0.0484226	Chemotaxis histidine protein kinase, CheA3( EC:2.7.3.- )
RSP_0043	cheY6	9.76861	13.0173	-0.804792	-0.222494	chemotaxis response regulator, CheY6
RSP_0044	tlpT	11.0403	15.7012	-0.496927	0.157903	putative cytoplasmic chemoreceptor, TlpT
RSP_0045	slp	10.5178	13.55	-0.426768	0.11001	Slp
RSP_0046	cheW4	9.76737	15.6818	-0.0437983	0.0736528	Chemotaxis protein, CheW4
RSP_0047	cheB2	9.56094	13.9271	0.327564	0.107992	chemotaxis methylesterase, CheB2( EC:3.1.1.61 )
RSP_0048	cheR3	9.55061	13.5163	0.00553555	-0.0278981	MCP methyltransferase, CheR3( EC:2.1.1.80 )
RSP_0049	cheA4	9.97513	14.6723	-0.721641	0.013977	Chemotaxis histidine protein kinase, CheA4( EC:2.7.3.- )
RSP_0051	torF	9.85921	12.969	0.062423	0.0551537	Torf protein
RSP_0052	fliE	10.763	13.5416	0.266676	-0.240671	flagellar protein FliE
RSP_0054	fliG	9.78847	13.9234	0.0929889	-0.259616	Probable flagellar motor switch protein FliG
RSP_0055	fliH	-	12.405	-	0.220811	flagellar protein FliH
RSP_0056	fliI	9.69366	12.7852	0.354629	-0.174418	FliI, Flagellum-specific ATPase( EC:3.6.3.14 )
RSP_0057	fliJ	11.3609	15.4632	0.605412	0.370761	Flagellar protein FliJ
RSP_0059	fliL	-	13.0251	-	-0.0421916	flagellar biosynthesis protein, FliL
RSP_0060	fliM	9.57133	15.1719	0.415266	-0.0396972	Flagellar switch protein FliM
RSP_0061	fliN	-	13.6637	-	-0.173395	Flagellar motor switch FliN protein
RSP_0062	fliO	9.96359	12.3706	-0.193858	0.187315	Flagellar protein FliO
RSP_0065	fliR	11.1988	15.2604	0.639218	0.309851	Flagellar protein FliR
RSP_0066	flhB	10.827	14.1007	-0.239936	-0.0798748	Flagellar protein FlhB
RSP_0067		9.89512	14.0414	0.292737	0.244499	hypothetical protein
RSP_0068	rpoN2	9.9122	14.8841	-0.364611	-0.0564467	Sigma-54 factor (RpoN2)
RSP_0069	fliC	10.6508	13.5223	-1.73711	-0.519221	Flagellar filament protein
RSP_0070	fliD	9.60554	12.9819	-0.239188	-0.0108269	possible flagellar hook-associated protein 2 (filament cap protein)
RSP_0071	fleQ	9.5271	13.4798	0.664678	0.0222131	sigma54 specific transcriptional regulator, fis family
RSP_0072		9.51211	13.247	0.0719841	-0.00421306	possible invasion protein
RSP_0073	flgL	-	12.2236	-	0.187956	flagellar hook-associated protein 3 FlgL
RSP_0076	flgI	-	12.0074	-	-0.128778	flagellar P-ring protein
RSP_0077	flgH	9.54562	12.5752	0.233644	0.106803	Flagellar L-ring protein
RSP_0078	flgG	9.83373	12.8322	-0.0558682	-0.0157551	Flagellar distal rod protein
RSP_0080	flgE	10.7252	16.3612	0.312458	0.198448	flagellar hook protein FlgE
RSP_0081	flgD	10.108	12.9574	0.0203926	0.0568283	Flagellar scaffolding protein FlgD
RSP_0082	flgC	10.571	15.6754	0.107922	-0.0569016	flagellar basal-body rod protein FlgC
RSP_0083	flgB	10.0622	14.4261	-0.0696857	0.0789848	Flagellar proximal rod protein FlgB
RSP_0084		10.0244	15.6359	0.471063	0.0898888	hypothetical protein
RSP_0085		10.235	13.2103	0.303803	-0.367135	multisensor hybrid histidine kinase( EC:2.7.3.- )
RSP_0086		9.57419	13.6075	0.296608	-0.359155	hypothetical protein
RSP_0087		9.86716	12.6273	0.220489	-0.0985701	two component transcriptional regulator, LuxR
RSP_0088		10.2662	14.2346	0.491768	0.0224529	ycfI, putative structural proteins
RSP_0089		10.0274	13.3706	0.36073	0.0120677	hypothetical protein
RSP_0090	smoC	9.66312	12.5875	0.594436	0.0936418	Operon regulator SmoC
RSP_0091	smoE	9.86328	13.4054	0.341761	-0.283516	ABC sorbitol/mannitol transporter, periplasmic binding protein
RSP_0092	smoF	9.9637	13.845	0.347959	-0.177374	ABC sorbitol/mannitol transporter, inner membrane subunit
RSP_0094	smoK	10.2492	14.4807	0.61797	0.0354324	ABC sorbitol/mannitol transporter, ATPase subunit
RSP_0095	smoS	10.3573	15.7095	0.535199	0.0948647	sorbitol dehydrogenase( EC:1.1.1.14 )
RSP_0096	mtlK	-	12.5286	-	0.287085	Mannitol dehydrogenase( EC:1.1.1.67 )
RSP_0097	smoM	10.7984	13.5745	0.665039	-0.472876	TRAP-T family sorbitol/mannitol transporter, periplasmic binding protein, SmoM
RSP_0099		10.3525	13.3436	0.8641	0.18835	TRAP-T family sorbitol/mannitol transporter, DctQ (4TMs) subunit
RSP_0100	nuoA	10.5959	14.8177	0.0638733	0.387426	putative NADH dehydrogenase I chain A( EC:1.6.5.3 )
RSP_0101	nuoB	10.152	12.9959	0.0605872	-0.0251963	NADH dehydrogenase (ubiquinone), 20 kDa subunit( EC:1.6.5.3 )
RSP_0102	nuoCD	11.1392	12.8179	-0.0437604	0.122284	NADH-ubiquinone oxidoreductase, chain 49kDa / NADH dehydrogenase (ubiquinone), 30 kDa subunit( EC:1.6.5.3 )
RSP_0103	nuoE	9.77637	13.0387	-0.152083	0.17124	ATP synthase subunit E( EC:1.6.5.3 )
RSP_0105	nuoG	10.5791	14.4663	0.141353	0.0972376	NADH dehydrogenase gamma subunit( EC:1.6.5.3 )
RSP_0106	nuoH	11.1776	14.9406	0.452415	0.279163	putative NADH dehydrogenase I chain H( EC:1.6.5.3 )
RSP_0107	nuoI	9.81826	15.2077	0.358345	-0.0866946	NADH-quinone oxidoreductase, chain I, ferredoxin( EC:1.6.5.3 )
RSP_0108	nuoJ	9.64308	14.3836	0.719506	1.15351	NADH dehydrogenase I chain J( EC:1.6.5.3 )
RSP_0109	nuoK	11.0051	13.742	0.234442	-0.0396745	putative NADH dehydrogenase I chain K( EC:1.6.5.3 )
RSP_0110	nuoL	9.72054	14.6271	0.350736	0.233068	NADH-ubiquinone oxidoreductase, chain 5( EC:1.6.5.3 )
RSP_0111C	nuoM	9.69729	13.8766	0.424907	0.00413438	0
RSP_0113		-	12.3517	-	0.273595	Phospholipase D/Transphosphatidylase( EC:3.1.4.4 )
RSP_0114		-	12.19	-	0.207386	hypothetical protein
RSP_0115		10.2217	15.5136	0.680173	0.20011	Class I triheme cytochrome c
RSP_0116		10.1408	13.5573	0.705547	0.0357707	hypothetical protein
RSP_0117		10.6353	15.2065	0.218537	-0.0650869	Cytochrome c oxidase, subunit I( EC:1.9.3.1 )
RSP_0118		10.5352	13.9103	0.746083	0.327519	Cytochrome c oxidase, subunit IIc( EC:1.9.3.1 )
RSP_0119		-	13.1783	-	0.117075	PA-phosphatase related phosphoesterase
RSP_0122	cerR	9.60636	12.9437	0.342504	-0.0822236	transcriptional regulator, LuxR family
RSP_0123	cerI	11.9196	15.1196	0.573666	-0.324741	Autoinducer synthesis protein
RSP_0124		10.2916	14.4033	0.452422	-0.21981	hypothetical protein
RSP_0125	opgG	10.6067	14.0264	0.427931	-0.150306	periplasmic glucan biosynthesis protein
RSP_0126		9.90503	14.8528	0.615586	-0.255283	hypothetical protein
RSP_0127	opgH	10.2879	14.233	0.545516	-0.254835	Glycosyl transferase, family 2
RSP_0128	opgC	9.55383	13.3313	0.644806	-0.0974479	OpgC protein
RSP_0130	metI	10.2846	13.1108	0.64228	0.156488	ABC D-methionine uptake transporter, inner membrane subunit
RSP_0132	metQ	9.9258	13.7496	0.910438	0.196048	ABC D-methionine uptake transporter, substrate-binding protein
RSP_0134		10.5623	13.7468	0.859446	0.285188	hypothetical protein
RSP_0135		9.8937	15.9399	0.435221	0.183325	hypothetical protein
RSP_0136		9.87335	15.4382	0.578946	0.0886124	putative integrase for prophage CP-933U
RSP_0137		9.74725	14.7876	0.494599	0.0280017	hypothetical protein
RSP_0138		10.3589	17.0454	0.317746	-0.0827189	hypothetical protein
RSP_0139		11.8655	14.6049	0.917253	-0.444137	Ribosomal protein S6
RSP_0140	rpsR	12.0444	14.3427	0.909647	-0.363352	30S ribosomal protein S18
RSP_0141		12.3537	15.3736	0.817139	-0.409462	50S ribosomal protein L9
RSP_0142	tig	11.7709	15.2796	0.619412	-0.138076	trigger factor
RSP_0144		10.8952	14.6126	0.317049	0.395196	0
RSP_0145		9.92719	14.7283	0.567395	0.142029	0
RSP_0146	glnB	10.7882	13.8759	0.284593	0.0538971	Nitrogen regulatory protein P-II
RSP_0147	glnA	11.1284	14.3175	0.623711	0.0607132	Glutamine synthetase class-I( EC:6.3.1.2 )
RSP_0148		10.0738	13.54	0.47269	-0.169914	Signal transduction histidine kinase( EC:2.7.3.- )
RSP_0149		10.0473	13.389	0.521906	-0.116079	CheY-like receiver protein( EC:2.7.3.- )
RSP_0150		9.82645	12.6199	0.562444	-0.296034	chase sensor signal transducdtion histidine kinase( EC:2.7.3.- )
RSP_0151		9.77568	13.3557	0.826815	0.00459712	hypothetical protein
RSP_0152		10.4283	13.7512	0.509365	0.056316	P-loop ATPase
RSP_0153		10.0048	13.4195	0.828803	-0.162551	hypothetical protein
RSP_0154		9.58489	12.3567	0.322619	-0.127552	3-hydroxyisobutyrate dehydrogenase( EC:1.1.1.31 )
RSP_0155		10.7328	14.1326	0.158186	0.191509	enoyl-CoA hydratase( EC:4.2.1.17 )
RSP_0156		10.1444	15.8257	0.0767779	0.0177797	Acyl-CoA dehydrogenase( EC:1.3.99.2 )
RSP_0157		10.6284	14.7001	0.584452	0.417725	Beta-mannanase( EC:3.2.1.4 )
RSP_0158		-	12.3781	-	-0.136126	cellulose synthase-like protein( EC:2.4.1.12 )
RSP_0159	galE-2	10.6286	13.877	0.270724	0.19616	UDP-glucose 4-epimerase( EC:5.1.3.2 )
RSP_0161		10.1635	13.8321	0.43076	-0.35096	Spermidine/putrescine-binding periplasmic protein
RSP_0162		9.71384	13.0184	0.0475064	0.0669657	hypothetical protein
RSP_0164		10.129	15.9104	0.442811	-0.0123121	hypothetical protein
RSP_0165		9.87896	14.1691	1.03498	0.500384	hypothetical protein
RSP_0166	dksA	11.3249	15.7789	0.161618	-0.152333	DnaK suppressor protein
RSP_0167		9.6301	13.1201	0.510319	0.150618	hypothetical protein
RSP_0170		10.2278	14.3162	0.663892	-0.180969	hypothetical protein
RSP_0171		10.0298	13.4198	0.678044	-0.3389	Response regulator receiver protein
RSP_0172		9.82117	16.7506	0.272525	0.000513651	Predicted transcriptional regulators
RSP_0173		10.0484	14.792	0.3143	-0.0909647	2-keto-4-pentenoate hydratase/2-oxohepta-3-ene-1 7-dioic acid hydratase( EC:4.1.1.- )
RSP_0174	ucpA	9.51958	13.885	0.576186	0.26781	short-chain dehydrogenase( EC:1.- )
RSP_0175		-	12.9175	-	-0.11993	Lactate dehydrogenase and related dehydrogenase
RSP_0176		10.0719	13.7569	0.651955	-0.146967	dihydroxy-acid dehydratase( EC:4.2.1.9 )
RSP_0177		-	12.8265	-	0.275257	FAD/FMN-containing dehydrogenase( EC:1.1.2.4 )
RSP_0179		9.53428	12.5301	0.447754	-0.181554	ABC-type nitrate/sulfonate/bicarbonate transport systems, periplasmic components TauA
RSP_0180		-	13.4395	-	0.109292	ABC nitrate/sulfonate/bicarbonate transporter, inner membrane subunit
RSP_0181		11.29	14.3334	0.268082	0.361344	ABC nitrate/sulfonate/bicarbonate transporter, inner membrane subunit
RSP_0182		10.15	14.0701	0.797793	0.181391	0
RSP_0183	dht	9.65335	15.2477	-0.0552784	-0.0818718	dihydropyrimidinase( EC:3.5.2.2 )
RSP_0184		9.60029	13.5508	0.182132	0.06311	N-carbamoyl-L-amino acid amidohydrolase( EC:3.5.1.6 )
RSP_0185		9.97827	14.9539	0.37364	0.00444788	Transcriptional regulator, TetR family
RSP_0186		13.0136	16.0244	0.177926	-0.0713405	Transcriptional regulator, TetR family
RSP_0187		10.1563	15.378	0.0777377	-0.27579	dihydropyrimidine dehydrogenase( EC:1.3.1.2 )
RSP_0188		9.9344	14.4162	0.495128	-0.00137401	Uncharacterized membrane-associated protein
RSP_0189		9.74377	14.5744	-0.0183257	0.210926	NADPH-dependent glutamate synthase beta chain and related oxidoreductase( EC:1.4.1.13 )
RSP_0190	accB	10.8669	15.8443	0.397128	-0.146955	Biotin carboxyl carrier protein, AccB
RSP_0191	accC	10.3421	13.3696	0.542799	-0.189893	acetyl-CoA carboxylase( EC:6.3.4.14 )
RSP_0194		10.2756	13.8605	0.619984	0.100418	possible ABC transporter, substrate-binding protein
RSP_0195		10.9983	14.934	0.429978	0.0883029	NADH-ubiquinone oxidoreductase( EC:1.6.99.3 )
RSP_0196	clpX	11.3142	14.0217	0.1094	-0.285872	ATP-dependent protease ATP-binding subunit
RSP_0197	clpP	10.6708	13.0245	0.0711475	-0.11004	Protease subunit of ATP-dependent Clp protease( EC:3.4.21.92 )
RSP_0198		-	13.0672	-	0.0247757	Phosphatidylglycerophosphate synthase
RSP_0200		11.8908	15.9889	0.22787	0.0534422	ABC transporter, periplasmic binding protein
RSP_0202		-	12.903	-	3.27614	hypothetical protein
RSP_0204		9.97199	16.3375	0.551512	-0.0858719	metallo-beta-lactamase family protein( EC:3.1.2.6 )
RSP_0205		9.9426	14.1795	0.202118	-0.0943205	hypothetical protein
RSP_0206		9.51964	13.7963	0.727625	0.107878	hypothetical protein
RSP_0207		9.84868	13.8633	0.30768	-0.169422	hypothetical protein
RSP_0209		9.72702	13.7645	0.601605	0.143743	possible prophage Lp3 protein 18
RSP_0211		9.58309	12.6067	0.730504	0.142014	hypothetical protein
RSP_0212		9.78935	13.7794	0.652203	0.243569	HNH nuclease
RSP_0213		10.2685	15.7484	0.543024	0.0516388	Phage terminase-like protein large subunit
RSP_0214		10.0075	13.3784	0.57266	0.131328	possible uncharacterized phage protein
RSP_0215		11.1771	14.5743	0.584981	-0.0948549	hypothetical protein
RSP_0216		9.85975	13.2491	0.695725	0.045696	hypothetical protein
RSP_0217	int	9.83073	14.2672	0.335009	0.12192	possible phage-related integrase
RSP_0218	mcpM	-	12.7103	-	0.123147	methyl accepting chemotaxis protein
RSP_0219		-	13.2707	-	0.302588	hypothetical protein
RSP_0220		9.80841	13.2683	0.555068	-0.435308	hypothetical protein
RSP_0223		9.86822	12.7769	0.199819	-0.310644	hypothetical protein
RSP_0224		-	12.3706	-	-0.00196056	ATP-dependent helicase( EC:3.6.1.- )
RSP_0227		9.79052	14.3477	0.3683	0.224611	hypothetical protein
RSP_0228	hmuS	10.3979	14.3122	0.595589	0.297804	putative hemin transport protein
RSP_0229		9.83747	14.407	0.519902	-0.0907202	multidrug efflux pump, MF Superfamily
RSP_0230		10.1705	13.9358	0.221681	-0.0545748	Neutral zinc metallopeptidase( EC:3.4.24.- )
RSP_0231	motB	9.72472	16.4087	0.208353	-0.192565	flagellar MotB protein
RSP_0233	motA	10.2392	16.4931	-0.102004	-0.658672	Flagellar motor protein MotA
RSP_0234	tlpL	10.4374	14.7933	0.576925	0.106776	TlpL, putative cytoplasmic chemoreceptor
RSP_0235	moaA	10.3103	15.884	0.0191506	-0.0585068	molybdenum cofactor biosynthesis protein A
RSP_0236		10.6551	14.1854	0.164674	0.185277	AgaE protein
RSP_0237	argE	11.8634	16.0168	0.0528874	0.0222816	acetylornithine deacetylase( EC:3.5.1.16 )
RSP_0238		10.6473	15.5103	0.626418	0.191061	hypothetical protein
RSP_0239	PntB	10.7109	14.957	0.410199	-0.201462	Pyridine nucleotide transhydrogenase beta subunit( EC:1.6.1.2 )
RSP_0240	pntA	10.4584	12.8193	0.51196	-0.281372	NAD(P) transhydrogenase subunit alpha( EC:1.6.1.2 )
RSP_0241		9.54899	14.7149	0.479277	-0.051554	Putative protein-S-isoprenylcysteine methyltransferase
RSP_0242		10.0759	14.0236	0.449275	0.0867831	probable kyurenine hydrolase( EC:3.7.1.3 )
RSP_0243		10.1721	14.46	0.389288	-0.135009	putative lipoprotein
RSP_0244		9.77784	12.1565	-0.00844955	-0.0868474	Predicted glutamine amidotransferase( EC:4.1.3.27 )
RSP_0245		9.93298	13.5042	0.653431	1.11212	Serine-pyruvate aminotransferase/aspartate aminotransferase( EC:2.6.1.45 )
RSP_0246		-	12.5874	-	0.0938091	ABC lipid efflux transporter, fused ATPase and inner membrane subunits
RSP_0247		9.76585	13.0146	0.622851	-0.0572388	aminomethyltransferase related to GcvT
RSP_0248		10.6271	13.4063	0.588343	-0.00415008	elongation factor P
RSP_0250		11.095	14.0424	0.0603464	-0.0735899	hypothetical protein
RSP_0251		10.9317	13.7753	0.336109	-0.378059	Outer membrane efflux protein
RSP_0252		11.4281	15.1895	0.272674	-0.0636317	Protein-L-isoaspartate carboxylmethyltransferase( EC:2.1.1.77 )
RSP_0253		10.2688	14.1463	0.391253	-0.0647809	Glycine/D-amino acid oxidase (deaminating)
RSP_0254	dxsA	11.3944	15.2328	0.00688979	0.261951	1-deoxy-D-xylulose-5-phosphate synthase( EC:2.2.1.7 )
RSP_0255	pufX	11.7605	14.5561	-0.374738	0.122107	Intrinsic membrane pufX protien
RSP_0256	pufM	11.423	14.464	-0.366878	0.270026	PufM, photosynthetic reaction center M subunit
RSP_0257	pufL	10.7427	13.8059	-0.480538	0.268103	PufL, Photosynthetic reaction center L subunit
RSP_0258	pufA	13.2339	15.7446	-0.293966	-0.254493	LHI alpha, Light-harvesting B875 protein
RSP_0259	pufQ	9.8134	12.0391	-0.300483	0.31318	Protein pufQ
RSP_0260	bchZ	10.3724	12.7942	-0.176179	0.107075	putative chlorophyllide reductase, BchZ subunit( EC:1.18.- )
RSP_0261	bchY	9.56625	13.6408	-0.281803	0.326441	Chlorophyllide reductase, BchY subunit
RSP_0262	bchX	9.66469	13.6513	-0.71188	-0.0802827	Chlorophyllide reductase, BchX subunit( EC:1.18.6.1 )
RSP_0263	bchC	9.60086	12.1248	-0.56681	0.174177	Chlorophyll synthesis pathway, bchC( EC:1.1.1.14 )
RSP_0264	crtF	10.2987	13.6197	0.284052	0.174519	Hydroxyneurosporene methyltransferase( EC:2.1.1.- )
RSP_0265	crtE	9.7203	12.3118	-0.501419	0.00605997	Geranylgeranyl pyrophosphate synthetase( EC:2.5.1.10 )
RSP_0266	crtD	11.9028	15.5126	-0.302253	0.286046	Methoxyneurosporene dehydrogenase( EC:1.3.- )
RSP_0267	ctrC	9.50235	13.0077	0.256773	0.0919836	Hydroxyneurosporene dehydrogenase
RSP_0269	tspO	10.0451	12.6783	-0.558925	0.0620501	Tryptophan rich sensory protein
RSP_0270	crtB	10.5682	15.3505	-0.219406	0.241917	Squalene/phytoene synthase( EC:2.5.1.32 )
RSP_0271	crtI	9.72443	14.2164	-0.362402	-0.00555115	Phytoene dehydrogenase( EC:1.3.- )
RSP_0272	crtA	10.2792	14.1371	-0.680444	0.330956	Spheroidene monooxygenase
RSP_0273	bchI	9.69472	13.2819	-0.369369	0.105146	Magnesium-chelatase, ChlI subunit( EC:6.6.1.1 )
RSP_0274	bchD	9.78584	13.1588	0.218827	0.510832	Magnesium-chelatase, subunit D
RSP_0275	bchO	10.0948	14.237	0.553572	0.133197	Magnesium-chelatase, BchO
RSP_0276		9.94123	15.7738	-0.184514	0.294403	Isopentenyl-diphosphate delta-isomerase( EC:5.3.3.2 )
RSP_0277	bchP	9.83712	12.8621	-0.0558404	0.00681126	Geranylgeranyl hydrogenase
RSP_0278		9.61276	12.9032	-0.55018	0.554806	putative light-harvesting 1 (B870) complex assembly protein PucC
RSP_0279	bchG	9.73472	12.9691	-0.617165	0.264211	bacteriochlorophyll a synthase
RSP_0280	bchJ	11.105	16.9984	-0.403551	0.141949	Bacteriochlorophyll synthase, 23 kDa subunit (bchJ)
RSP_0281	bchE	11.3933	12.9298	-0.349712	-0.0421196	Magnesium-protoporphyrin IX monomethylester oxidative cyclase, 66 kDa subunit(bchE)( EC:1.97.1.4 )
RSP_0282	ppsR	9.97146	14.3762	0.231613	0.0395899	Transcriptional regulator, PpsR
RSP_0283	ppaA	11.189	15.4755	0.0451139	-0.117919	regulatory protein, PpaA
RSP_0284	bchF	-	12.8626	-	-0.103495	2-vinyl bacteriochlorophyllide hydratase
RSP_0286	bchB	10.5063	14.082	-0.142047	-0.0427902	light-independent protochlorophyllide reductase subunit B( EC:1.18.- )
RSP_0287	bchH	9.57056	12.0923	-0.236428	-0.0556716	Magnesium-chelatase subunit H
RSP_0288	bchL	9.84969	15.2496	-0.123495	-0.251062	Light-independent protochlorophyllide reductase iron protein( EC:1.18.- )
RSP_0289	bchM	9.85891	14.3738	-0.258622	0.148281	Mg-protoporphyrin IX methyl transferase( EC:2.1.1.11 )
RSP_0290		10.8188	13.8154	-0.339733	-0.0583339	Light-harvesting 1 (B870) complex assembly
RSP_0291	puhA	10.9822	14.1921	-0.244419	0.0666084	Reaction centre H protein
RSP_0292		9.95537	12.7864	-0.175329	0.119291	hypothetical protein
RSP_0293		10.4273	14.532	-0.230413	0.118829	hypothetical protein
RSP_0294		10.2865	14.3897	0.143681	0.131213	hypothetical protein
RSP_0295		10.989	14.7591	0.0038721	0.282182	hypothetical protein
RSP_0296	cycA	12.0734	14.3743	-0.182704	-0.349753	Cytochrome c2
RSP_0297		-	13.9986	-	-0.130082	ABC branched chain amino acid transporter, ATPase subunit
RSP_0298		9.55731	13.8422	0.545516	0.221521	ABC branched chain amino acid transporter, ATPase subunit
RSP_0299		-	13.7199	-	0.0122511	ABC branched chain amino acid transporter, inner membrane subunit
RSP_0301		9.78839	12.1254	0.823593	-0.0545296	ABC branched chain amino acid transporter, substrate binding protein
RSP_0302	ureG	-	12.726	-	0.189438	Urease accessory protein G
RSP_0303	ureF	11.9115	15.7047	0.329918	-0.109919	Urease accessory protein UreF
RSP_0304	ureE	9.70027	14.2256	0.463151	-0.0432198	urease accessory protein UreE
RSP_0305		9.55333	14.4848	0.533301	0.234617	hypothetical protein
RSP_0307		11.0523	14.2846	0.268613	0.178178	Antifreeze protein, type I
RSP_0308	ureB	9.8003	13.4946	0.57328	0.136091	Urease, beta subunit( EC:3.5.1.5 )
RSP_0309	ureA	9.56157	14.1853	0.181909	0.131788	Urease, gamma subunit( EC:3.5.1.5 )
RSP_0310	ureD	9.98103	15.2841	0.430584	0.168678	Urease accessory protein UreD
RSP_0311		-	12.4705	-	-0.175375	Putative aminotransferase protein( EC:2.6.1.- )
RSP_0312		9.88564	13.8001	0.190273	0.539598	Aminotransferase class-III
RSP_0313		13.0029	16.4913	-1.64564	-0.531231	hypothetical protein
RSP_0314	pucB	10.5278	15.9772	-1.06637	-0.156179	LHII beta, light-harvesting B800/850 protein
RSP_0315	pucC	9.97507	14.6169	-0.377638	-0.265205	Light-harvesting 1 (B870) complex assembly
RSP_0316		9.69707	12.8094	0.640517	-0.302405	Transcriptional regulator, LuxR family
RSP_0317	hemN	11.4723	12.2666	-0.0968944	0.185292	coproporphyrinogen III oxidase
RSP_0318		-	13.1795	-	0.282439	hypothetical protein
RSP_0319		10.1143	14.3995	0.24909	0.140434	NnrU
RSP_0320	NnrT	-	13.103	-	0.142603	NnrT
RSP_0321	norD	10.8881	15.1799	0.759898	0.283532	NorD Nitric oxide reductase activation protein
RSP_0323	norB	9.7537	13.3518	0.567943	0.176922	Nitric oxide reductase large subunit, cytochrome b
RSP_0324	norC	10.3663	14.9524	0.464899	-0.307022	nitric oxide reductase subunit C, cytochrome c( EC:1.7.99.7 )
RSP_0325		-	12.848	-	0.805481	hypothetical protein
RSP_0326		-	12.1655	-	2.2837	hypothetical protein
RSP_0327	nnrR	-	12.4854	-	0.00018446	Crp-Fnr regulatory protein (NnrR)
RSP_0328	nnrS	-	12.1471	-	0.22942	hypothetical protein
RSP_0329		10.0885	12.2494	0.419662	-0.392712	GAF sensor diguanylate cyclase (GGDEF)
RSP_0330		10.4112	14.8418	0.432568	1.96573	hypothetical protein
RSP_0331		9.83263	12.7578	0.609139	-0.125957	hypothetical protein
RSP_0332		9.90829	13.5842	0.648186	0.13731	possible cellulose synthase
RSP_0333		9.58789	12.9618	0.888592	0.28101	possible cellulose synthase
RSP_0334		10.4471	13.7953	0.638872	-0.28616	hypothetical protein
RSP_0335		9.51958	12.6787	0.37256	0.178475	Probable dicyclicGMP cyclasephosphodiesterase
RSP_0337		11.269	14.4412	0.503879	-0.232539	possible phospodiesterase
RSP_0338		9.61302	12.748	0.529516	0.0138791	hypothetical protein
RSP_0339		9.71203	13.7664	0.548848	0.595323	hypothetical protein
RSP_0340		-	13.0683	-	0.100439	hypothetical protein
RSP_0341		9.55668	12.4454	0.247238	-0.312778	cytosine deaminase
RSP_0343		10.203	15.2791	0.629956	0.0504623	putative ABC sugar transporter, inner membrane subunit
RSP_0344		9.65415	13.1668	0.322767	-0.147474	putative ABC sugar transporter, fused ATPase subunits
RSP_0345		10.1328	13.5606	0.409218	0.0635848	Possible ABC transporter, periplasmic binding protein
RSP_0346		10.6219	13.6285	0.350869	-0.405232	ABC transporter, substrate binding protein
RSP_0347		-	12.011	-	-0.0430635	ABC transporter, inner membrane subunit
RSP_0349		10.5243	13.0276	0.414361	-0.217242	ABC transporter, ATPase subunit
RSP_0350		10.0131	14.3346	0.509229	-0.0154871	hypothetical protein
RSP_0351		10.6612	14.4835	0.651722	0.0109271	D-threo-aldose 1-dehydrogenase
RSP_0352		10.303	16.5977	0.203878	-0.0284412	probable ferredoxin
RSP_0353		-	12.4169	-	-0.0901401	0
RSP_0354		9.60933	12.7941	0.39042	-0.0857615	hypothetical protein
RSP_0355		10.6432	12.8162	0.205732	-0.354192	possible serine protease
RSP_0356		10.0833	13.6954	0.149605	-0.316468	Probable HflC protein
RSP_0357		10.6792	16.0098	-0.0570675	-0.399297	Probable HflK protein
RSP_0358	gor	9.73107	13.2026	0.371686	-0.0794434	probable glutathione reductase( EC:1.8.1.7 )
RSP_0359	cbbI	9.81627	14.5205	0.298196	-0.217274	Ribose-5-phosphate isomerase( EC:5.3.1.6 )
RSP_0360		11.5025	14.9303	0.131495	-0.0432798	hypothetical protein
RSP_0361	sda	10.6666	16.21	0.74329	0.179301	probable L-serine dehydratase protein
RSP_0362		9.64042	12.6237	0.752542	0.170576	hypothetical protein
RSP_0363		11.654	15.0863	0.174176	0.231584	hypothetical protein
RSP_0364		-	13.6272	-	-0.00619236	possible transporter, RarD family, DMT superfamily
RSP_0365		11.4467	16.7949	0.256256	-0.20741	hypothetical protein
RSP_0366		10.168	12.4138	0.466332	-0.00792094	adenylosuccinate synthetase( EC:6.3.4.4 )
RSP_0367		10.2465	13.4112	0.523381	-0.0731859	Preprotein translocase SecG subunit
RSP_0368		9.64176	12.6773	0.859189	-0.164946	CTP synthetase( EC:6.3.4.2 )
RSP_0369		9.66278	14.0091	0.401945	0.0235208	hypothetical protein
RSP_0370		9.61058	14.0658	0.512057	0.111648	hypothetical protein
RSP_0371		10.1213	13.3446	0.132198	-0.171414	ABC basic amino acid transporter, ATPase subunit
RSP_0372		11.1082	14.698	0.238576	-0.274069	ABC basic amino acid transporter, solute-binding protein
RSP_0375		-	12.5556	-	-0.196522	probable glutamine synthetase
RSP_0376		9.7858	14.666	0.198566	-0.0463781	Glutamine amidotransferase class-I
RSP_0377		10.1678	13.3081	0.328517	0.109874	probable glutamine synthetase
RSP_0378		9.57952	12.1571	0.341014	0.264503	hypothetical protein
RSP_0379		10.0843	13.6848	0.420302	-0.0535369	putative aminotransferase protein
RSP_0380		9.68387	14.0607	0.313294	-0.199011	hypothetical protein
RSP_0381		12.2616	16.3671	0.760608	-0.174867	hypothetical protein
RSP_0382		9.77079	12.9994	0.133015	0.0751801	poly-beta-hydroxybutyrate polymerase
RSP_0383		10.1405	12.845	0.702705	-0.291672	hypothetical protein
RSP_0384		10.1443	15.8263	0.423432	-0.0972454	hypothetical protein
RSP_0385		9.73296	13.0228	0.609495	-0.0923125	Threonyl-tRNA synthetase, class IIa
RSP_0386		13.319	16.4794	-0.146959	-0.1274	Cold-shock DNA-binding domain protein
RSP_0387		9.94802	15.8168	0.423766	0.0838978	hypothetical protein
RSP_0388		-	12.2899	-	0.222494	hypothetical protein
RSP_0390		9.88169	14.6264	0.44832	0.0362181	Thymidylate synthase
RSP_0392		9.52016	13.3472	0.853524	-0.0953677	probable lactoylglutathione lyase
RSP_0393		9.50337	12.5111	0.61699	-0.311858	probable riboflavin biosynthesis protein
RSP_0394		10.4564	13.8486	0.310712	-0.199276	hypothetical protein
RSP_0395	rpoD	10.2243	13.9168	0.50384	-0.273938	RNA polymerase sigma factor
RSP_0396		9.8416	15.1037	0.613236	0.00252967	hypothetical protein
RSP_0397	dnaG	10.1309	13.9227	0.36863	-0.188363	DNA primase
RSP_0398		10.3613	13.353	0.373883	-0.442639	dehydrogenase( EC:1.4.1.3 )
RSP_0399		9.80148	16.1805	0.11887	-0.159486	hypothetical protein
RSP_0400		10.4097	13.8911	0.539587	0.0292825	hypothetical protein
RSP_0401		9.7783	14.0848	0.116296	-0.0130256	hypothetical protein
RSP_0402		-	12.5504	-	-0.0203218	transcriptional regulator, TetR family
RSP_0403		9.77316	14.5074	0.689049	0.0825589	homoserine dehydrogenase( EC:1.1.1.3 )
RSP_0404		10.3311	12.7391	0.513222	-0.167474	fructose - 1,6 - bisphosphatase, GlpX-like
RSP_0405		-	12.6901	-	0.217056	probable single-stranded DNA-specific exonuclease
RSP_0406		9.68632	13.3191	0.591013	0.153178	periplasmic sensor diguanylate cyclase (GGDEF)
RSP_0408		9.53081	16.7059	0.457004	0.0820492	hypothetical protein
RSP_0409		10.5114	15.4779	0.30272	-0.0247228	hypothetical protein
RSP_0410		9.52701	13.7722	0.366985	0.00561551	sensor diguanylate cyclase (GGDEF)
RSP_0411		-	12.2978	-	0.515781	hypothetical protein
RSP_0412		9.57562	13.3909	0.512728	0.390453	putative phosphatase
RSP_0414		9.73794	12.8795	0.489308	0.019346	hypothetical protein
RSP_0415		-	12.8054	-	0.228177	RNA polymerase sigma-70 factor
RSP_0416		9.75738	16.4804	0.298818	0.140887	putative calcium-binding EF-hand domain protein
RSP_0418		11.3408	15.4161	0.1619	-0.00293744	hypothetical protein
RSP_0419		9.60966	13.3443	0.713811	0.747668	hypothetical protein
RSP_0420		11.7079	15.6182	0.857234	0.199813	hypothetical protein
RSP_0421		10.192	12.8858	0.853995	0.20511	hypothetical protein
RSP_0422		11.1559	16.2756	0.361467	1.4777	hypothetical protein
RSP_0423		-	13.3722	-	0.471669	Aldo/keto reductase
RSP_0424		10.431	14.2382	0.460062	0.425561	hypothetical protein
RSP_0425	metG	10.7794	15.2793	0.593998	-0.231224	methionyl-tRNA synthetase
RSP_0426		-	12.3912	-	0.281376	putative Naﱿ antiporter with cyclic nucleotide-binding domain
RSP_0427		11.3234	15.2129	0.109821	-0.163007	hypothetical protein
RSP_0428		10.7563	14.0631	0.2337	0.108023	hypothetical protein
RSP_0429		10.3608	14.9388	0.709773	0.181144	Probable ABC drug/toxin efflux transporter; fused ATPase and inner membrane subunits
RSP_0430	cobD	-	12.6096	-	-0.289793	cobalamin biosynthesis protein CobD
RSP_0431		10.1503	13.1573	0.361048	-0.303538	putative selenocysteine lyase( EC:4.4.1.16 )
RSP_0432		10.2444	13.036	0.919814	-0.407857	hypothetical protein
RSP_0433		9.818	13.3829	0.93565	-0.721976	hypothetical protein
RSP_0434	SufD	9.59173	13.723	1.29637	-0.844379	0
RSP_0437	SufC	10.2811	13.9786	0.949733	-1.04517	Suf C, ATPase
RSP_0439		10.6015	13.4688	0.743951	-1.00806	hypothetical protein
RSP_0440	sufB	9.99342	14.8586	0.702552	-1.05054	putative SufB
RSP_0442		10.4118	13.976	0.419004	-0.215586	putative aminotransferase
RSP_0443		10.3398	15.9464	0.766535	-0.551534	Rrf2 family transcriptional regulator
RSP_0444		10.6651	14.5816	0.257348	-0.140059	hypothetical protein
RSP_0445		9.52654	13.5518	0.389691	0.0179195	hypothetical protein
RSP_0446		11.0558	13.828	0.30764	-0.13444	isocitrate dehydrogenase( EC:1.1.1.42 )
RSP_0448		10.8997	14.0428	0.68029	-0.0306529	EF-Tu; elongation factor Tu
RSP_0449		9.60203	13.3296	0.52334	-0.103578	putative glutamine amidotransferase
RSP_0450		9.64349	15.2431	0.472938	0.0259702	hypothetical protein
RSP_0451	alaS	9.80224	14.0981	0.633831	-0.0297267	alanyl-tRNA synthetase
RSP_0452	recA	9.71099	14.1484	0.430679	0.0956408	recombinase A
RSP_0453		-	12.1175	-	-0.0898843	hypothetical protein
RSP_0454		9.81135	15.094	0.582407	0.236512	multisensor hybrid histidine kinase
RSP_0455		11.2298	15.184	0.691035	0.198651	possible NOL1/NOP2/sun family protein
RSP_0456		-	12.8031	-	0.0996467	hypothetical protein
RSP_0457	glpR	-	12.1953	-	-0.00637959	probable glycerol-3-phosphate regulon repressor
RSP_0458		-	12.3084	-	0.0461422	hypothetical protein
RSP_0460		-	13.5786	-	0.120979	AcrB/AcrD/AcrF family cation/multidrug efflux pump
RSP_0461		10.0398	15.568	0.456314	0.0513979	multidrug/cation efflux pump, membrane fusion protein (MFP) family
RSP_0462		10.3014	13.7486	0.763771	0.278074	hypothetical protein
RSP_0463		9.76102	13.4413	0.233169	0.188342	cation efflux transporter, CDF family
RSP_0464		12.1933	12.9882	-0.263592	0.261784	putative protease
RSP_0465		11.4109	14.8368	0.174917	0.0250889	putative protease
RSP_0466		11.1365	14.2281	0.239367	0.154118	hypothetical protein
RSP_0468		9.54443	14.8305	0.535601	0.158721	putative 3-octaprenyl-4-hydroxybenzoate carboxy-lyase
RSP_0470		9.85526	13.9067	0.408567	0.145458	hypothetical protein
RSP_0472		9.75089	14.0495	0.151117	0.106928	hypothetical protein
RSP_0473		-	13.6553	-	0.264955	phospholipase-D family protein
RSP_0474	cycP	10.2214	13.7994	0.20947	-0.12659	Cytochrome c'
RSP_0475		9.88082	13.9477	-0.0148156	0.0962876	cytochrome b
RSP_0476		10.7267	15.0236	0.321963	0.567028	L-fuculose-phosphate aldolase( EC:4.1.2.17 )
RSP_0477		9.94837	14.3999	0.68618	0.0996505	hypothetical protein
RSP_0478		-	12.3609	-	0.0593837	putative lysyl-tRNA synthetase
RSP_0479		10.1043	13.2819	0.639849	-0.0331493	elongation factor P
RSP_0480	uxuB	10.2818	14.6039	0.445634	0.151009	D-mannonate oxidoreductase( EC:1.1.1.57 )
RSP_0481		-	13.3712	-	-0.0669766	possible 2-deoxy-D-gluconate 3-dehydrogenase( EC:1.1.1.125 )
RSP_0482	kduI	-	12.703	-	0.208204	4-deoxy-L-threo-5-hexosulose-uronate ketol-isomerase( EC:5.3.1.17 )
RSP_0485		-	12.3701	-	-0.143767	TRAP-T family transporter, DctQ (4 TMs) subunit
RSP_0487		10.0205	14.1588	0.64413	-0.0848418	TRAP-T family transporter, DctP (periplasmic binding) subunit
RSP_0488	uxaC	-	13.5339	-	0.238249	uronate isomerase
RSP_0489		-	13.8713	-	0.297795	GntR family transcriptional regulator
RSP_0491	hupT	9.63135	12.6993	0.796747	-0.0773139	Hydrogen uptake histidine-kinase
RSP_0492	hupU	10.0965	13.3366	0.25232	0.053252	hydrogenase small subunit
RSP_0493	hupV	9.74773	14.6124	0.444214	-0.107375	hydrogenase large subunit
RSP_0494	hypF	10.3508	14.3072	0.507089	-0.12852	hydrogenase maturation factor F
RSP_0495	hupS	9.79555	13.5361	0.354632	0.0875344	hydrogenase protein small subunit( EC:1.12.99.6 )
RSP_0496	hupL	-	13.7631	-	0.124597	hydrogenase protein large subunit
RSP_0497		10.4095	14.6732	0.678549	0.254795	HupE/UreJ accessory protein
RSP_0499	hupD	10.8472	15.025	0.641586	-0.04239	HycI, hydrogenase maturation protease
RSP_0500		9.54668	13.9411	0.673406	0.246146	putative HupF/HypC hydrogenase protein
RSP_0501	hupG	-	12.9104	-	0.45239	HupG hydrogenase expression/formation protein
RSP_0502	hupH	-	12.4421	-	-0.0879512	HupH hydrogenase expression/formation protein
RSP_0505	hypA	14.322	16.8843	0.377356	0.0818014	Hydrogenase expression/synthesis, HypA family
RSP_0506	hypB	10.417	14.0041	0.719576	0.152748	NI2+binding GTPase protein HypB
RSP_0507		-	14.3962	-	-0.00406635	HupR response regulator
RSP_0508	hypC	11.5049	15.5918	0.422721	-0.0317221	Hydrogenase expression/formation protein HypC
RSP_0509	hypD	9.84938	13.1094	0.700961	0.15279	hydrogenase isoenzyme formation protein HypD
RSP_0510	hypE	9.94169	13.5526	0.595845	0.172814	hydrogenase expression/formation protein HypE
RSP_0511		-	13.7902	-	0.0406784	two component transcriptional regulator, LuxR family
RSP_0512		-	12.2045	-	0.0436417	multisensor hybrid histidine kinase
RSP_0513		10.7619	14.5112	0.182502	-0.122945	hypothetical protein
RSP_0514		10.382	15.1781	0.407779	0.422695	dTDP-glucose 4,6-dehydratase protein( EC:4.2.1.46 )
RSP_0515		9.6482	14.1454	0.47485	-0.0385253	hypothetical protein
RSP_0517		-	12.5914	-	0.278671	hypothetical protein
RSP_0518		-	13.4747	-	0.444402	putative glycosyltransferase protein
RSP_0519		-	12.1993	-	0.282703	NAD-dependent epimerase/dehydratase
RSP_0520		10.5481	14.2586	0.61394	-0.0674461	NAD-dependent dehydratase/epimerase
RSP_0521		9.82129	14.4158	0.525246	0.248772	putative Zn-containing dehydrogenase
RSP_0523		10.5792	14.1796	0.837122	0.035592	hypothetical protein
RSP_0524		9.98036	15.2636	0.255797	-0.0359681	hypothetical protein
RSP_0525		-	12.6388	-	0.244385	hypothetical protein
RSP_0526		9.98445	12.9942	0.532955	-0.27892	hypothetical protein
RSP_0528	nifW	-	12.4046	-	0.151113	nitrogenase stabilizing/protective protein
RSP_0529	nifV	9.67071	12.6168	0.496315	-0.0752507	Homocitrate synthase
RSP_0530	nifS	-	12.2118	-	0.217627	Cysteine desulfurase( EC:2.8.1.7 )
RSP_0531	nifU	-	13.4605	-	0.405689	Nitrogen fixation protein
RSP_0532		9.61958	13.8252	0.393162	0.0136265	hypothetical protein
RSP_0533	nifQ	-	12.3374	-	0.0401267	putative nitrogen fixation protein nifQ
RSP_0534		9.59251	13.4783	0.596509	-0.0759357	putative dimeric ferredoxin (FdIII)
RSP_0535		-	14.5356	-	0.216759	hypothetical protein
RSP_0536	nifX	9.7842	15.1134	0.47944	0.102688	putative nitrogenase molybdenum-iron protein NifX
RSP_0537	nifN	9.94381	14.4524	0.311623	-0.126707	nitrogenase molybdenum-iron protein beta chain, nifN
RSP_0538	nifE	-	13.0187	-	0.275506	nifE, nitrogenase molybdenum-cofactor synthesis protein
RSP_0539	nifK	9.77204	13.4794	0.616424	-0.146512	nitrogenase molybdenum-iron protein beta chain
RSP_0540	nifD	10.3967	13.1954	0.990611	0.0891397	Nitrogenase iron-molybdenum protein, alpha chain( EC:1.18.6.1 )
RSP_0541	nifH	9.90672	14.8013	0.602357	0.0426049	Nitrogenase iron protein (Nitrogenase component II)( EC:1.18.6.1 )
RSP_0543	fixU	10.6106	14.5448	0.45005	-0.0295685	hypothetical protein
RSP_0544	nifZ	11.8475	14.9601	0.269863	0.0243703	probable NifZ
RSP_0546	nifB	-	14.1762	-	-0.0955991	NifB family--FeMo cofactor biosynthesis protein
RSP_0547	nifA	10.1173	13.9243	0.396067	0.306407	NifA transcriptional activator
RSP_0548		10.4389	14.5374	0.200151	-0.10583	hypothetical protein
RSP_0549		10.619	14.9386	0.433091	0.589822	hypothetical protein
RSP_0550		9.55096	14.3132	0.367213	0.31593	putative D-alanyl-D-alanine carboxypeptidase
RSP_0551		-	12.7082	-	0.0869226	putative thymidylate kinase( EC:2.7.4.9 )
RSP_0552		9.60851	13.9482	0.678612	-0.00303247	putative multidrug transporter, SMR family, DMT Superfamily
RSP_0554	htpx	-	13.7523	-	-0.0487254	heat shock protein HtpX
RSP_0555	ruvA	10.3974	14.3933	0.712489	-0.0053345	Holliday junction DNA helicase motor protein
RSP_0556	ruvC	10.6903	14.3458	0.332765	-0.119673	Holliday junction resolvase
RSP_0557		10.5144	13.8254	-0.462627	-0.292787	hypothetical protein
RSP_0558		10.1861	14.5045	0.715142	0.147797	Possible ribosomal protein L11 methyltransferase
RSP_0559	msrA	9.62341	12.498	0.0637903	-0.10192	Peptide methionine sulfoxide reductase
RSP_0560	priA	10.2782	14.5996	0.406921	-0.0595437	Probable pimosomal protein N'
RSP_0561		9.71434	13.3644	0.530645	0.0535468	transaldolase
RSP_0562		10.1715	14.2054	0.653913	0.0208839	hypothetical protein
RSP_0563		9.6777	14.6916	0.754027	0.102468	tyrosine recombinase
RSP_0564		10.3009	13.9423	0.703758	0.222934	hypothetical protein
RSP_0565		9.85808	12.0869	0.283922	-0.0378553	putative phosphatidylcholine synthase
RSP_0566		9.66118	12.7599	0.556498	-0.0883733	possible transporter, DMT superfamily
RSP_0567		9.87918	13.2835	0.724499	-0.0139643	Probable Methylated-DNA-(protein)-cysteine S-methyltransferase
RSP_0568		9.56899	14.1116	0.546036	-0.0579735	isoleucyl-tRNA synthetase
RSP_0570		9.55167	12.6559	0.0142113	0.0197966	hypothetical protein
RSP_0571		10.2967	15.4937	0.337412	-0.0414461	tRNA pseudouridine synthase
RSP_0573	phoB	-	13.1025	-	0.18256	Response regulator receiver protein
RSP_0575		9.7721	14.0438	0.517652	-0.163901	Predicted signal transduction protein containing cyclic nucleotide-binding and CBS domains
RSP_0576		-	12.3285	-	-0.228221	Naﻊ► symporter
RSP_0577		-	12.3947	-	-0.0864397	hypothetical protein
RSP_0578		10.7964	15.7199	0.334875	0.125671	Adenylate kinase( EC:2.7.4.3 )
RSP_0579		9.81571	14.6987	0.115049	0.208975	Acetyl-coenzyme A synthetase( EC:6.2.1.1 )
RSP_0580		10.0781	13.6515	0.154954	0.00376455	Putative sulfate transporter, SulP family
RSP_0581		9.53027	13.725	0.777595	0.011894	hypothetical protein
RSP_0582		9.63791	12.9314	0.478235	0.0571483	possible penicillin binding protein
RSP_0583		9.56334	14.215	0.768613	-0.0462022	hypothetical protein
RSP_0584		9.87938	12.9468	0.685964	-0.257706	lysyl-tRNA synthetase
RSP_0585	osmC	10.1016	13.4657	0.57379	-0.0839983	osmotically inducible protein OsmC
RSP_0586	nadD	9.67954	15.8871	0.60844	0.279074	nicotinic acid mononucleotide adenyltransferase
RSP_0587		9.97764	13.5412	0.740526	-0.0914689	Putative ABC transporter, fused ATPase subunits
RSP_0588		10.5221	15.2136	0.463067	-0.0483697	hypothetical protein
RSP_0590		9.61456	14.6009	0.454562	0.0424487	hypothetical protein
RSP_0591		13.264	16.5577	0.422363	0.0701729	Cold-shock protein
RSP_0592		9.71486	12.5742	0.668319	0.384626	Putative lipase/esterase
RSP_0594		-	12.4058	-	0.0240644	Putative choline sulfatase( EC:3.1.6.6 )
RSP_0595		9.95246	14.2492	0.626045	0.151599	hypothetical protein
RSP_0596		10.1543	13.2563	0.637213	0.00234349	Putative peptidyl-dipeptidase
RSP_0597		-	12.482	-	0.0496494	Probable molybdopterin biosynthesis protein
RSP_0598		10.4751	15.6476	0.443155	0.116985	Probable deoxyuridine-triphosphatase( EC:3.6.1.23 )
RSP_0599		10.1958	15.0673	0.579872	-0.107579	phosphopantothenoylcysteine synthase/decarboxylase
RSP_0600		10.3778	13.891	0.528687	0.0661029	hypothetical protein
RSP_0601	rpoH2	9.97362	12.6502	1.03426	-0.175531	RNA polymerase sigma factor
RSP_0602		9.87879	14.565	0.569287	-0.126174	Possible adenosyl cobinamide kinase/ cobinamide phosphate guanylyltransferase( EC:2.7.1.156 )
RSP_0603		-	13.8207	-	0.356228	hypothetical protein
RSP_0604		10.6889	13.9889	0.38918	-0.0493637	hypothetical protein
RSP_0605		-	12.8177	-	0.275333	hypothetical protein
RSP_0606		-	12.4603	-	0.177677	Putative redox protein
RSP_0607		-	12.3611	-	0.019711	RNA polymerase sigma-70 factor
RSP_0608		-	13.7981	-	0.0508894	hypothetical protein
RSP_0609		10.9349	15.158	0.509091	0.251215	hypothetical protein
RSP_0610		9.86315	15.0024	0.528827	0.106718	Putative 3-oxoacyl-(acyl-carrier-protein) reductase
RSP_0611		10.1003	15.3556	0.43785	0.280398	transcriptional regulator, ArsR family
RSP_0612		10.1345	14.5453	0.218402	-0.265359	RhtB family transporter
RSP_0613		-	13.6839	-	0.0818291	hypothetical protein
RSP_0614		-	12.1652	-	-0.136776	hypothetical protein
RSP_0615		10.8397	15.0529	0.282257	-0.0437586	Putative oxidoreductase
RSP_0616		11.5129	15.9263	0.164195	-0.586601	transcriptional regulator, AraC family
RSP_0617		9.86839	14.5721	0.375074	-0.163321	hypothetical protein
RSP_0618		-	13.1492	-	0.466993	hypothetical protein
RSP_0619		11.7869	15.6907	0.455444	0.0278595	hypothetical protein
RSP_0620		-	13.9266	-	0.367386	hypothetical protein
RSP_0623		9.99707	14.7903	0.619268	0.843832	hypothetical protein
RSP_0624		10.3905	13.2997	0.622259	-0.0589611	hypothetical protein
RSP_0625		11.4651	14.2999	0.470656	-0.0404328	Putative Maf-like protein
RSP_0626	infA	12.2739	15.2492	0.433651	-0.336443	translation initiation factor IF-1
RSP_0627		9.61701	12.422	0.203178	0.009774	Putative amidohydrolase
RSP_0628		10.8555	14.5614	0.368104	-0.0361618	hypothetical protein
RSP_0629		10.1971	15.2619	0.177453	0.0943939	hypothetical protein
RSP_0630		11.4797	15.1775	0.281984	-0.0267042	hypothetical protein
RSP_0631		10.9688	15.0555	0.290831	-0.103364	hypothetical protein
RSP_0632	hisD1	10.1085	14.9846	0.567679	0.0594887	histidinol dehydrogenase( EC:1.1.1.23 )
RSP_0633		10.4569	14.661	0.415444	-0.0753327	UDP-N-acetylglucosamine enolpyruvyl transferase( EC:2.5.1.7 )
RSP_0634		-	12.3909	-	0.328752	TRAP-T family transporter, DctM (12 TMs) subunit
RSP_0635		9.58075	14.1978	0.521185	0.372099	TRAP-T family transporter, DctQ (4 TMs) subunit
RSP_0636		9.76039	13.1383	0.461992	-0.122936	TRAP-T family transporter, DctP (periplasmic binding) subunit
RSP_0637		9.80079	13.7105	0.807496	0.251661	hypothetical protein
RSP_0638		10.8281	13.5514	0.684964	0.195558	putative FAD dependent oxidoreductase protein
RSP_0639		9.94018	13.5937	0.650977	-0.0594585	Putative N-methylhydantoinase B
RSP_0640		9.50961	13.9103	0.488346	0.468855	putative N-methylhydantoinase A
RSP_0641		-	13.729	-	0.142472	transcriptional regulator, XRE family
RSP_0643		11.5036	14.5885	-0.369924	-0.379612	periplasmic sensor signal transduction histidine kinase
RSP_0644		9.83717	14.819	0.476112	0.00593855	ABC transporter, inner membrane subunit
RSP_0645		10.3537	15.9629	0.603846	0.231395	ABC transporter, ATPase subunit
RSP_0646		9.88457	13.8342	0.614803	0.132191	ABC transporter, substrate-binding protein
RSP_0647	thiD	9.6393	14.9093	0.735559	0.419006	phosphomethylpyrimidine kinase( EC:2.7.4.7 )
RSP_0648	thiE	9.70686	13.7541	0.566108	0.170538	Thiamine-phosphate pyrophosphorylase
RSP_0649	thiM	-	12.3314	-	-0.169572	Putative hydoxyethylthiazole kinase( EC:2.7.1.50 )
RSP_0650		10.1267	13.6033	0.314555	0.0488953	Probable transglycosylase
RSP_0651		11.3734	16.1957	0.227401	-0.132138	Putative inositol monophosphatase protein
RSP_0652		9.56065	12.4069	0.54776	0.11467	UDP-glucose 4-epimerase
RSP_0653		9.52685	14.3964	0.547857	0.118661	UDP-glucose 6-dehydrogenase( EC:1.1.1.22 )
RSP_0654		9.74144	15.0939	0.358815	0.0733222	possible transporter, DMT superfamily
RSP_0655		10.3373	13.5824	0.673956	0.0557822	hypothetical protein
RSP_0656		9.57787	12.7481	0.455011	0.30985	Probable sodium/sulphate symporter
RSP_0657		11.0334	14.5282	0.179477	-0.0153418	hypothetical protein
RSP_0658		10.0772	13.2871	0.612408	0.324487	Probable ATP-dependent helicase
RSP_0659		10.1915	14.8951	0.647625	0.171119	Putative metallo-phosphoesterase
RSP_0660		9.90372	14.3954	0.784317	0.0879668	hypothetical protein
RSP_0661		9.53112	15.2265	0.527041	0.0987249	Probable tetrahydrofolate dehydrogenase/cyclohydrolase( EC:1.5.1.5 )
RSP_0662		10.407	13.2593	0.58212	0.279573	Putative chorismate mutase
RSP_0663		10.3505	14.1811	0.69394	0.0969409	Formate-tetrahydrofolate ligase( EC:6.3.4.3 )
RSP_0665	ftsH	11.0518	13.1627	0.0373882	-0.282856	FtsH( EC:3.4.24.- )
RSP_0666		10.3011	13.1659	0.493448	-0.00978263	Probable cell cycle protein
RSP_0667		10.6223	14.2738	0.452801	0.0102505	hypothetical protein
RSP_0668		10.0451	12.8515	0.687698	-0.00645758	OmpA/MotB family protein
RSP_0669	tolB	9.84803	14.955	0.468685	-0.013587	translocation protein TolB precursor
RSP_0670		10.1767	13.0479	0.721636	-0.217112	Possible TolA protein
RSP_0671		9.9919	13.8201	0.609339	-0.0462126	ExbD/TolR family protein
RSP_0672	TolQ	9.7465	13.4664	0.424036	-0.100538	Biopolymer transport protein, TolQ
RSP_0673		9.59142	13.7742	0.545131	0.174944	Putative thioesterase
RSP_0674		11.3645	15.9627	0.321624	0.0876195	DNA polymerase III subunit delta
RSP_0675		9.61145	13.3882	0.698372	0.086027	putative TatD-related deoxyribonuclease
RSP_0677		9.59584	12.1177	0.436611	0.150011	Putative malonate transporter, mdcF, AEC family
RSP_0678		10.3425	15.1372	0.438203	0.143698	hypothetical protein
RSP_0679	hemC	10.2738	14.2438	-0.119578	-0.116662	porphobilinogen deaminase( EC:2.5.1.61 )
RSP_0680	hemE	10.1943	12.84	-0.000175136	0.0717685	Uroporphyrinogen decarboxylase
RSP_0681		9.54085	13.0384	0.35578	0.170356	hypothetical protein
RSP_0682	hemF	10.2818	13.7462	0.710573	0.0991313	coproporphyrinogen III oxidase( EC:1.3.3.3 )
RSP_0683		11.4082	15.4916	0.47056	0.0760512	hypothetical protein
RSP_0684		9.65896	13.3998	0.450752	0.016096	Possible oxidoreductase; Short-chain dehydrogenase/reductase SDR
RSP_0685		9.87502	13.4068	0.742894	0.0458635	Possible ribosomal RNA small subunit methyltransferase C RsmC
RSP_0686		9.63128	15.0823	0.564919	0.00176851	ATP-dependent Clp protease adaptor protein clpS
RSP_0687		10.0679	14.4765	0.594085	0.0151816	Predicted hydrolase (haloacid dehalogenase (HAD) superfamily)
RSP_0688		9.78607	12.6342	0.383921	0.0552841	Probable penicillin-binding protein
RSP_0689	rdxS	10.7259	14.1689	-0.0267939	-0.304286	RdxS, cytochrome oxidase maturation protein, cbb3-type
RSP_0690	rdxI	10.2576	14.1836	0.0306554	-0.0333423	Copper-translocating P-type ATPase, RdxI
RSP_0691	rdxH	9.67905	15.0796	0.203127	-0.149722	RdxH
RSP_0692	rdxB	9.98294	12.7836	0.466576	0.129397	iron-sulfur cluster-binding protein
RSP_0693	ccoP	12.0188	14.7516	0.0500964	0.117306	Cbb3-type cytochrome c oxidase CcoP subunit
RSP_0694	ccoQ	12.5057	13.7731	0.0494679	0.21678	Cbb3-type cytochrome c oxidase CcoQ subunit
RSP_0695	ccoO	12.7007	14.1865	0.117932	0.16591	Cbb3-type cytochrome c oxidase CcoO subunit
RSP_0696	ccoN	12.4823	13.4978	0.283624	-0.141456	Cbb3-type cytochrome oxidase CcoN subunit
RSP_0697		11.4349	13.1515	-0.424103	0.169354	Universal stress protein (Usp)
RSP_0698	fnrL	9.98187	14.3843	0.566456	-0.0278613	Crp-Fnr regulatory protein (FnrL)
RSP_0699	hemZ	10.6442	12.5338	0.723005	0.186185	coproporphyrinogen III oxidase
RSP_0700		-	13.0835	-	0.152567	probable glycosyltransferase
RSP_0701		9.74925	13.0476	0.638573	0.0822288	ABC peptide transporter, fused ATPase domains
RSP_0703		10.4971	13.7056	0.677531	-0.125315	ABC peptide transporter, inner membrane subunit
RSP_0704		9.68067	12.9374	0.542941	0.346714	ABC peptide transporter, substrate binding protein
RSP_0705		10.1824	16.4608	0.700494	-0.0948	Cytochrome cy
RSP_0706	pheA	9.80604	12.4386	0.855979	0.167323	prephenate dehydratase
RSP_0707		9.76366	14.9961	0.760462	0.177798	hypothetical protein
RSP_0708		11.4066	15.5032	0.38145	0.165158	NUDIX hydrolase
RSP_0709	cpdB	-	12.7386	-	0.143796	2',3'-cyclic-nucleotide 2'-phosphodiesterase
RSP_0710	dnaX	-	12.7224	-	-0.135689	DNA polymerase III subunits gamma and tau
RSP_0711	YbaB	10.6725	15.0452	0.273246	0.012131	hypothetical protein
RSP_0712	recR	9.71967	14.4794	0.466545	1.23208	recombination protein RecR
RSP_0713		-	12.6985	-	-0.121014	hypothetical protein
RSP_0714		9.9043	12.9157	0.700533	-0.137493	hypothetical protein
RSP_0715		10.3523	15.2209	0.668556	0.0844543	Ribonuclease T2
RSP_0716		9.98062	15.589	0.242274	0.0961927	NADPH/quinone reductase and related Zn-dependent oxidoreductase
RSP_0717		10.1037	14.6013	0.362923	0.0204725	hypothetical protein
RSP_0718	rpsU	13.0257	15.7265	0.471712	-0.188806	30S ribosomal protein S21
RSP_0719		9.67666	12.5622	0.238201	0.23675	phosphatidylserine decarboxylase
RSP_0720	pssA	9.68055	13.0648	0.10431	-0.100203	CDP-alcohol phosphatidyltransferase
RSP_0721	PmtA	9.94639	13.061	0.199865	-0.237957	Phosphatidylethanolamine N-methyltransferase( EC:2.1.1.17 )
RSP_0722		11.8986	15.4915	0.302425	0.206103	transcriptional regulator, AsnC family
RSP_0723	ald	9.77706	13.1826	0.582366	-0.115604	alanine dehydrogenase( EC:1.4.1.1 )
RSP_0724	mscL	9.85106	13.8889	0.365895	-0.281972	Large-conductance mechanosensitive channel
RSP_0725		10.2026	13.3728	0.66827	0.338031	Thioredoxin, thioldisulfide interchange protein
RSP_0726		9.65122	13.558	0.369657	-0.0115764	argininosuccinate lyase( EC:4.3.2.1 )
RSP_0727		10.8954	14.978	0.845286	0.305845	hypothetical protein
RSP_0728		10.6523	13.6646	0.592759	-0.132348	hypothetical protein
RSP_0729	lysA	10.0049	14.2052	0.667448	-0.0481418	Orn/DAP/Arg decarboxylase, family 2( EC:4.1.1.20 )
RSP_0730		-	12.7651	-	0.268285	hypothetical protein
RSP_0731		-	12.8087	-	-0.084211	hypothetical protein
RSP_0732		9.91445	15.5562	0.371337	-0.193555	hypothetical protein
RSP_0733		11.3956	15.6803	0.420539	0.257978	cell division ATP-binding protein FtsE
RSP_0734		11.4866	14.9227	0.172647	0.0950953	cell division protein FtsX
RSP_0736	mobC	-	12.2483	-	0.140456	MobC protein
RSP_0737	mobB	10.249	13.0564	0.584385	-0.01583	Molybdopterin guanine dinucleotide synthesis
RSP_0738	mobA	10.0487	15.1647	0.487308	0.190251	molybdopterin-guanine dinucleotide biosynthesis protein A
RSP_0739		9.72455	12.1355	0.59663	-0.0646514	Branched chain amino acid efflux pump, large (AzlC) subunit
RSP_0741		10.0981	14.3438	-0.405856	0.123414	putative metallo-beta-lactamase family protein
RSP_0742		10.0103	15.644	-0.249661	-0.116377	probable acyl-CoA dehydrogenase
RSP_0743		9.91801	14.2705	0.659828	0.378772	Putative translation factor
RSP_0744		10.0236	13.8858	0.300629	0.0550153	DNA-3-methyladenine glycosylase I( EC:3.2.2.20 )
RSP_0745		10.9194	16.2427	0.294811	-0.213798	acetyl-CoA acetyltransferase( EC:2.3.1.9 )
RSP_0747		9.67292	13.8712	0.332089	-0.124817	Short-chain dehydrogenase/reductase( EC:1.1.1.36 )
RSP_0748		9.59194	12.4769	0.330159	0.0335328	N-6 Adenine-specific DNA methylase
RSP_0749		9.55102	13.5398	0.297511	-0.0587268	hypothetical protein
RSP_0750		10.0453	15.2187	0.485709	-0.0750853	Geranylgeranyl pyrophosphate synthase/Polyprenyl synthetase
RSP_0751		10.0348	14.0749	0.621856	0.167456	hypothetical protein
RSP_0752		9.67884	14.2159	0.499574	0.0878239	Acetyltransferase (GNAT) family
RSP_0753	SspA	9.62655	12.5231	0.403782	-0.242458	Salt-stress induced outer membrane protein
RSP_0754		10.3609	14.9983	-0.0651947	-0.300252	hypothetical protein
RSP_0755	nusB	10.0883	15.6553	0.249457	-0.225804	putative N utilization substance protein B
RSP_0756	ribH1	9.76314	12.8492	0.734574	-0.125852	6,7-dimethyl-8-ribityllumazine synthase beta chain
RSP_0757	ribBA	9.76138	14.2899	0.483815	-0.0665855	Bifunctional GTP cyclohydrolase II/3,4-dihydroxy-2butanone-4-phosphate synthase
RSP_0758		10.1729	14.8397	0.399324	0.222333	riboflavin synthase subunit alpha
RSP_0759		9.99517	14.8053	0.314447	-0.372291	putative capsule polysaccharide exporter
RSP_0761		9.98108	15.4756	0.53109	0.131861	hypothetical protein
RSP_0762		10.3757	15.3193	0.33941	-0.0346576	transcriptional regulator, XRE family
RSP_0763	aatA	10.5141	13.9628	0.418229	0.115046	aspartate aminotransferase( EC:2.6.1.1 )
RSP_0764		9.93017	13.0883	0.20543	-0.108903	Multi Antimicrobial Extrusion (MATE) family efflux pump NorM
RSP_0765		11.1775	15.7707	-0.0812651	0.0664158	SAM-dependent methyltransferase
RSP_0766		9.93835	16.4128	-0.0333436	-0.231474	hypothetical protein
RSP_0768		13.6483	17.0144	-0.0740317	-0.0277669	transcriptional regulator, LuxR family
RSP_0769		9.61835	13.5521	0.352518	-0.173916	Glutathione S-transferase
RSP_0772	parE	9.57362	12.7121	0.30055	-0.0670391	DNA topoisomerase IV subunit B
RSP_0773		10.7692	14.2419	0.47211	-0.144363	mannonate dehydratase( EC:4.2.1.8 )
RSP_0774		9.9721	15.3384	0.163039	0.0450088	RNA binding protein
RSP_0775		9.79688	15.2537	0.0238798	-0.000818362	Class I monoheme cytochrome c
RSP_0776	LolD	9.56798	13.8781	0.394836	0.187788	ABC lipoprotein efflux transporter, ATPase subunit, LolD
RSP_0777	LolE	12.7039	15.6078	0.447997	-0.145619	ABC lipoprotein efflux transporter, inner membrane subunit, LolE
RSP_0778	ProS	11.4813	14.139	0.383776	-0.210361	prolyl-tRNA synthetase
RSP_0779	perM	9.50522	13.829	0.42303	0.15653	Lipocalin-related protein and Bos/Can/Equ allergen
RSP_0780		10.3544	14.3809	0.199939	0.103275	hypothetical protein with ATP/GTP-binding site
RSP_0782		10.795	14.453	0.183775	-0.195099	Ppx/GppA phosphatase
RSP_0783		11.1878	14.5131	0.424107	0.0952802	hypothetical protein
RSP_0784		9.56641	14.0611	0.582738	0.160805	putative acetyltransferase, GNAT family
RSP_0785		10.0172	13.4075	0.397823	0.00115861	Putative heat shock protein DnaJ
RSP_0786		-	13.0328	-	0.159571	possible Endonuclease/Exonuclease/phosphatase fa
RSP_0787		9.5874	15.0048	0.53849	0.399692	hypothetical protein
RSP_0788		-	12.6165	-	0.335318	hypothetical protein
RSP_0789	cobC	10.212	14.0822	0.73633	0.346753	Aminotransferase, class-I
RSP_0790	pqqE	10.7298	13.8026	0.378196	0.0410881	pyrroloquinoline quinone biosynthesis protein PqqE
RSP_0791	pqqD	9.6027	15.1372	0.78297	0.297033	putative pyrroloquinoline quinone synthesis protein D
RSP_0792	pqqC	-	12.1268	-	0.0616879	pyrroloquinoline quinone biosynthesis protein PqqC
RSP_0793	pqqB	-	12.7346	-	0.0801595	pyrroloquinoline quinone biosynthesis protein PqqB
RSP_0794	catR	10.7392	14.6097	0.293753	0.143933	transcriptional regulator, LysR family
RSP_0795		11.7953	16.0302	0.423921	0.126385	hypothetical protein
RSP_0796	cobQ	11.9113	15.8038	0.0894271	0.116736	cobyric acid synthase
RSP_0797	gltX	9.66789	13.9908	0.513466	0.0136538	glutamyl-tRNA synthetase( EC:6.1.1.17 )
RSP_0798		-	12.8782	-	-0.0358083	Neutral zinc metallopeptidase
RSP_0799		11.6675	14.8817	0.650246	-0.0265729	hypothetical protein
RSP_0800		10.253	16.6831	0.476306	0.17928	hypothetical protein
RSP_0801		9.77497	14.4137	0.692362	0.32118	deacetylase / probable acetylpolyamine aminohydrolase
RSP_0802		10.1202	14.6466	0.0599811	-0.120116	Dipeptidase( EC:3.4.13.19 )
RSP_0803	DppF	10.7955	14.4867	0.248685	0.196024	ABC dipeptide transporter, ATPase subunit DppF
RSP_0805	DppC	9.85451	14.6523	0.345946	0.31153	ABC dipeptide transporter, inner membrane subunit DppC
RSP_0807	DdpA	9.95183	14.6676	0.241034	-0.299578	ABC dipeptide transporter, substrate-binding subunit DdpA
RSP_0809		9.50453	13.8719	0.530697	0.201188	hypothetical protein
RSP_0810		-	12.1179	-	-0.0996655	hypothetical protein
RSP_0811		9.5171	15.2575	0.315382	0.0602233	hypothetical protein
RSP_0812		-	12.1146	-	-0.0394296	Glyoxalase I (lactoylglutathione lyase)( EC:4.4.1.5 )
RSP_0814		10.3567	15.7754	0.546052	0.197861	Acetyltransferase
RSP_0815	aspS	9.5738	15.2549	0.659509	-0.0326725	aspartyl-tRNA synthetase( EC:6.1.1.12 )
RSP_0816		10.083	12.511	0.429257	0.131415	Putative aminotransferase, class IV
RSP_0817		9.75244	14.76	0.536301	0.283458	para-aminobenzoate synthase component I
RSP_0818	carB	10.0329	13.8792	0.85927	0.237417	carbamoyl-phosphate synthase large subunit( EC:6.3.5.5 )
RSP_0819	rhlE2	10.2811	15.1138	0.691859	-0.571178	DEAD/DEAH box helicase
RSP_0820		10.7991	15.5858	-0.250126	0.192659	Putative cytochrome B561
RSP_0821		-	12.5709	-	0.0706583	Esterase/lipase/thioesterase
RSP_0822		10.3924	15.5105	0.112615	-0.0900406	hypothetical protein
RSP_0823	SHMT	9.92274	13.0402	0.756217	-0.134886	serine hydroxymethyltransferase protein( EC:2.1.2.1 )
RSP_0824	pth	10.6907	14.8232	0.546802	0.242868	peptidyl-tRNA hydrolase( EC:3.1.1.29 )
RSP_0825	ppnk	11.5699	14.7753	0.472713	-0.0153178	probable inorganic polyphosphate/ATP-NAD kinase( EC:2.7.1.23 )
RSP_0826		11.1279	14.8696	0.455008	0.000487525	hypothetical protein
RSP_0827		11.9558	14.6068	0.695967	-0.326953	Ribosomal protein L25
RSP_0828		9.72547	15.6958	0.75979	0.125511	Major facilitator superfamily (MFS) transporter
RSP_0829	lctB	9.94302	15.5847	0.171152	-0.482191	Lactate dehydrogenase( EC:1.1.2.3 )
RSP_0830		10.7405	14.7348	0.421433	0.433833	CBS-domain-containing membrane protein
RSP_0831	trpA	9.58901	13.1112	0.543656	0.0550874	tryptophan synthase subunit alpha( EC:4.2.1.20 )
RSP_0832		9.85769	12.8136	0.758887	-0.0982237	Putative GTP-binding protein
RSP_0834	xanB	-	13.2261	-	-0.479825	mannose-6-phosphate isomerase / mannose-1-phosphate guanylyltransferase( EC:2.7.7.22 )
RSP_0835	manB	13.9583	15.8549	0.181042	0.187324	phosphomannomutase( EC:5.4.2.8 )
RSP_0836		12.2044	15.3586	0.342524	0.36083	Putative flavoprotein
RSP_0837		9.99096	13.8413	0.541346	0.0647146	hypothetical protein
RSP_0838		10.6799	15.7287	0.38822	-0.0628304	putative DNA polymerase III, delta subunit / DNA binding( EC:2.7.7.7 )
RSP_0839		9.86416	14.5628	0.315951	-0.183403	Predicted secreted periplasmic protein
RSP_0840	leuS	9.82219	12.329	0.318469	-0.245472	leucyl-tRNA synthetase( EC:6.1.1.4 )
RSP_0841		10.8173	13.968	0.48032	-0.154274	hypothetical protein
RSP_0842		14.727	16.9133	-0.0513925	-0.573766	putative porin
RSP_0843		11.9167	14.7543	0.210181	-0.857345	Conserved protein containing sulfotransfer domain
RSP_0844		11.2561	16.2839	0.20058	-0.361424	hypothetical protein
RSP_0845		-	12.9302	-	-0.00159401	hypothetical protein
RSP_0846	ribA	10.3228	16.9792	0.492553	0.306263	GTP cyclohydrolase II( EC:3.5.4.25 )
RSP_0847		10.4981	14.1833	-0.0441862	0.0627027	two component transcriptional regulator, winged helix family
RSP_0848	xthA1	-	13.4097	-	0.183397	Exodeoxyribonuclease III( EC:3.1.11.2 )
RSP_0850		9.68032	13.7134	0.327317	-0.225276	hypothetical protein
RSP_0852	fghA	10.3685	15.2691	0.397646	0.00259711	S-formylglutathione hydrolase( EC:3.1.1.1,EC:3.1.2.12 )
RSP_0853		10.1107	14.9849	0.575784	0.106078	hypothetical protein
RSP_0854		-	12.6874	-	0.147734	Predicted ornithine cyclodeaminase( EC:4.3.1.12 )
RSP_0855		-	12.2441	-	0.289405	hypothetical protein
RSP_0856	btaA	-	12.7563	-	0.33256	S-adenosylmethionine-diacylglycerol 3-amino-3-carboxypropyl transferase
RSP_0857	btaB	-	13.2307	-	0.542988	S-adenosylmethionine-diacylgycerolhomoserine-N- methlytransferase
RSP_0858		-	12.1149	-	0.22845	Putative transporter, RhaT family, DMT superfamily
RSP_0859	leuB	9.66371	13.6916	0.594988	0.0114702	hypothetical protein( EC:1.1.1.85 )
RSP_0860		10.5466	13.9806	0.225744	-0.0963731	hypothetical protein
RSP_0861		9.55398	12.8589	0.0581376	0.164754	putative transmembrane hypothetical protein
RSP_0862	leuD	10.441	13.4375	0.692789	-0.283482	isopropylmalate isomerase small subunit( EC:4.2.1.33 )
RSP_0863	leuC	9.67987	13.4582	0.884492	-0.225058	isopropylmalate isomerase large subunit( EC:4.2.1.33 )
RSP_0864		10.1431	13.7603	0.518379	0.02785	Puative heme-binding hypothetical protein
RSP_0865		11.129	16.3009	0.319882	0.092685	hypothetical protein
RSP_0866		11.4472	13.8689	0.366353	-0.216338	hypothetical protein
RSP_0867	rnhA	9.5598	16.0389	0.540638	0.022144	ribonuclease H( EC:3.1.26.4 )
RSP_0868		10.596	13.7908	0.256521	0.296411	putative transcriptional regulator
RSP_0869	osp	9.87265	13.571	0.676189	-0.0197502	response regulator receive protein
RSP_0870		10.305	13.8914	-0.41076	-0.219174	hypothetical protein
RSP_0871	patB	9.92899	12.6576	0.348681	-0.17941	putative aminotransferase
RSP_0872	def1	9.54171	13.1337	0.229598	-0.217901	Formylmethionine deformylase( EC:3.5.1.88 )
RSP_0873		9.75222	13.4432	0.244488	-0.0194818	N-formylmethionyl tRNA deformylase
RSP_0874		9.97934	15.57	0.191981	0.0909671	Formylmethionine deformylase
RSP_0875	fmt	10.088	14.3099	0.472498	0.0391692	methionyl-tRNA formyl transferase( EC:2.1.2.9 )
RSP_0876		9.73704	13.9256	0.315982	-0.0580423	Chromosome segregation protein SMC2
RSP_0877		9.50477	13.931	0.594147	0.0759539	Putative transporter, RhaT family, DMT superfamily
RSP_0878		-	12.4904	-	0.282788	putative acetyltransferase protein
RSP_0879		12.3889	16.3966	0.172205	0.110876	hypothetical protein
RSP_0880	dadA	10.7365	15.0142	0.215258	0.130553	putative oxidoreductase, possibly D-amino acid oxidase protein
RSP_0881		9.70963	14.2116	0.45583	0.145724	Putative soluble lytic transglycosylase
RSP_0882	dapA	10.2155	14.3614	0.425261	0.0788618	dihydrodipicolinate synthase( EC:4.2.1.52 )
RSP_0883		10.4298	14.9729	0.447695	-0.033492	SsrA-binding protein
RSP_0885	SseA	-	12.382	-	-0.0349177	Thiosulfate sulfurtransferase, Rhodanese-like( EC:2.8.1.1,EC:2.8.1.2 )
RSP_0886	TyrB	9.76584	12.6422	0.234278	0.230051	aspartate aminotransferase( EC:2.6.1.57 )
RSP_0887	MrcB	9.80817	13.1142	0.371276	-0.0482996	Glycosyl transferase, family 51
RSP_0888	amtB	-	12.2206	-	0.969879	Ammonium transporter, AmtB
RSP_0889	glnK	10.0945	14.5952	0.297489	0.232449	Nitrogen regulatory protein P-II
RSP_0890		10.5284	13.9254	0.43804	-0.138593	possible protein yrbC precursor
RSP_0891	vacJ	10.4261	13.0149	0.415318	-0.245791	putative lipoprotein
RSP_0892		10.2946	12.9561	0.319921	-0.0345659	ABC protein toxin exporter, fused ATPase and inner membrane domain
RSP_0893		9.64879	15.2027	0.300423	-0.159731	RTX secretion protein D, HlyD family
RSP_0894		9.57485	13.8108	0.496835	0.0618532	hypothetical protein
RSP_0895		10.1055	13.3606	0.397051	0.0601844	phosphodiesterase-like
RSP_0896		10.3552	14.9339	0.499738	0.111365	hypothetical protein
RSP_0897		11.3451	14.6912	0.213927	-0.17796	Glutathione S-transferase( EC:2.5.1.18 )
RSP_0898	DCOHM	10.4016	13.5765	0.232637	0.0455056	pterin dehydratase( EC:4.2.1.96 )
RSP_0899		10.2795	13.8905	0.614604	-0.310893	AhpC/TSA family protein
RSP_0900		11.1903	15.8548	0.375065	0.0161542	FAD-dependent pyridine nucleotide-disulphide oxidoreductase
RSP_0901		9.62768	12.3656	0.550336	-0.186256	N-6 Adenine-specific DNA methylase
RSP_0902		9.75251	15.6648	0.440754	0.907384	Hydrolase, haloacid dehalogenase-like hydrolase
RSP_0903		11.6867	15.2785	0.131888	-0.348345	Catalase
RSP_0904	sitA	-	12.1995	-	-0.390016	ABC Mn_xDBF1_廻 transporter, periplasmic substrate-binding protein SitA
RSP_0905	sitB	10.4671	14.7756	0.621351	-0.289854	ABC Mn_xDBF1_廻 transporter, ATPase subunit SitB
RSP_0906	sitC	-	12.7533	-	-0.400725	ABC Mn_xDBF1_廻 transporter, inner membrane subunit SitC
RSP_0907	dctR	10.2122	14.1098	0.493668	0.106601	two component transcriptional regulator, LuxR family
RSP_0909	dctS	-	12.3352	-	-0.123603	multisensor signal transduction histidine kinase
RSP_0910	dctP	11.5095	15.4739	0.902865	-0.127796	TRAP-T family transporter, C4-dicarboxylate-binding protein DctP
RSP_0911	dctQ	11.2843	14.76	0.923664	-0.337762	TRAP-T family C4-dicarboxylate transporter, DctQ (4TMs) subunit
RSP_0912	dctM	11.4785	14.4484	0.770998	-0.275466	TRAP-T family C4-dicarboxylate transporter, DctM (12TMs) subunit
RSP_0913	crt	9.87454	14.6726	0.546164	0.112699	Enoyl-CoA hydratase/isomerase
RSP_0914		9.82914	12.9541	0.614859	-0.0306836	Short-chain dehydrogenase/reductase SDR
RSP_0915		9.64509	14.443	0.232356	-0.0283313	hypothetical protein
RSP_0916	pmbA	10.2362	13.157	0.445524	0.748224	Putative PmbA/TldD protein invoved in modulation of DNA gyrase
RSP_0917		9.60948	13.9751	0.340262	-0.0610742	Inositol monophosphatase
RSP_0918		10.9776	15.7585	0.746742	0.978807	hypothetical protein
RSP_0919		-	12.7299	-	0.121719	Short-chain dehydrogenase/reductase SDR
RSP_0920	exbB	10.1219	13.377	2.10106	0.327275	Biopolymer transport protein, ExbB
RSP_0921	exbD	10.3007	14.7545	1.68734	0.230477	biopolymer transport protein, ExbD
RSP_0922		10.697	14.8507	1.24005	0.201638	Putative TonB protein
RSP_0923	map1	10.4597	14.6365	0.264363	-0.131311	Methionine aminopeptidase, subfamily 1( EC:3.4.11.18 )
RSP_0924	cinA	9.57384	13.1105	0.623035	0.154118	Predicted nucleotide-utilizing enzyme/competence-damage associated protein
RSP_0925	yobR	9.87439	14.5641	0.623932	0.177522	Putative acetyl transferase
RSP_0926		9.5592	13.7201	0.52265	-0.0218547	OmpA/MotB family protein
RSP_0927	lyrS	11.1897	13.3147	-0.582438	0.0721187	transcriptional regulator, LyrR family
RSP_0928		10.0429	16.2404	0.725359	0.150508	hypothetical protein
RSP_0929	accD	9.54021	13.3415	0.204205	-0.0355562	Acetyl-CoA carboxylase carboxyl transferase, beta subunit
RSP_0931	ialA	10.6113	15.1977	0.36537	0.0704263	NUDIX hydrolase( EC:3.6.1.- )
RSP_0932	ctpA	9.74551	13.7189	0.477931	-0.0335838	Peptidase family S41( EC:3.4.21.102 )
RSP_0933		9.93062	13.7137	0.56122	-0.0987293	hypothetical protein
RSP_0934	gpmI	9.87663	14.8815	0.557569	0.100513	phosphoglyceromutase( EC:5.4.2.1 )
RSP_0935		10.1035	14.9763	0.368001	0.101272	MiaB-like Radical SAM protein
RSP_0936	dapF	10.3434	15.4726	0.343457	-0.15025	Diaminopimelate epimerase( EC:5.1.1.7 )
RSP_0937		-	13.0026	-	0.083754	Alpha amylase, catalytic subdomain
RSP_0938		9.93955	15.5177	0.436046	0.0345112	hypothetical protein
RSP_0940		10.2304	13.457	0.628173	-0.0804717	ABC transporter, periplasmic substrate binding protein
RSP_0942		9.71922	14.2934	0.433194	0.34541	ABC transporter, inner membrane subunit
RSP_0943	yhxA	9.91055	12.9212	0.19265	-0.232642	probable adenosylmethionine-8-amino-7-oxononanoate aminotransferase( EC:2.6.1.62,EC:2.6.1.77 )
RSP_0944	purU	-	13.0228	-	0.295876	formyltetrahydrofolate deformylase( EC:3.5.1.10 )
RSP_0946		10.1098	15.6562	0.605562	-0.0422051	putative DNA topoisomerase I protein( EC:5.99.1.2 )
RSP_0947		11.3973	14.9378	0.22337	-0.324383	hypothetical protein
RSP_0948	otsA	-	12.5589	-	0.333556	probable OtsA trehalose-6-phosphate synthase( EC:2.4.1.15 )
RSP_0949	ostB	10.9848	15.4872	0.33415	-0.113854	putative trehalose-6-phosphate phosphatase( EC:3.1.3.12 )
RSP_0950		9.86637	15.6639	0.625615	0.333795	Arginine utilization protein RocB
RSP_0951		10.2936	14.7435	0.554504	0.313118	hypothetical protein
RSP_0953		-	13.3028	-	0.13062	hypothetical protein
RSP_0954		9.57023	13.8578	0.608973	-0.128564	Transglutaminase-like domain
RSP_0955		9.62687	12.4799	0.645765	-0.0303904	5'-nucleotidase( EC:3.1.3.5 )
RSP_0956		9.94192	14.0096	0.717263	0.2076	hypothetical protein
RSP_0958		9.89771	14.7733	0.770796	-0.00462737	RAM domain protein
RSP_0959		11.2237	14.2762	0.194499	0.104549	ATPase( EC:3.1.11.5 )
RSP_0960		-	12.2468	-	0.0445052	alcohol dehydrogenase
RSP_0961	MeaA	-	12.5012	-	0.357897	similiar to methylmalonyl-CoA mutase
RSP_0962		11.1803	14.2292	0.27614	-0.223673	Dihydrolipoamide dehydrogenase( EC:1.8.1.4 )
RSP_0963		9.82635	12.2808	0.375465	-0.629826	Inner membrane protein
RSP_0964	sucB	12.0325	15.698	0.121714	-0.264593	dihydrolipoamide acetyltransferase( EC:2.3.1.61 )
RSP_0965	sucA	10.533	13.4927	0.665725	-0.33256	2-oxoglutarate dehydrogenase E1 component (Alpha-ketoglutarate dehydrogenase)( EC:1.2.4.2 )
RSP_0966	sucD	11.7414	14.0511	0.631972	-0.580296	Succinyl-CoA synthetase, alpha subunit( EC:6.2.1.5 )
RSP_0967	sucC	10.3425	14.7221	0.838054	-0.17981	succinyl-CoA synthetase subunit beta( EC:6.2.1.5 )
RSP_0968	mdh	10.3731	13.8383	0.577456	0.028028	malate dehydrogenase( EC:1.1.1.37 )
RSP_0969		-	13.0819	-	0.121698	putative integral membrane protein
RSP_0971		9.9351	13.4611	0.242862	0.028394	hypothetical protein
RSP_0972		9.88351	14.4982	0.283562	0.382574	hypothetical protein
RSP_0973		10.2653	13.6329	0.327434	-0.066081	MaoC family protein
RSP_0974		10.11	13.6561	0.630656	-0.0977074	Succinate dehydrogenase cytochrome b-556 subunit
RSP_0975		9.58627	12.5092	0.585787	-0.42075	putative succinate dehydrogenase, hydrophobic membrane anchor protein
RSP_0976	sdhA	9.92258	13.7337	0.562189	0.0122304	succinate dehydrogenase( EC:1.3.5.1,EC:1.3.99.1 )
RSP_0977		10.3574	13.1695	0.572619	-0.218433	hypothetical protein
RSP_0978		10.1919	12.723	0.745776	0.850437	hypothetical protein
RSP_0979	sdhB	9.82638	14.9743	0.432737	-0.390409	succinate dehydrogenase catalytic subunit( EC:1.3.5.1,EC:1.3.99.1 )
RSP_0982		-	13.4351	-	0.534901	zinc metallopeptidase-like protein
RSP_0983		11.634	13.8479	0.48686	-0.352098	hypothetical protein
RSP_0986		-	12.8209	-	0.253546	hypothetical protein
RSP_0988		10.4402	13.7473	0.736373	0.0441376	ABC sugar transporter, ATPase subunit
RSP_0990		9.95913	13.318	0.757067	-0.0164437	ABC sugar transporter, periplasmic sugar binding subunit
RSP_0991		-	12.7002	-	0.263777	Putative transcriptional regulator, ROK family
RSP_0992	phaA/B	9.63462	13.6151	0.346592	0.167609	pH adaption potassium efflux system, PhaA/B subunit
RSP_0993	phaC	-	12.1893	-	-0.224133	hypothetical protein
RSP_0994	phaD	-	12.0969	-	-0.166786	NADH dehydrogenase subunit N
RSP_0995	phaE	10.4317	13.251	0.452222	-0.0825451	pH adaption potassium efflux system, PhaE subunit
RSP_0996	phaF	-	12.378	-	0.174198	pH adaption potassium efflux system, PhaF subunit
RSP_0997	phaG	-	12.4384	-	-0.27006	pH adaption potassium efflux system, PhaG subunit
RSP_0999		9.69422	14.7815	0.678325	0.147735	hypothetical protein
RSP_1000		-	12.8018	-	0.605746	hypothetical protein
RSP_1001		11.5568	15.9631	0.294519	-0.126377	hypothetical protein
RSP_1002	pyrB	9.90838	13.7029	0.75993	0.18405	aspartate carbamoyltransferase catalytic subunit( EC:2.1.3.2 )
RSP_1003	pyrC	9.78426	13.7569	0.859054	0.090159	Dihydroorotase and related cyclic amidohydrolase( EC:3.5.2.3 )
RSP_1004		-	13.5189	-	0.047959	hypothetical protein
RSP_1005	gshA	10.788	14.9065	0.452406	-0.0527881	putative glutathione synthetase
RSP_1007		10.0907	14.3191	0.133431	-0.0994767	hypothetical protein
RSP_1008		10.5938	14.6047	0.327713	-0.0887463	4-hydroxybenzoate octaprenyltransferase
RSP_1009		10.0055	14.5743	0.573179	-0.000230137	possible outer membrane protein, OmpA family
RSP_1010		11.7992	15.1184	0.0897148	0.150842	possible esterase/lipase/thioesterase
RSP_1011		9.62693	12.7087	0.87859	0.224792	hypothetical protein
RSP_1012	gabD4	9.99679	12.6088	0.0865841	-0.239345	succinate-semialdehyde dehdyrogenase( EC:1.2.1.16 )
RSP_1013		9.60846	14.2126	0.237776	0.347246	possible Hemolysin
RSP_1014		11.4245	15.586	0.645294	0.0897762	sigma24
RSP_1015		10.2527	16.0104	0.329602	0.240813	Putative membrane protein with von Willebrand (VWA) domain
RSP_1016		10.1142	14.8358	-0.540853	-0.0927358	small heat shock protein
RSP_1018		-	12.3109	-	0.187311	Glycolate oxidase iron-sulfur subunit
RSP_1019		11.4339	15.4433	-0.0611318	0.136452	putative glycolate oxidase subunit protein
RSP_1020	glcD	10.0925	13.361	0.217585	0.129009	putative glycolate oxidase subunit protein
RSP_1021		11.3219	15.1849	0.77853	0.384293	hypothetical protein
RSP_1022		9.60166	13.1001	0.325329	0.248341	conserved hypothetical protein (possibly transmembrane)
RSP_1023		10.5098	15.1792	0.338368	0.114891	hypothetical protein
RSP_1024		9.51149	13.6488	0.498921	-0.124957	Putative MoxR family protein
RSP_1025		10.6864	15.4702	0.444904	-0.0507574	hypothetical protein
RSP_1026		9.72704	13.5495	0.865012	3.00019	hypothetical protein
RSP_1027		10.7756	13.2141	0.316582	-0.120092	hypothetical protein
RSP_1028		11.2952	15.4027	0.126832	0.0714505	DNA polymerase I
RSP_1029		9.6666	12.8154	0.358935	0.131734	possible Histidine triad (HIT) protein
RSP_1030		9.57	12.3927	0.434642	-0.0557316	putative pfkB family carbohydrate kinase
RSP_1031		9.72199	13.297	0.471027	0.492428	Endonuclease III( EC:4.2.99.18 )
RSP_1033		9.86466	13.8463	0.594117	0.156038	OmpA family protein
RSP_1034	pdhR	9.72167	13.2443	0.471573	0.0228566	Pyruvate dehydrogenase complex repressor
RSP_1035	atpF	11.6994	15.05	0.697689	-0.441783	FoF1 ATP synthase, subunit B
RSP_1036	atpX	12.2885	14.4203	0.810438	-0.426513	FoF1 ATP synthase, subunit B
RSP_1037	atpE	12.7926	15.7468	0.659131	-0.185002	ATP synthase subunit C( EC:3.6.3.14 )
RSP_1038	atpB	10.9426	13.3034	0.745922	-0.122857	ATP synthase subunit A( EC:3.6.3.14 )
RSP_1039	atpI	12.2413	16.3001	0.303194	-0.0658728	FoF1 ATP synthase, subunit I
RSP_1040		11.0767	14.4561	0.433963	0.177718	transcriptional regulator, ArsR family
RSP_1042		9.72588	16.3491	0.473922	0.0788486	hypothetical protein
RSP_1043	rpmE	12.4088	15.6935	0.675883	-0.06283	50S ribosomal protein L31
RSP_1044	rplS	10.6167	14.9837	0.97916	-0.131515	50S ribosomal protein L19
RSP_1045	trmD	10.2027	14.867	0.852583	-0.0952716	tRNA (guanine-N1-)-methyltransferase( EC:2.1.1.31 )
RSP_1046		9.92463	12.7727	0.348361	1.81396	hypothetical protein
RSP_1047	rimM	9.89202	15.4369	0.510689	-0.183151	putative 16S rRNA processing protein
RSP_1048	rpsP	10.3497	13.7626	0.949406	-0.272019	30S ribosomal protein S16
RSP_1049	pheAa	10.7162	15.3366	0.721404	-0.219945	chorismate mutase( EC:5.4.99.5 )
RSP_1050		9.69233	15.4083	0.553016	-0.151798	Acetyltransferase (GNAT) family
RSP_1051		9.70342	14.281	0.547221	0.0465389	hypothetical protein
RSP_1052		10.8204	13.9255	0.546503	0.0531398	possible Acetyltransferase
RSP_1053	ffh	10.3045	15.2919	0.60579	-0.114789	Signal recognition particle protein ffh
RSP_1055		12.4504	16.4102	0.157444	-0.0338363	transcriptional regulator, LysR family
RSP_1056		10.9292	14.138	0.552912	0.359948	periplasmic sensor signal transduction histidine kinase
RSP_1057	merA1	11.649	14.8598	0.260596	0.217784	Putative mercuric reductase protein( EC:1.16.1.1 )
RSP_1058		11.2515	15.4355	0.450066	-0.0245478	hypothetical transmemebrane protein
RSP_1059	rpmH	11.8248	14.389	0.830114	-0.0886804	50S ribosomal protein L34
RSP_1060	rnpA	11.0306	14.1712	0.784583	-0.0690952	Ribonuclease P protein component
RSP_1061		10.6059	13.5481	0.723188	-0.0161535	hypothetical protein
RSP_1062		-	12.6563	-	-0.143868	ATPase of the PP superfamily
RSP_1063		-	12.9069	-	0.764287	Putative Cyclic-diGMP cyclase/phophodiesterase
RSP_1064		9.83747	12.9947	0.761296	-0.100352	putative inner membrane protein translocase component YidC
RSP_1066		11.068	15.2719	0.368846	-0.181853	GTP-binding protein
RSP_1067	fixR	12.6161	15.6841	0.19565	-0.0789914	Short-chain alcohol dehydrogenase
RSP_1068	argB	11.2572	14.0893	0.465437	0.106963	acetylglutamate kinase( EC:2.7.2.8 )
RSP_1069		9.87991	14.92	0.667079	0.202752	hypothetical protein
RSP_1070		9.72127	12.3739	0.654281	-0.0290551	hypothetical protein
RSP_1071	moaE	9.56465	12.6177	0.218448	-0.0219307	Molybdopterin converting factor subunit 2
RSP_1072	moaD	10.1809	14.7055	0.472594	0.18421	putative molybdopterin MPT converting factor, subunit 1 protein
RSP_1073	pgsA	9.65717	12.695	0.500441	-0.110305	Phosphatidylglycerol phosphate synthase
RSP_1074	uvrC	-	12.6159	-	0.193409	excinuclease ABC subunit C
RSP_1075		10.0329	14.9072	0.0134253	0.177973	short chain dehydrogenase
RSP_1076	sohB	9.61362	12.6904	0.0646526	0.0781503	Peptidase family S49
RSP_1078	fdsG	10.0154	15.7387	0.482603	0.324873	ATP synthase subunit E
RSP_1079	fdsB	11.4727	15.0551	0.60923	0.546079	NAD dependent formate dehydrogenase, beta subunit (51 kDa)
RSP_1080	fdsA	-	12.9151	-	0.232751	NAD-dependent formate dehydrogenase, alpha subunit
RSP_1081	fdsC	-	12.0186	-	0.229413	formate dehydrogenase accessory protein
RSP_1082	fdsD	-	12.9077	-	0.523584	NAD-dependent formate dehydrogenase, delta subunit
RSP_1083		10.1003	16.0925	0.214615	-0.347188	two component transcriptional regulator, winged helix family
RSP_1085		10.0251	12.5944	0.364862	0.81174	hypothetical protein
RSP_1086	sdh	9.56657	12.5101	0.414198	0.0604535	saccharopine dehydrogenase (NAD, L-lysine forming)
RSP_1087		9.71245	14.7797	0.289282	-0.051737	Short-chain dehydrogenase/reductase family member
RSP_1088		10.3066	15.2373	0.285633	0.01817	hypothetical protein
RSP_1089		9.95404	12.7806	1.45851	-0.328625	sugar/cation symporter, GPH family
RSP_1090		10.2776	14.9317	1.12654	0.0692352	Putative cyclopropane/cyclopropene fatty acid synthesis protein
RSP_1091		-	12.9193	-	0.00701296	Putative cyclopropane/cyclopropene fatty acid synthesis protein, flavin amine oxidase
RSP_1092	rpoE	10.3843	14.1388	0.813216	-0.143708	RNA polymerase sigma-70 factor
RSP_1093	chrR	11.0326	14.1273	0.674944	0.0438952	Anti-sigma factor ChrR
RSP_1094		10.0671	13.8491	0.478473	0.24073	hypothetical protein
RSP_1095	mutL	12.129	15.7717	0.486	0.0311014	DNA mismatch repair protein
RSP_1096		9.52222	13.145	0.531844	0.0435147	putative zinc protease
RSP_1098		11.2239	13.5398	0.288657	0.135589	hypothetical protein
RSP_1099	LspA	9.8136	12.5522	0.712126	0.0342481	signal peptidase II
RSP_1100	purH	10.5907	13.4755	0.215475	-0.237368	bifunctional phosphoribosylaminoimidazolecarboxamide formyltransferase/IMP cyclohydrolase( EC:2.1.2.3 )
RSP_1101		10.2711	14.2643	0.669	0.0277585	hypothetical protein
RSP_1104		10.5263	15.4769	0.228051	-0.0917081	hypothetical protein
RSP_1105	DapB	10.1568	14.2097	0.413978	-0.191751	dihydrodipicolinate reductase( EC:1.3.1.26 )
RSP_1106	rbfA	9.80215	14.0117	0.0887979	0.0429492	ribosome-binding factor A
RSP_1107		9.54808	12.2493	0.42907	0.165228	hypothetical protein
RSP_1108	truB	11.179	15.804	0.621005	0.29352	tRNA pseudouridine synthase B
RSP_1109	cysK	9.70722	15.6668	0.774883	0.133439	Cysteine synthase( EC:2.5.1.47 )
RSP_1111	rpsO	13.6689	16.1427	0.501177	-0.433459	Ribosomal protein S15
RSP_1112	Pnp	12.1164	15.484	0.770257	-0.540537	polyribonucleotide nucleotidyltransferase( EC:2.7.7.8 )
RSP_1113		9.55333	15.7456	0.546299	0.170811	Hemolysin-type calcium-binding region; RTX toxin
RSP_1114		10.0803	13.9725	0.278669	-0.131054	Hemolysin-type calcium-binding toxin
RSP_1115		-	13.0971	-	3.77996	hypothetical protein
RSP_1116		10.1553	13.9629	0.753653	0.0713544	glycosyltransferase
RSP_1117		10.7606	13.2804	0.612594	1.97596	hypothetical protein
RSP_1118		-	13.0292	-	0.204877	group 1 glycosyltransferase
RSP_1119		-	12.513	-	0.348145	ABC protein exporter, fused ATPase and inner membrane subunits
RSP_1120		10.2837	14.8236	0.780111	0.198322	protein secretion protein, HlyD family, membrane fusion protein
RSP_1121		-	13.2485	-	0.131569	acetyl transferase, Isoleucine patch superfamily
RSP_1122		-	13.6958	-	-0.147061	hypothetical protein
RSP_1123	DnaE	-	12.1368	-	0.0247194	DNA polymerase III, alpha subunit
RSP_1125	MltB	-	12.0693	-	-0.0718277	Membrane bound lytic murein transglycosylase B
RSP_1126	rnr	9.62539	12.1458	0.635274	0.084633	Exoribonuclease R
RSP_1127	ElaA	10.0647	15.0086	0.534078	0.165626	acetyltransferase, GNAT family
RSP_1128	dapE	-	12.8238	-	0.187849	succinyl-diaminopimelate desuccinylase
RSP_1129		9.70066	13.1975	0.606558	0.269645	hypothetical protein
RSP_1130		10.7723	14.0053	0.234816	-0.0490832	hypothetical membrane protein
RSP_1131	dapD	9.95747	14.8429	0.471149	-0.0519359	2,3,4,5-tetrahydropyridine-2-carboxylate N-succinyltransferase( EC:2.3.1.117 )
RSP_1132		9.54823	13.5377	0.603471	0.0234989	hypothetical protein
RSP_1133		9.81556	12.8125	0.326424	0.0137825	hypothetical protein
RSP_1134	Dxs	10.042	13.2609	0.0021905	0.0693032	1-deoxy-D-xylulose-5-phosphate synthase( EC:2.2.1.7 )
RSP_1135	ispA	9.61792	13.3759	0.198882	0.114332	geranylgeranyl pyrophosphate synthetase
RSP_1136	xseB	11.0348	16.3213	0.113324	-0.275598	exonuclease VII small subunit( EC:3.1.11.6 )
RSP_1137		9.51428	14.4119	0.352911	0.226224	Histone deacetylase family protein
RSP_1138		9.88812	14.1382	0.221944	0.254493	two component transcriptional regulator, winged helix family
RSP_1139		11.1884	14.125	0.138372	-0.148553	transcriptional regulator, MarR family
RSP_1140	ilvE	10.7711	15.8003	0.331636	0.370263	branched-chain amino acid aminotransferase
RSP_1141		9.68705	17.4973	0.198061	0.0736115	hypothetical protein
RSP_1142		10.799	14.5287	0.695235	-0.0141516	hypothetical membrane protein
RSP_1143		9.81678	14.6807	0.457513	0.0475826	4Fe-4S ferredoxin, iron-sulfur cluster binding protein
RSP_1144	Gst	9.80237	13.8031	0.483821	-0.0586705	Glutathione S-transferase
RSP_1145		12.1179	16.3429	0.228316	-0.24707	Peptidoglycan transglycosylase
RSP_1146	gltB	9.60031	13.6009	0.456064	-0.422923	Glutamine-pyruvate aminotransferase
RSP_1147		9.66388	15.5237	0.55689	0.0499025	hypothetical protein
RSP_1148		9.90541	13.9826	0.618738	-0.00353664	hypothetical protein
RSP_1149	gltD	9.52129	13.9509	0.502917	-0.313667	Glutamate synthase (beta subunit)
RSP_1150	uppP	9.92939	13.6528	0.493198	-0.0770214	undecaprenyl pyrophosphate phosphatase
RSP_1151		9.5637	16.1619	0.4754	0.103314	NADH-ubiquinone oxidoreductase( EC:1.6.5.3 )
RSP_1152	rnd	9.57031	13.6889	0.593361	0.055537	Ribonuclease D
RSP_1153	GutQ	9.52035	12.4239	0.73889	-0.113197	Sugar phosphate Isomerase( EC:5.3.1.13 )
RSP_1154		9.50832	12.4644	0.497341	-0.338677	hypothetical protein
RSP_1155		10.2138	14.4059	0.609779	0.094318	OstA-like protein
RSP_1156		10.0658	13.4352	0.582559	-0.144132	ABC transporter, ATPase subunit
RSP_1157	PSrp1	11.0234	14.8942	0.0173239	0.0188354	Ribosomal subunit interface protein Y
RSP_1158	PtsN	10.4412	14.9078	0.173776	-0.0918121	PTS IIA-like nitrogen-regulatory protein PtsN
RSP_1159	galU	10.9317	14.9613	0.31383	0.0308508	UDP-glucose pyrophosphate( EC:2.7.7.9 )
RSP_1160	kdsB	11.1876	14.1567	0.439474	0.0239411	3-deoxy-manno-octulosonate cytidylyltransferase
RSP_1161		11.1834	15.2786	0.0484631	-0.197627	3'-Phosphadenosine 5'-phosphosulfate 3'-phosphatase
RSP_1162		10.2395	15.1453	0.36833	-0.161251	hypothetical protein
RSP_1163	nusA	11.1866	14.4894	0.0274123	-0.380887	transcription elongation factor NusA
RSP_1164		11.2378	15.3109	-0.315957	-0.198929	hypothetical protein
RSP_1165	infB	11.6922	14.2233	0.138799	-0.401174	translation initiation factor IF-2
RSP_1166	mutT	9.84514	15.2093	0.500132	0.111308	NTP pyrophosphohydrolase
RSP_1167	argJ	9.94969	14.6956	0.378946	-0.0283752	bifunctional ornithine acetyltransferase/N-acetylglutamate synthase protein( EC:2.3.1.35 )
RSP_1168	surA	9.61136	14.7585	0.598808	-0.101953	PpiC-type peptidyl-prolyl cis-trans isomerase
RSP_1169	secA	10.6857	13.4889	0.11879	0.0634452	translocase
RSP_1170		9.84962	14.9022	0.572598	0.338471	OmpA family protein
RSP_1171	radC	-	12.6141	-	0.256492	DNA repair protein
RSP_1172	dnaJ	10.5936	15.3476	0.122147	-0.0812995	Chaperone, DnaJ
RSP_1173	dnaK	11.2637	12.7692	-0.250036	-0.390277	Heat shock protein (Hsp70, DnaK
RSP_1176	xylA	10.1315	14.8004	0.381476	0.0346577	xylose isomerase( EC:5.3.1.5 )
RSP_1177	xylB	9.98101	15.5342	0.440404	0.328936	Xylulose kinase
RSP_1178		-	12.6759	-	0.242098	ABC sugar (xylose) transporter, ATPase subunit
RSP_1180	xylF	10.5326	14.5827	0.149965	0.0293432	ABC sugar (xylose) transporter, periplasmic binding protein
RSP_1181	xylR	9.52899	13.1178	0.500425	0.257216	xylose operon repressor
RSP_1182		10.3308	14.6198	0.0675395	-0.0326665	putative outer membrane protein
RSP_1183		10.1337	14.2665	0.17754	-0.0663371	hypothetical protein
RSP_1184		9.80977	12.5839	0.162105	-0.661908	ribonuclease BN
RSP_1185		14.7677	16.5227	0.236752	-0.157675	hypothetical protein
RSP_1186		10.6619	15.671	0.435924	-0.23388	hypothetical protein
RSP_1187		9.9398	13.7767	0.362438	-0.206079	hypothetical protein
RSP_1188	wcaG	10.184	13.4471	0.214809	-0.286996	Nucleotide sugar epimerase/dehydratase
RSP_1189	wcaJ	-	13.1417	-	-0.099107	sugar transferase
RSP_1190		9.54343	15.2544	0.501903	0.267763	hypothetical protein
RSP_1191		9.90515	14.8979	0.157988	-0.0561204	transcriptional regulator, MarR family
RSP_1192		9.54299	15.2073	0.161742	-0.0472912	0
RSP_1193		10.4091	13.8222	0.101449	-0.143017	0
RSP_1194	grxC	10.2914	14.0914	0.0664754	0.0747434	Glutaredoxin
RSP_1195	comF	-	12.5559	-	0.0750556	Competence protein F
RSP_1196		9.7909	16.6524	0.174605	0.31014	SAM-dependent methyltransferase
RSP_1197	HemH	9.76903	12.614	0.53381	-0.0398383	ferrochelatase( EC:4.99.1.1 )
RSP_1198		13.3376	16.2529	0.207751	0.226338	hypothetical protein
RSP_1199		9.659	13.4873	0.66591	0.0367017	secreted conserved hypothetical protein
RSP_1200		10.8398	14.8772	0.573253	-0.0817477	hypothetical protein
RSP_1201		9.60635	15.0771	0.47058	-0.042366	hypothetical protein
RSP_1202	TrmA	10.7441	14.2862	0.48463	0.202909	putative RNA SAM-dependent methyltransferase, TrmA family
RSP_1203		9.75055	12.5593	0.62054	0.0517664	ABC multidrug efflux pump, fused ATPase and inner membrane subunits
RSP_1204		10.0852	13.9124	0.202883	0.23007	ABC multidrug efflux pump, fused ATPase and inner membrane subunits
RSP_1205		-	12.4297	-	0.466422	Poly A polymerase family protein
RSP_1206		9.77775	13.6786	0.281357	-0.0523758	putative phosphohydrolase (mutT/nudix family protein)
RSP_1207	hslO	9.56495	14.6064	0.217764	-0.234055	putative Hsp33 protein
RSP_1208		-	12.7186	-	0.352547	NUDIX hydrolase
RSP_1210		-	12.1502	-	0.483607	Response regulator receiver protein
RSP_1211		10.3836	13.6108	0.255207	0.258784	0
RSP_1212	argG	10.0853	14.1625	0.760216	-0.0305893	argininosuccinate synthase( EC:6.3.4.5 )
RSP_1213		10.882	14.6186	0.405022	-0.151668	hypothetical protein
RSP_1214		-	12.0012	-	0.0669483	putative branched-chain amino acid aminotransferase
RSP_1215	ilvE	-	12.5176	-	-0.0691127	putative IlvE, Branched-chain amino acid aminotransferase/4-amino-4-deoxychorismate lyase
RSP_1216	rbsK	10.3632	13.5995	0.345408	-0.135248	putative RbsK, Carbohydrate kinase, ribokinase family
RSP_1217		10.3192	14.9985	0.474426	-0.118194	phosphate acetyltransferase
RSP_1218	mutS	-	12.522	-	-0.102392	DNA mismatch repair protein
RSP_1219	grpE	10.6655	15.2129	0.154595	-0.332049	putative chaperone protein GrpE (heat shock protein)
RSP_1220	hrcA	10.9101	15.6303	0.473055	0.383035	heat-inducible transcription repressor
RSP_1221	rph	9.73337	13.1734	0.62593	0.0497713	ribonuclease PH( EC:2.7.7.56 )
RSP_1222	ham1	9.6773	15.3733	0.525281	-0.0694868	putative deoxyribonucleotide triphosphate pyrophosphatase
RSP_1223	tdcF	9.56431	14.7232	0.525645	-0.0691166	Putative translation initiation inhibitor, yjgF family / putative Endoribonuclease L-PSP
RSP_1224	hemN	10.2788	13.493	0.510009	0.0408886	coproporphyrinogen III oxidase
RSP_1225	spo J	9.86654	14.9782	0.258401	-0.399854	ParB-like partition protein
RSP_1227	parA	10.3932	14.6112	0.249032	-0.080744	putative chromosome partitioning protein, ParA
RSP_1228	gidB	10.802	14.6068	0.270634	0.148916	putative GidB, Glucose inhibited division protein
RSP_1229	gidA	10.2496	13.5142	0.336937	-0.0144167	glucose-inhibited division protein A
RSP_1230	thdF	9.98433	14.183	0.44517	0.087431	tRNA modification GTPase
RSP_1231	rho	11.2994	15.5653	0.236009	-0.0724292	transcription termination factor Rho
RSP_1232		9.73408	14.6082	0.203778	0.0995127	putative integral membrane protein
RSP_1233	maf	9.74828	12.5606	0.767209	0.0567509	putative Maf/YceF/YhdE family protein
RSP_1234	aroE	9.89058	13.7093	0.380499	-0.0905315	putative shikimate 5-dehydrogenase
RSP_1235	coaE	-	12.3084	-	0.172129	Dephospho-CoA kinase
RSP_1236	dnaQ	9.80147	13.461	0.450986	0.0285776	putative DNA polymerase III, epsilon subunit and related 3'-5' exonuclease
RSP_1237	secB	10.0703	13.0677	0.478896	0.0457778	Preprotein translocase subunit SecB
RSP_1238	fxsA	9.54174	13.6414	-0.0594244	0.244551	putative FxsA cytoplasmic membrane protein
RSP_1239		10.683	15.6445	0.0870397	-0.070205	hypothetical protein
RSP_1240		12.1086	15.3503	-0.0482076	-0.149785	putative membrane-bound lytic murein transglycosylase A transmembrane protein
RSP_1241		9.95185	13.1603	0.282851	-0.267514	putative Smr protein/MutS2
RSP_1242		11.5319	15.0852	0.450608	0.116928	hypothetical protein
RSP_1243		10.5428	14.6943	0.799813	0.373601	transcriptional regulator, LacI family
RSP_1244		-	12.3512	-	0.101404	putative IolE, Sugar phosphate isomerase/epimerase
RSP_1247		11.7607	14.3746	0.663993	0.113383	ABC sugar transporter, ATPase subunit
RSP_1250		10.3182	14.6769	0.564684	0.191799	0
RSP_1252		9.54239	13.3719	0.436162	0.17742	2-nitropropane dioxygenase-like protein
RSP_1253		11.1406	15.7361	0.349105	0.575632	hypothetical protein
RSP_1254		10.4485	13.4452	-0.559693	0.478734	putative acetate kinase (acetokinase
RSP_1255		11.3606	13.3959	-0.496383	0.397987	phosphate acetyltransferase
RSP_1256		11.252	13.4764	-0.421754	0.103293	enoyl-(acyl carrier protein) reductase( EC:1.3.1.9 )
RSP_1258		10.2849	12.1297	0.60664	-0.882245	putative hydrolase
RSP_1259		9.79126	12.4691	0.468696	0.122934	hypothetical protein
RSP_1260		10.6102	15.1549	0.205946	-0.0493197	hypothetical protein
RSP_1261	blrB	10.0164	12.459	-0.0290062	0.117407	blue-light receptor of the BLUF-family
RSP_1263		-	12.3776	-	0.364839	hypothetical protein
RSP_1265	kdpA	-	12.3674	-	0.230292	Potassium-transporting P-type ATPase, A chain, KdpA( EC:3.6.3.12 )
RSP_1266	kdpB	-	12.5001	-	0.177154	Potassium-transporting P-type ATPase, B chain, KdpB( EC:3.6.3.12 )
RSP_1267	kdpC	12.3207	16.0329	0.512122	0.51903	Potassium-transporting P-type ATPase C chain, kdpC( EC:3.6.3.12 )
RSP_1269	kdpE	9.77913	15.5027	0.564576	0.116626	two component transcriptional regulator, winged helix family
RSP_1270		11.3862	16.3958	0.20332	-0.122647	hypothetical protein
RSP_1271		10.2876	15.0235	0.525713	-0.215128	periplasmic sensor signal transduction histidine kinase
RSP_1272		10.3792	15.9629	0.495022	-0.40248	RNA polymerase sigma-70 factor
RSP_1273		11.2576	16.935	0.229393	-0.58071	hypothetical protein
RSP_1274		10.6422	14.0563	0.53183	-0.262228	two-component response regulator
RSP_1276		10.1682	13.0713	0.540496	-0.330249	hypothetical protein
RSP_1277		9.69269	13.8775	0.46996	0.214765	hypothetical protein
RSP_1278	cbbZ	12.6212	15.9228	0.160935	-0.0690586	phosphoglycolate phosphatase( EC:3.1.3.18 )
RSP_1279	cbbY	10.011	16.7406	0.30355	0.0273958	CbbY family protein
RSP_1280	cbbX	10.0659	14.4072	0.529472	0.207271	CbbX protein
RSP_1281	cbbS	9.93025	14.3296	0.431121	-0.00174457	Ribulose bisphosphate carboxylase, small subunit( EC:4.1.1.39 )
RSP_1282	cbbL	-	12.3227	-	0.112723	methionine sulfoxide reductase A( EC:4.1.1.39 )
RSP_1283	cfxA	-	12.8712	-	-0.218718	Fructose-bisphosphate aldolase I
RSP_1284	prkA	-	12.2037	-	0.2218	Phosphoribulokinase( EC:2.7.1.19 )
RSP_1285	cbbF1	9.99031	14.5922	-0.0433199	-0.0340957	Fructose-1,6-bisphosphatase I( EC:3.1.3.11 )
RSP_1286	cbbR	-	13.2613	-	0.0848887	RuBisCO operon transcriptional regulator, CbbR
RSP_1287		10.2137	14.1256	0.818005	-0.00447719	ABC branched chain amino acid family transporter, ATPase subunit
RSP_1288		9.56304	15.2992	0.508528	-0.00785927	ABC branched chain amino acid family transporter, ATPase subunit
RSP_1290		9.58721	13.5773	0.812113	0.305796	ABC branched chain amino acid family transporter, inner membrane subunit
RSP_1291		-	13.7662	-	0.140158	ABC branched chain amino acid family transporter, periplasmic substrate binding protein
RSP_1292		9.60882	15.5379	0.564338	0.158481	putative Aldehyde dehydrogenase
RSP_1293		10.0957	13.1314	0.650167	0.213981	putative acyl-carrier protein
RSP_1295		-	13.491	-	-0.0632903	putative acyl-CoA dehydrogenase( EC:1.3.99.7 )
RSP_1296	nagA	10.6031	14.3357	0.727525	0.536873	putative N-acetylglucosamine-6-phosphate deacetylase
RSP_1297		10.0613	14.3681	0.743681	-0.0957839	transcriptional regulator, LysR family
RSP_1299		10.6611	13.6116	0.00252785	0.025842	putative binding domain
RSP_1301		9.62233	13.4839	0.493072	-0.193276	putative peptidase
RSP_1302	motB	-	12.6929	-	0.0146094	putative chemotaxis MotB protein
RSP_1303	flgE	14.4502	17.1482	0.497115	0.0299318	putative flagellar hook protein
RSP_1304		-	12.7894	-	0.178485	flagellar hook-associated protein
RSP_1305		-	12.6662	-	0.0755801	putative flagellar hook-associated protein
RSP_1307	flgI	9.5107	14.4576	0.571993	0.216679	flagellar P-ring protein precursor
RSP_1308		11.9983	15.7905	-0.0611357	0.0661636	hypothetical protein
RSP_1310		10.2877	16.6692	0.614381	0.394033	hypothetical protein
RSP_1311	fliH	10.6355	15.5251	0.528717	-0.00653361	putative flagellar biosynthesis/type III secretory pathway protein
RSP_1312	fliF	-	13.37	-	0.275642	putative flagellar M-ring protein
RSP_1313		-	12.5334	-	0.195022	possible flagellar synthesis protein
RSP_1314		-	13.2641	-	0.00810735	hypothetical protein
RSP_1315		12.2898	16.3329	0.353643	-0.118224	hypothetical protein
RSP_1316	motA	-	13.7568	-	0.00120878	flagellar motor protein
RSP_1318		-	13.6434	-	0.075602	hypothetical protein
RSP_1319		9.66866	13.7996	0.633381	-0.0633276	possible invasion protein
RSP_1321	fliR	-	12.2707	-	0.116316	Flagellar biosynthesis pathway, component FliR
RSP_1323		-	12.2951	-	0.0212206	hypothetical protein
RSP_1324	flgH	-	12.5874	-	0.10084	flagellar L-ring protein precursor
RSP_1326		9.50195	14.61	0.66781	-0.0864856	putative flagellar basal body rod protein
RSP_1327		-	13.2544	-	0.0668227	putative flagellar basal body rod protein
RSP_1328		-	12.274	-	-0.161997	flagellar biosynthetic protein FliQ
RSP_1329	fliE	10.0839	14.621	0.570935	0.0233522	putative flagellar hook-basal body complex protein
RSP_1330		10.462	14.119	0.766742	0.143938	putative flagellar basal-body rod protein FlgC
RSP_1332		-	12.7026	-	0.0526817	H+transporting two-sector ATPase, alpha/beta subunit
RSP_1333		10.8906	14.797	0.542903	0.605858	hypothetical protein
RSP_1334		9.61803	13.5765	0.55599	0.098145	possible chemotactic signal-response protein CheL
RSP_1335		9.75347	14.0826	0.805023	0.0888633	hypothetical protein
RSP_1336		9.6896	16.6568	0.439099	-0.0161714	Possible FlgD protein
RSP_1337	aarF	9.81433	14.8383	0.234134	-0.0170245	probable ubiquinone biosynthesis protein
RSP_1338	ubiE	10.295	12.2942	0.313969	-0.206063	methyltransferase
RSP_1339		9.86531	14.549	0.492717	-0.0427564	Formamidopyrimidine-DNA glycolase( EC:3.2.2.23 )
RSP_1341	rpsT	11.997	15.1726	0.757378	-0.328712	Ribosomal protein S20
RSP_1342	dnaA	10.158	13.615	0.539678	-0.227874	chromosomal replication initiation protein
RSP_1343		9.71539	13.4741	0.354458	-0.138662	DNA polymerase III subunit beta
RSP_1344	recF	9.91053	12.398	0.304822	-0.155505	recombination protein F
RSP_1345		10.5807	14.9173	0.172768	0.207825	hypothetical protein
RSP_1346		10.1631	15.0257	0.360148	-0.0870555	DNA gyrase subunit B
RSP_1348		-	12.7036	-	0.0338092	hypothetical protein
RSP_1349		9.82204	13.0629	0.626703	0.0778951	hypothetical protein
RSP_1350	serB	9.56776	13.2998	0.626568	0.148388	phosphoserine phosphatase
RSP_1351	serC	9.7437	15.0173	0.291466	-0.153699	phosphoserine aminotransferase
RSP_1352		9.63505	14.4508	0.305169	-0.319486	D-3-phosphoglycerate dehydrogenase
RSP_1353		12.7109	15.8363	0.286152	-0.115568	hypothetical protein
RSP_1354		9.89264	14.304	0.0718592	0.118824	beta-ketothiolase( EC:2.3.1.9 )
RSP_1355		10.2776	13.8889	0.589775	0.189286	Glycosyl transferase, family 51
RSP_1356		10.4737	13.0754	-0.0699061	0.0413363	hypothetical protein
RSP_1357		9.82125	13.3384	0.480598	0.0605209	cytoplasmic sensor hybrid histidine kinase
RSP_1358		9.63218	12.6575	0.54655	0.083393	hypothetical protein
RSP_1359	recQ	-	12.8836	-	0.105701	DEAD/DEAH box helicase
RSP_1361		9.87701	16.3253	0.26651	-0.123985	hypothetical protein
RSP_1362		9.88229	13.2239	0.404821	-0.124751	Major facilitator superfamily (MFS) transporter
RSP_1363	mepA	9.7352	15.2898	0.239597	0.158128	penicillin-insensitive murein endopeptidase
RSP_1364		-	12.4447	-	-0.0446309	hypothetical protein
RSP_1366		9.71535	15.2685	0.35456	0.159152	hypothetical protein
RSP_1367		11.0926	14.6437	0.509263	0.0877284	nicotinate phosphoribosyltransferase
RSP_1368	pncA	-	12.4156	-	0.119342	probable pyrazinamidase/nicotinamidase
RSP_1369		10.5942	15.3194	0.503765	0.1753	Short-chain dehydrogenase/reductase SDR
RSP_1371		9.51534	13.0667	0.433885	0.616657	putative 2-dehydro-3-deoxygalactonokinase
RSP_1373		9.56304	12.5355	0.631212	0.131752	Major facilitator superfamily (MFS) transporter
RSP_1374	lpsB	9.83495	12.4159	0.0939901	0.032749	putative lipopolysaccharide core biosynthesis mannosyltransferase protein
RSP_1376	asd	10.8013	14.0931	0.680142	-0.219886	aspartate-semialdehyde dehydrogenase( EC:1.2.1.11 )
RSP_1377		9.61162	12.6735	0.568945	-0.0390554	Carbonic anhydrase
RSP_1378		10.4246	14.9987	0.677736	0.13216	hypothetical protein
RSP_1379		10.0246	14.1228	0.807174	0.471448	Cytosol aminopeptidase
RSP_1380		9.94326	14.1153	0.14774	-0.178612	hypothetical protein
RSP_1381		10.6681	13.9801	0.60308	0.00958496	hypothetical protein
RSP_1382		10.5134	16.1069	0.471501	0.0585273	radical SAM superfamily protein
RSP_1383		9.62182	14.4209	0.646252	-0.143031	hypothetical protein
RSP_1384		9.57455	14.6235	0.508285	-0.0924858	hypothetical protein
RSP_1385		10.8968	14.3513	0.329241	0.0720198	hypothetical protein
RSP_1387		9.90708	12.0142	0.149788	-0.658801	AMP nucleosidase( EC:3.2.2.4 )
RSP_1388		10.5378	14.88	0.534738	-0.150663	DNA-binding protein HU, form N
RSP_1389	aroC	-	12.7006	-	0.0384829	chorismate synthase( EC:4.2.3.5 )
RSP_1390		10.1279	13.5548	0.405934	0.0165627	Putative transporter, DMT superfamily
RSP_1391	thiB	10.1991	15.3854	0.37162	0.0871088	ABC thiamine transporter, periplasmic substrate-binding protein
RSP_1392	thiP	-	12.2049	-	0.00803923	thiamin ABC transporter membrane component
RSP_1393	thiQ	-	12.6805	-	0.372404	ABC thiamine transporter, ATPase subunit
RSP_1394	fbcC	11.4631	13.678	0.294673	-0.378282	Cytochrome c1 precursor
RSP_1395	fbcB	10.7375	13.4015	0.304262	-0.401808	Cytochrome b
RSP_1396	fbcF	11.2894	13.8485	0.0804033	-0.322309	Ubiquinol-cytochrome C reductase, iron-sulfur protein( EC:1.10.2.2 )
RSP_1397		9.53365	12.9614	0.506599	0.106247	Glutathione S-transferase
RSP_1398	rpmJ	11.6512	14.1066	0.966058	-0.0480726	ribosomal protein L36
RSP_1399		9.52008	13.6568	0.285119	0.137116	hypothetical protein
RSP_1403		9.68035	13.4916	0.751776	0.215984	conserved hypoothetical protein
RSP_1404		10.2295	13.426	0.371368	0.130412	orotidine 5'-phosphate decarboxylase
RSP_1405		-	12.3135	-	0.168255	ROK family protein
RSP_1406		-	12.4847	-	-0.0282139	hypothetical protein
RSP_1408	clpB	10.0643	13.8445	-0.321858	-0.113695	Chaperone ClpB
RSP_1409		9.81551	14.0817	0.890396	0.350947	Beta-Ig-H3/Fasciclin
RSP_1410		9.88877	13.5346	0.457217	0.298458	hypothetical protein
RSP_1411		-	12.8937	-	0.530116	hypothetical protein
RSP_1412		10.9977	13.1745	0.447951	-0.257367	TRAP-T family transporter with fused DctQ/DctM subunits
RSP_1413		10.7308	16.164	0.295763	-0.468128	TRAP-T family transporter, periplasmic binding component
RSP_1414		-	12.6968	-	0.0958879	hypothetical protein
RSP_1415		9.80879	14.4779	0.38042	-0.0326546	putative polysaccharide deacetylase
RSP_1416		9.87616	13.7392	0.691848	0.0122275	hypothetical protein
RSP_1417		9.69565	13.9049	0.837441	0.342641	hypothetical protein
RSP_1418		9.84012	14.9909	0.705011	0.172875	TRAP-T family transporter, large (12 TMs) inner membrane subunit
RSP_1419		9.757	14.2278	0.844216	0.168341	TRAP-T family transporter, small (4 TMs) inner membrane subunit
RSP_1420		10.1692	15.3008	0.768351	-0.0733452	TRAP-T family transporter, periplasmic binding protein
RSP_1422		10.7381	13.873	0.539776	-0.0325637	ParB-like nuclease
RSP_1423		-	13.8854	-	-0.334007	ParA family ATPase
RSP_1425		9.83177	13.7534	0.611228	0.0621424	Plasmid replication initiation protein
RSP_1426		9.714	13.675	0.551615	-0.0192683	RNA-binding region RNP-1
RSP_1427		11.3427	15.9011	0.639006	-0.303884	hypothetical protein
RSP_1428		11.4656	15.5259	0.236973	-0.152569	Possible Pre (Mob) type recombination enzyme
RSP_1430		9.51717	14.0105	0.25309	0.0609548	hypothetical protein
RSP_1432		9.8901	13.7571	0.385902	0.299956	hypothetical protein
RSP_1433		9.50682	12.2569	0.475789	0.0120594	hypothetical protein
RSP_1434		-	12.4658	-	0.47539	Putative Zn-dependent oxidoreductase
RSP_1435		11.5061	16.0061	0.116557	-0.260769	regulatory protein TetR family
RSP_1436		10.1412	13.7006	0.447507	0.0926557	ABC transporter, duplicated ATPase domains
RSP_1437		10.9265	15.1504	0.845856	0.167138	ABC Fe hydroxamate (ferrichrome) transporter, ATPase subunit
RSP_1438		10.2114	13.5665	1.37	0.274777	ABC Fe hydroxamate (ferrichrome) transporter, fused inner membrane subunits
RSP_1440		10.1351	14.9283	1.87252	0.171308	TonB dependent, hydroxamate-type ferrisiderophore, outer membrane receptor
RSP_1441		9.51347	13.8057	0.65111	0.180653	regulatory protein, GntR family
RSP_1442		9.97061	13.7805	0.930714	0.249076	ABC sugar transporter, periplasmic sugar-binding protein
RSP_1443		-	12.7447	-	-0.156101	ABC sugar transporter, inner membrane subunit
RSP_1444		-	12.5858	-	0.0434676	ABC sugar transporter, inner membrane subunit
RSP_1445		10.1227	13.9119	0.282321	0.00699643	ABC sugar transporter, ATPase subunit
RSP_1446		9.97684	14.2924	0.346507	-0.0358944	Putative sugar kinase
RSP_1447		9.88181	13.7928	0.598715	0.122929	possible glucosamine--fructose-6-phosphate aminotransferase (isomerizing)( EC:2.6.1.16 )
RSP_1448		9.78832	13.7752	0.549262	0.0833204	putative L-allo-threonine aldolase( EC:4.1.2.5 )
RSP_1449		-	12.9725	-	-0.0418409	Putative transcriptional regulator of sugar metabolism
RSP_1450		9.77025	13.0146	0.396848	0.159386	Inositol monophosphatase family protein
RSP_1452		-	14.4462	-	0.144609	ABC peptide/nickel/opine transporter, inner membrane subunit
RSP_1453		-	12.466	-	0.435921	ABC peptide/nickel/opine transporter, inner membrane subunit
RSP_1455		12.9812	16.6104	0.174443	-0.247203	N-carbamoyl-L-amino acid amidohydrolase( EC:3.5.1.6 )
RSP_1456		10.0379	14.0097	0.766716	0.148529	hypothetical protein
RSP_1457		11.8794	16.2781	0.497335	0.0170484	putative choline kinase( EC:2.7.1.32 )
RSP_1458		10.1137	13.8371	0.35116	0.238524	Putative DNA repair enzyme
RSP_1459		9.86604	12.8545	0.527521	-0.0772674	hypothetical protein
RSP_1460		9.60794	12.4967	0.50692	-0.0898281	hypothetical protein
RSP_1461	kdtA	-	12.196	-	-0.108043	Putative 3-deoxy-D-manno-octulosonic-acid transferase
RSP_1462	lpxK	11.1811	15.0081	0.586695	0.511173	Putative Tetraacyldisaccharide-1-P 4'-kinase( EC:2.7.1.130 )
RSP_1463		11.3615	15.122	0.265062	0.0722318	Putative acyl-CoA transferase/carnitine dehydratase
RSP_1464		9.87076	14.0066	0.223001	-0.0968226	putative periplasmic thiol-disulphide interchange protein (DsbA family)
RSP_1465		-	12.1353	-	-0.155031	hypothetical protein
RSP_1466		10.2066	14.2784	0.470647	0.132534	Putative mutY, A/G-specific adenine glycosylase( EC:3.2.2.- )
RSP_1467		9.63827	13.0322	0.728795	0.100163	possible alkane hydroxylase (fatty acid desaturase)
RSP_1468		10.3016	13.8949	0.436816	0.149425	Site-specific DNA-methyltransferase( EC:2.1.1.72 )
RSP_1470	rnhB	-	13.0244	-	-0.249998	ribonuclease HII( EC:3.1.26.4 )
RSP_1472		9.88073	14.8104	0.406406	0.223524	hypothetical protein
RSP_1473		10.3988	15.8039	0.722631	0.213079	hypothetical protein
RSP_1474	nspC	10.4386	14.9793	0.796814	0.226136	putative carboxynorspermidine decarboxylase protein( EC:4.1.1.- )
RSP_1475		9.77814	12.9837	0.432401	0.190034	saccharopine dehydrogenase family( EC:1.1.1.- )
RSP_1476		-	14.26	-	-0.020038	Heavy metal-(Cd/Co/Hg/Pb/Zn)-translocating P-type ATPase
RSP_1478		9.61593	13.3508	0.173412	-0.0786255	ABC oligopeptide transporter, fused ATPase subunits
RSP_1479	OppC	9.96795	13.6346	0.461119	-0.0537745	ABC oligopeptide transporter, inner membrane subunit OppC
RSP_1481	OppA	9.69607	13.8697	0.32911	0.147076	ABC oligopeptide transporter, perplasmic substrate-binding protein OppA
RSP_1483		13.6658	16.9056	0.283975	0.52253	hypothetical protein
RSP_1484		9.78406	15.2434	1.02261	0.11584	hypothetical protein
RSP_1485		10.0052	13.3735	0.763946	-0.179313	ATP-dependent RNA helicase
RSP_1486		-	12.071	-	-0.261353	regulatory protein, TetR family
RSP_1487		11.4848	15.6627	0.274936	-0.00413469	hypothetical protein
RSP_1488		10.2655	16.1652	0.526385	0.000548446	Possible glyoxalase
RSP_1489		10.8408	13.716	0.176	-0.0906122	Protein containing thioredoxin domain
RSP_1490		9.79966	12.3187	0.653703	-0.0290875	Putative ATP-dependent protease La, LON
RSP_1491		9.61395	13.8311	0.649819	0.0194391	hypothetical protein
RSP_1492		9.72397	16.1757	0.500922	0.0405562	UbiH/COQ6 monooxygenase family
RSP_1493		10.7352	13.6643	0.357552	0.219578	Amidase
RSP_1494		10.1262	12.5629	0.38544	-0.0163327	putative aspartate aminotransferase( EC:2.6.1.17 )
RSP_1495		9.591	13.9308	0.430396	0.0227228	Putative cell division protein
RSP_1496		9.63439	14.3681	0.269761	0.00667036	hypothetical protein
RSP_1497		9.95713	13.3267	0.251905	0.0416418	Putative outer membrane lipoprotein carrier protein
RSP_1498		9.99368	16.1727	0.376517	-0.0543196	hypothetical protein
RSP_1499		9.62737	15.996	0.361354	-0.0596769	Probable gamma-glutamyltranspeptidase( EC:2.3.2.2 )
RSP_1500		-	12.967	-	0.162322	possible anti-sigma regulatory kinase
RSP_1501		10.0765	15.1755	0.55772	0.291538	Antisigma-factor antagonist (STAS) domain protein
RSP_1503		10.6134	15.0678	0.291883	0.178329	hypothetical protein
RSP_1504		10.2905	15.0562	0.53716	0.164838	hypothetical protein
RSP_1505		9.50732	12.4646	0.230445	-0.0958664	Putative Metallo-phosphoesterase
RSP_1506		9.88985	15.018	0.475477	0.12837	Pseudouridine synthase, Rlu
RSP_1507		9.98177	14.7033	0.214	-0.0343132	Aldehyde dehydrogenase( EC:1.2.1.3 )
RSP_1508		10.2674	13.2383	-0.107125	-0.147692	Uncharacterized HemY-like membrane protein
RSP_1509		9.54167	14.4129	0.400322	-0.0179733	Glycoprotease (M22) metalloprotease( EC:3.4.24.57 )
RSP_1510		9.56075	13.3136	0.737247	0.11367	Putative glycerol-3-phosphate dehydrogenase (NAD(P))( EC:1.1.1.94 )
RSP_1511		11.0482	15.0847	0.451404	0.0685172	hypothetical protein
RSP_1512		10.0777	15.695	0.354733	0.00869735	hypothetical protein
RSP_1513	trpB	9.71092	13.5807	0.0389906	0.209876	tryptophan synthase subunit beta( EC:4.2.1.20 )
RSP_1514	ahcY	10.3247	13.1522	0.649445	-0.0877045	S-adenosyl-L-homocysteine hydrolase( EC:3.3.1.1 )
RSP_1515		-	12.4227	-	-0.0580727	Hypothetical protein of glycosyl transferase family
RSP_1516		11.1179	15.3666	0.345586	0.0949666	putative S-adenosyl L-homocystein hydrolase
RSP_1517	spbA	11.3145	13.197	0.0469676	-0.250542	Histone-like protein of HNS family
RSP_1518	prrA	11.816	16.1637	0.0964006	-0.30601	PrrA (RegA), Response regulator involved in oxygen regulation of photosynthesis genes
RSP_1519	prrC	13.3532	16.076	-0.142987	-0.20853	PrrC
RSP_1521		10.7246	15.533	0.370443	0.238746	hypothetical protein
RSP_1522		10.0461	12.6358	0.390817	-0.0193795	hypothetical protein
RSP_1523		9.7337	14.2769	0.308861	-0.0845972	hypothetical protein
RSP_1524		11.2611	14.4082	0.293338	0.153135	Nucleotidyltransferase family protein
RSP_1525		11.5446	15.253	0.366595	0.104273	putative Helicase/Exonuclease
RSP_1527		9.75963	14.8059	0.453995	0.56476	Helicase, UvrD/Rep family
RSP_1529	trxA	10.7467	14.6954	0.095356	-0.235746	Thioredoxin
RSP_1530		-	12.9486	-	0.139095	hypothetical protein
RSP_1531		9.87444	14.779	-0.0481821	-0.124541	ATP-dependent protease peptidase subunit
RSP_1532		10.2482	14.8099	-0.327053	0.0577593	ATP-dependent protease ATP-binding subunit
RSP_1534		11.8064	16.6435	0.370116	0.0114319	putative acyl carrier protein
RSP_1535		-	13.7077	-	0.453336	hypothetical protein
RSP_1536		9.77393	14.1252	0.295245	-0.204632	conserved hypothetical protein that may be involved in lipid metabolism
RSP_1537		9.99593	13.8931	0.41931	0.255713	hypothetical protein
RSP_1538		-	12.0199	-	-0.0104681	probable glucose-1-phosphate cytidylyltransferase( EC:2.7.7.33 )
RSP_1539		-	12.2014	-	-0.0478484	Glycosyl transferase, family 2
RSP_1540		-	13.2713	-	0.114845	Predicted secreted hydrolase
RSP_1541		11.1302	15.0978	0.495358	-0.126683	Putative ABC transporter, fused inner membrane subunits
RSP_1542		11.4414	15.9012	0.633366	0.12642	ABC transporter, ATPase subunit
RSP_1543		9.87192	13.4099	0.560397	0.169283	hypothetical protein
RSP_1544		9.84844	14.8874	0.601431	0.0829425	hypothetical signal peptide protein
RSP_1546	bfr	10.1096	14.0743	0.990626	0.195064	Bacterioferritin
RSP_1547		10.5572	13.9617	1.43848	0.600866	probable bacterioferritin-associated ferredoxin
RSP_1548		11.1491	14.1035	2.01703	0.636522	putative iron-regulated protein
RSP_1549		9.59995	13.946	-0.333482	0.00038601	hypothetical protein
RSP_1550		11.8365	15.8174	0.0978321	0.0125658	regulatory proteins, IclR family
RSP_1551		10.507	15.4233	0.368472	0.0321426	putative glyoxalase family protein
RSP_1552		10.1431	15.0077	0.31085	0.0875912	ureidoglycolate hydrolase( EC:3.5.3.19 )
RSP_1553		-	12.2682	-	-0.178584	Probable glyoxylate induced protein
RSP_1554		10.4239	14.2051	0.444043	0.496753	Possible polysaccharide deacetylase
RSP_1555		10.996	14.0349	0.616307	0.24288	Transthyretin-like protein
RSP_1556	puc2B	10.2418	14.4521	-0.557455	0.174088	light-harvesting complex, beta subunit
RSP_1558		9.90758	14.636	0.398408	0.0188263	2-dehydropantoate 2-reductase
RSP_1559	icd	10.8681	13.7075	0.333526	-0.15256	isocitrate dehydrogenase( EC:1.1.1.42 )
RSP_1561		-	12.5379	-	0.106268	AMP-forming acyl-CoA synthetase/ligase
RSP_1562		10.1023	13.8079	0.246851	0.0857937	fumarylacetoacetate hydrolase family protein
RSP_1564		9.69274	12.1945	0.029956	-0.331788	Putative transmembrane transport protein
RSP_1565	appA	10.4851	13.9106	-0.102652	-0.0845079	AppA, antirepressor of ppsR, sensor of blue light
RSP_1566		10.8217	14.5522	0.432628	0.102868	hypothetical protein
RSP_1567		-	12.0569	-	-0.180841	Probable sensory transduction histidine kinase
RSP_1568		9.51674	12.5145	0.816559	-0.2198	Glutamine synthetase( EC:6.3.1.2 )
RSP_1569		10.2375	14.8647	0.224842	-0.181011	glutamate-1-semialdehyde 2,1-aminomutase
RSP_1570	purK	11.8994	15.5608	0.463888	-0.20576	Phosphoribosylaminoimidazole carboxylase, ATPase subunit( EC:4.1.1.21 )
RSP_1571	purE	9.72285	14.5246	0.258645	-0.0796588	Phosphoribosylaminoimidazole carboxylase, catalytic subunit( EC:4.1.1.21 )
RSP_1572		9.85414	15.3923	-0.45335	-0.239691	Heat shock protein, Hsp20 family
RSP_1573		10.2028	15.5074	-0.215592	0.0481563	hypothetical protein
RSP_1574		10.1954	14.3485	-0.325735	0.169883	Cytochrome b562
RSP_1575	sopT	9.5152	12.0521	0.831202	0.170722	binfunctional sulfate adenylyltransferase subunit 1/adenylylsulfate kinase protein( EC:2.7.7.4 )
RSP_1576	trxB	9.67413	15.1476	0.367276	0.192671	Thioredoxin reductase( EC:1.8.1.9 )
RSP_1577	putR	9.85246	12.2656	0.381838	-0.114966	Proline dehydrogenase transcriptional activator
RSP_1578		10.0109	14.6411	0.524055	-0.0421922	conserved hypothetical protein TIGR00726
RSP_1579		-	13.0672	-	-0.174204	hypothetical protein
RSP_1580	lgt	9.59161	14.0342	0.439856	0.141063	Prolipoprotein diacylglyceryl transferase( EC:2.4.99.- )
RSP_1581		11.276	14.1442	-0.275486	-0.190205	hypothetical protein
RSP_1582		9.58468	15.0976	0.0733963	0.0603825	Putative sulfate transporter/antisigma-factor antagonist
RSP_1583	cheY3	9.97876	12.5672	-0.599564	-0.0484335	Chemotaxis response regulator, CheY3
RSP_1584	cheA2	9.64866	12.2473	-0.630114	0.0153622	Chemotaxis histidine protein kinase( EC:2.7.3.- )
RSP_1585	cheW2	9.7178	14.4169	-0.0828547	-0.029839	Chemotaxis protein, CheW2
RSP_1586	cheW3	9.56884	12.6897	-0.562972	-0.181506	Chemotaxis protein, CheW3
RSP_1588	cheB1	9.67753	13.4258	0.0507404	0.250074	chemotaxis methylesterase, CheB1( EC:3.1.1.61 )
RSP_1590		10.3939	13.4645	0.0740871	0.104987	two component, sigma54 specific, transcriptional regulator, fis family
RSP_1591		9.52754	15.4732	0.350306	-0.202549	Predicted Glutathione S-transferase
RSP_1592	acsA	10.0436	14.2356	0.504632	-0.0291644	Possible acyl-CoA sythetase( EC:6.2.1.1 )
RSP_1593		9.72708	12.3679	0.542514	-0.00839644	phosphate acetyltransferase( EC:1.1.1.39 )
RSP_1594	cdd	10.3457	13.6283	0.370826	-0.00460627	Cytidine deaminase( EC:3.5.4.5 )
RSP_1595		10.1062	14.3794	0.056744	-0.170061	thymidine phosphorylase( EC:2.4.2.4 )
RSP_1596	deoB	10.928	14.3201	0.110357	0.523055	phosphopentomutase( EC:5.4.2.7 )
RSP_1597	add	9.50381	12.5089	0.211883	-0.102534	adenosine deaminase( EC:3.5.4.4 )
RSP_1598		10.0633	13.8285	0.364472	-0.0055729	putative uracil phosphoribosyltransferase
RSP_1599		9.86043	14.5399	0.375923	0.0892196	AMP-binding protein
RSP_1600		-	12.6512	-	-0.0430074	possible transporter, DME family, DMT superfamily
RSP_1601		9.79422	14.0991	0.561967	0.206507	hypothetical protein
RSP_1604		-	13.3517	-	0.0324665	TRAP-T family transporter, DctQ (4TMs) subunit
RSP_1605		9.98348	13.9095	0.279595	-0.257925	TRAP-T family transporter, periplasmic binding protein, DctP
RSP_1606		-	12.275	-	0.382256	Putative regulatory protein, GntR family
RSP_1607		-	12.0026	-	0.144454	Putative regulatory protein, GntR family
RSP_1608		-	14.3283	-	0.179032	Putative Zn-dependent dehydrogenase
RSP_1609		-	12.6395	-	0.202411	Putative altronate dehydrogenase
RSP_1610		9.97241	15.801	0.406052	0.0240192	altronate hydrolase( EC:4.2.1.7 )
RSP_1611		11.0884	15.9212	0.340366	-0.0874275	sensor histidine kinase
RSP_1612		-	13.1768	-	-0.0122449	Sigma-54 dependent transcriptional regulator
RSP_1613		9.65829	13.0088	1.02045	-0.577759	TRAP-T family transporter, DctP subunit
RSP_1614		9.94537	13.4213	0.915277	0.0549523	TRAP-T family transporter with fused DctQ/DctM subunits
RSP_1615		9.93709	14.8907	0.552012	0.13608	hypothetical protein
RSP_1616		10.9557	15.1102	0.511834	0.352262	hypothetical protein
RSP_1618		-	12.0571	-	0.114848	hypothetical protein
RSP_1619		11.2287	15.9503	0.494945	0.133236	hypothetical protein
RSP_1620		10.5273	14.8516	0.654327	-0.22274	hypothetical protein
RSP_1621		9.66769	13.1752	0.149666	-0.195492	Deoxyguanosinetriphosphate triphosphohydrolase-like protein
RSP_1622		9.70651	13.5498	0.521245	-0.229678	Putative DNA-binding protein
RSP_1623		9.92951	12.5125	0.0577187	-0.0540122	hypothetical protein
RSP_1624		9.52619	14.7244	0.431345	-0.254247	hypothetical protein
RSP_1625		-	12.2712	-	0.540099	hypothetical protein
RSP_1626		-	14.0124	-	-0.142292	hypothetical protein
RSP_1628		9.65523	12.232	0.182761	-0.187774	possible sensor histidine protein kinase
RSP_1629		-	12.9936	-	0.0881526	response regulator receiver domain protein
RSP_1630		11.5608	15.4198	0.455653	0.212877	hypothetical protein
RSP_1631		9.61083	13.9925	0.521281	0.0679333	hypothetical protein
RSP_1632		10.0151	14.3304	0.721728	0.269135	hypothetical protein
RSP_1633		-	13.761	-	0.0963666	hypothetical protein
RSP_1635		12.0985	15.9429	0.45318	0.047625	hypothetical protein
RSP_1636		10.5769	15.1683	0.19077	-0.177512	phage-related protein, probable phage tail tape meausure protein, lambda family
RSP_1637		-	13.3875	-	0.229439	hypothetical protein
RSP_1638		12.4183	15.829	0.644253	0.558461	hypothetical protein
RSP_1639		10.0612	15.5845	0.349643	-0.0464985	hypothetical protein
RSP_1640		-	13.6061	-	0.308528	hypothetical protein
RSP_1641		-	13.8798	-	0.340878	hypothetical protein
RSP_1643		-	13.2048	-	0.0618371	hypothetical protein
RSP_1644		-	12.2644	-	0.0416161	hypothetical protein
RSP_1645		-	12.3089	-	0.138416	putative phage-related protein
RSP_1646		-	12.4833	-	0.0814649	possible transmembrane protein
RSP_1647		-	13.4319	-	0.398304	probable peptidase
RSP_1648		-	12.5179	-	0.1911	hypothetical protein
RSP_1649		-	13.8574	-	0.12998	Possible transporter, DMT superfamily
RSP_1650		10.3802	14.7489	0.435752	-0.0975221	hypothetical protein
RSP_1651		10.001	13.8962	0.436982	0.0128874	hypothetical protein
RSP_1652		9.71503	15.839	0.591668	0.238948	hypothetical protein
RSP_1653		11.1411	15.6501	0.204691	-0.240019	hypothetical protein
RSP_1654		10.9051	15.6928	0.439358	0.207747	hypothetical protein
RSP_1655		-	12.6093	-	0.332468	hypothetical protein
RSP_1657		-	14.1479	-	1.80661	hypothetical protein
RSP_1658		-	12.5946	-	0.515465	hypothetical protein
RSP_1659		11.221	14.2478	0.190159	-0.274929	hypothetical protein
RSP_1660		9.81875	14.2262	0.655914	0.102972	putative ParB-like nuclease
RSP_1661		10.1358	14.9106	0.587287	0.0408617	hypothetical protein
RSP_1662		10.6209	15.2563	0.429618	0.0803382	Integrase/recombinase
RSP_1663		10.18	13.9703	0.196371	-0.119833	putative transcriptional regulator, LacI family
RSP_1664		-	12.2083	-	0.176884	hypothetical protein
RSP_1665		10.1071	14.4413	0.51188	0.262012	putative RhtB family transporter
RSP_1666	LytB	10.2164	13.6406	0.0895623	-0.147602	4-hydroxy-3-methylbut-2-enyl diphosphate reductase( EC:1.17.1.2 )
RSP_1667		10.7775	15.9435	0.448971	-0.244215	hypothetical protein
RSP_1669	rpoZ	11.2401	15.6568	0.372291	-0.14856	DNA-directed RNA polymerase omega subunit( EC:2.7.7.6 )
RSP_1670	spoT/relA	10.0942	13.5693	0.529711	-0.0468456	RelA/SpoT family protein( EC:2.7.6.5,EC:3.1.7.2 )
RSP_1671		-	12.594	-	0.288906	hypothetical protein
RSP_1672	pdxJ	9.60144	13.767	0.320503	0.30196	pyridoxal phosphate biosynthetic protein
RSP_1673		10.1734	15.0133	0.40484	0.126009	4'-phosphopantetheinyl transferase( EC:2.7.8.7 )
RSP_1674		10.1118	14.6552	0.565269	0.0601926	type 1 signal peptidase( EC:3.4.21.89 )
RSP_1675	rnc	12.0055	16.0157	0.712886	0.0215153	Ribonuclease III( EC:3.1.26.3 )
RSP_1676	era	9.92537	14.6683	0.520652	0.0615824	GTP-binding protein Era
RSP_1677		-	12.7987	-	0.275473	hypothetical protein
RSP_1678	recO	-	12.9547	-	0.143448	DNA repair protein RecO
RSP_1679		9.68904	15.1096	0.473927	0.151685	acyl-CoA dehydrogenase( EC:1.3.99.3 )
RSP_1680	pckA	11.1682	14.9843	0.1294	0.247866	phosphoenolpyruvate carboxykinase( EC:4.1.1.49 )
RSP_1681		10.0814	13.0586	-0.16506	-0.239694	two-component transcriptional regulator, winged helix family
RSP_1682		10.1547	14.0969	0.217949	0.0790163	Two-component sensor histidine kinase
RSP_1683		-	12.3976	-	0.0944949	putative kinase/phosphatase
RSP_1684		9.85708	13.4522	-0.104907	-0.218945	hypothetical protein
RSP_1685		10.7403	14.0877	0.0932999	0.0675419	PTS system, IIA component
RSP_1686		11.4112	15.7374	0.242653	-0.200249	Putative Phosphocarrier HPr protein
RSP_1688		9.67925	12.6749	0.100203	-0.0555843	possible acyltransferase
RSP_1689		-	12.6311	-	0.164992	hypothetical protein
RSP_1690	etfA	10.911	15.2327	0.354658	-0.0621253	Electron transfer flavoprotein, alpha subunit
RSP_1691	etfB	11.8782	14.642	0.155681	-0.14702	Electron transfer flavoprotein beta-subunit
RSP_1692	pduO	9.69805	14.0833	0.747653	0.109974	hypothetical protein
RSP_1694		10.8239	14.5067	0.495114	-0.0129986	Probable short-chain dehydrogenase/reductase
RSP_1695		10.6773	16.0508	0.332258	0.202084	hypothetical protein
RSP_1696		10.2009	14.7952	0.496236	0.13154	DNA topoisomerase IV subunit A
RSP_1697		11.4945	16.1294	0.268774	-0.0956994	hypothetical protein
RSP_1699	rpoB	11.471	14.2068	0.332323	-0.774457	DNA-directed RNA polymerase beta subunit
RSP_1700	rplL	14.0643	15.7341	0.367485	-0.63632	50S Ribosomal protein L7/L12
RSP_1701	rplJ	14.4429	15.9297	0.33314	-0.622659	Ribosomal protein L10
RSP_1702	rplA	12.4162	15.3812	0.57639	-0.542591	50S ribosomal protein L1
RSP_1703	rplK	12.1196	15.1783	0.571703	-0.552709	Ribosomal protein L11
RSP_1704		12.0563	15.1662	0.759939	-0.30017	Probable transcription antitermination protein NusG
RSP_1705		10.3306	14.7994	0.813862	-0.105796	Putative preprotein translocase, SecE subunit
RSP_1706		-	12.5274	-	0.33586	Putative acetyltransferase
RSP_1707	tufA	13.094	15.5121	0.483097	-0.861831	Elongation factor Tu (EF-Tu)
RSP_1708	fusA1	12.4913	15.479	0.792057	-0.442194	Elongation factor G
RSP_1709	rpsG	11.9133	14.8495	0.961849	-0.325953	30S ribosomal protein S7
RSP_1710	rpsL	12.2195	14.9132	1.04177	-0.149409	30S ribosomal protein S12
RSP_1711		11.3311	14.9116	0.242729	0.0655024	Possible transporter, RhaT family, DMT superfamily
RSP_1712	rpoC	11.4715	13.8917	0.434799	-0.441108	DNA-directed RNA polymerase beta' subunit
RSP_1714	tufA	13.1666	15.5657	0.533677	-0.842511	Elongation factor TU
RSP_1715	rpsJ	11.9637	14.5578	0.700802	-0.9189	30S ribosomal protein S10
RSP_1716	rplC	12.2626	14.7747	0.683022	-1.00786	50S ribosomal protein L3
RSP_1717	rplD	12.9265	16.2175	0.472642	-0.554531	50S ribosomal protein L4
RSP_1718	rplW	13.1382	15.2718	0.550959	-0.654073	50S ribosomal protein L23
RSP_1719	rplB	13.3192	15.2451	0.621892	-0.824959	50S ribosomal protein L2
RSP_1720	rpsS	13.287	15.8502	0.661248	-0.622778	Ribosomal protein S19
RSP_1721	rplV	13.3153	15.1556	0.575831	-1.04631	50S ribosomal protein L22
RSP_1722	rpsC	13.2049	16.4082	0.497771	-0.841603	30S ribosomal protein S3
RSP_1723	rplP	14.0357	16.1647	0.291627	-0.624191	50S ribosomal protein L16
RSP_1724	rpmC	12.2544	15.1843	1.06535	-0.196341	Ribosomal protein L29
RSP_1725	rplN	12.4384	15.0253	1.06289	-0.364138	Ribosomal protein L14
RSP_1726	rplX	11.8331	15.9384	0.963496	-0.328232	Ribosomal protein L24
RSP_1727	rplE	12.9504	15.3001	1.06968	-0.442789	Ribosomal protein L5
RSP_1728	rpsN	12.5616	15.5305	0.868249	-0.476875	Ribosomal protein S14
RSP_1729	rpsH	12.1536	15.3211	0.900017	-0.430699	Ribosomal protein S8
RSP_1730	rplF	12.1372	14.9491	0.717505	-0.782989	50S ribosomal protein L6
RSP_1731	rplR	12.4535	14.5143	0.769436	-0.945031	Ribosomal protein L18
RSP_1732	rpsE	12.5866	16.3451	0.509651	-0.573891	30S ribosomal protein S5
RSP_1733	rpmD	12.6375	15.5341	0.4101	-0.737654	Ribosomal protein L30
RSP_1734	rplO	11.5325	16.1594	0.525908	-0.357435	50S ribosomal protein L15
RSP_1735	secY	9.58421	15.8623	0.486404	-0.368842	preprotein translocase SecY
RSP_1736	adk	10.2877	15.6749	0.36367	-0.203926	Adenylate kinase( EC:2.7.4.3 )
RSP_1737	rpsM	12.3665	14.5106	0.819032	-0.60169	30S ribosomal protein S13
RSP_1738	rpsK	12.6838	16.0504	0.716286	-0.367026	30S ribosomal protein S11
RSP_1739	rpoA	11.3877	14.6634	0.920139	-0.613531	DNA-directed RNA polymerase alpha subunit
RSP_1740	rplQ	12.4007	14.4625	0.578166	-0.599102	Ribosomal protein L17
RSP_1742		10.1304	14.6106	0.162523	0.183736	Serine protease, trypsin family
RSP_1743		9.75729	14.1768	0.484698	-0.0580002	ATPase, AAA family
RSP_1744		9.56983	13.2455	0.274679	-0.144192	CrcB-like protein
RSP_1745		9.5125	13.4079	0.5539	-0.0506832	Pseudouridine synthase( EC:4.2.1.70 )
RSP_1746		10.2785	13.8109	0.35227	0.232812	hypothetical protein
RSP_1747	bztA	11.2651	13.8339	0.0482647	-0.145763	ABC glutamate/glutamine/aspartate/asparagine transporter, periplasmic substrate-binding protein
RSP_1748	bztB	-	13.3945	-	0.224793	ABC glutamate/glutamine/aspartate/asparagine transporter, inner membrane subunit BztB
RSP_1750	bztD	11.4067	15.6674	-0.00507153	-0.213303	ABC glutamate/glutamine/aspartate/asparagine transporter, ATPase subunit bztD
RSP_1751		-	12.0554	-	0.176852	putative 2Fe-2S ferredoxin protein
RSP_1752		10.0192	13.1216	0.48785	-0.151862	Putative creatinase( EC:3.5.3.3 )
RSP_1753		9.85784	14.3823	0.794344	0.0249747	hypothetical protein
RSP_1754		9.60398	12.9137	0.115034	-0.320465	hypothetical protein
RSP_1755		-	12.5556	-	-0.0863276	hypothetical protein
RSP_1756	panB	10.169	13.84	0.333182	-0.0125989	3-methyl-2-oxobutanoate hydroxymethyltransferase( EC:2.1.2.11 )
RSP_1757	panC	10.754	14.9056	0.203929	-0.100549	Probable pantoate--beta-alanine ligase( EC:6.3.2.1 )
RSP_1758		-	13.4403	-	-0.0552626	Probable succinyl-diaminopimelate desuccinylase( EC:3.5.1.18 )
RSP_1759		10.1581	14.2809	-0.0242534	-0.184191	hypothetical protein
RSP_1760		9.94848	14.4652	0.0945338	-0.318933	hypothetical protein
RSP_1761	pheT	9.56663	12.5179	0.697368	-0.077541	phenylalanyl-tRNA synthetase beta subunit( EC:6.1.1.20 )
RSP_1763	pheS	9.61131	13.6426	0.708496	-0.0231522	Phenylalanyl-tRNA synthetase alpha subunit( EC:6.1.1.20 )
RSP_1764	rplT	11.5641	14.1073	0.757172	-0.187109	50S ribosomal protein L20
RSP_1765	rpmI	12.2335	14.3707	0.934746	-0.220703	50S ribosomal protein L35
RSP_1766	pykA	9.9555	14.4133	0.839974	0.079314	Pyruvate kinase( EC:2.7.1.40 )
RSP_1767		10.2003	13.7819	0.497261	0.13017	possible N-formylglutamate amidohydrolase
RSP_1768		9.74783	13.7694	0.520632	0.0837916	Aminotransferase class IV , putative D-alanine aminotransferase( EC:2.6.1.21 )
RSP_1769		9.7808	13.9584	0.500281	-0.0450313	Mandelate racemase / muconate lactonizing enzyme( EC:5.1.2.2,EC:5.5.1.1 )
RSP_1770		9.85427	15.3378	0.435773	-0.0663672	hypothetical protein
RSP_1771		9.59845	14.1495	0.241635	0.162813	beta subunit of citrate lyase
RSP_1772	accA	10.4719	13.8808	0.382893	-0.152659	acetyl-CoA carboxylase alpha subunit( EC:6.4.1.2 )
RSP_1773		10.1092	13.3086	0.548567	0.0643837	Multidrug efflux pump, SMR family, DMT superfamily
RSP_1774		-	13.2173	-	0.201215	Putative glucose dehydrogenase B
RSP_1775		10.0541	12.6963	0.539934	0.0769881	hypothetical protein
RSP_1776	greA	9.67453	15.0364	0.183355	-0.148391	Transcription elongation factor greA
RSP_1777		10.4182	13.264	-0.0189936	-0.0860931	Putative electron transfer flavoprotein-ubiquinone oxidoreductase precursor( EC:1.5.5.1 )
RSP_1778		10.6302	13.906	0.569664	0.0627009	TPR domain protein
RSP_1779	ispE	-	13.0563	-	0.0202981	Putative 4-diphosphocytidyl-2C-methyl-D-erythritol kinase( EC:2.7.1.148 )
RSP_1781		-	12.8657	-	0.0472686	putative membrane-anchored oxidoreductase, similar to L-sorbosone dehydrogenase( EC:1.1.1.- )
RSP_1782		13.5525	16.4458	0.681978	0.555447	hypothetical membrane protein
RSP_1783		9.60896	13.1335	0.382073	-0.222262	predicted membrane protein
RSP_1784		10.1203	15.1225	0.604115	-0.0944152	response regulator receiver domain protein
RSP_1785		9.79625	15.0274	0.60007	0.457915	Putative transcriptional regulatory protein
RSP_1786	fruB	9.89579	13.7911	0.481442	-0.214603	Multi-component fructose specific PTS system protein, (PtsI, Hpr, and IIA domains)( EC:2.7.1.69,EC:2.7.3.9 )
RSP_1787	fruK	9.73571	13.2443	0.18313	0.132055	Probable 1-phosphofructokinase( EC:2.7.1.56 )
RSP_1788	fruA	11.0542	15.6947	0.258545	0.464603	PTS system, fructose-specificIIBC component( EC:2.7.1.69 )
RSP_1789		9.74463	14.7034	0.390102	0.075542	hypothetical protein
RSP_1790		9.75332	15.0528	0.788485	0.0906438	probable transcriptional regulator
RSP_1791		10.554	16.049	0.572438	0.149215	Heavy metal-(Cd/Co/Hg/Pb/Zn)-translocating P-type ATPase( EC:3.6.1.- )
RSP_1793		9.87295	14.0155	0.652865	-0.0381339	Single-strand DNA binding protein
RSP_1794		10.2932	15.3167	0.273542	-0.122138	putative lytic transglycosylase
RSP_1795	serS	9.7151	16.3025	0.358054	-0.0963685	seryl-tRNA synthetase( EC:6.1.1.11 )
RSP_1796	sodC	10.5897	15.3528	0.539083	0.162837	Putative Copper/Zinc superoxide dismutase( EC:1.15.1.1 )
RSP_1797	YajC	10.5457	14.7746	0.246533	-0.135678	Putative preprotein translocase subunit YajC
RSP_1798	SecD	10.7315	13.204	0.226621	-0.359454	Protein-export membrane protein secD
RSP_1799	secF	9.88437	12.1006	0.422867	-0.3674	protein-export membrane protein SecF
RSP_1800		9.56363	15.2419	0.410789	0.262257	hypothetical protein
RSP_1801	ccmA	9.78641	13.9842	0.646457	0.102657	ABC heme exporter, ATPase subunt CcmA( EC:3.6.3.41 )
RSP_1803	ccmC	10.0071	15.9016	0.359091	-0.00339524	ABC heme exporter, inner membrane subunit CcmC
RSP_1804	ccmD	11.5959	16.7387	0.105136	0.449494	Heme exporter protein D
RSP_1805	ccmG	10.7771	15.9588	0.213509	0.0153239	Probable thiol-disulfide interchange protein
RSP_1806		9.60175	12.7434	0.278821	-0.128291	aconitate hydratase( EC:4.2.1.3 )
RSP_1807		10.4188	13.5422	0.515366	0.0902989	hypothetical protein
RSP_1808	trpS	9.54458	14.5596	0.438865	-0.225191	tryptophanyl-tRNA synthetase( EC:6.1.1.2 )
RSP_1809		10.4562	14.7601	0.535454	0.272948	0
RSP_1810	mviN	9.57133	14.287	0.347223	-0.198502	putative virulence factor, MviN
RSP_1811	glnD	-	12.4154	-	-0.112587	PII uridylyl-transferase( EC:2.7.7.59 )
RSP_1812		9.87398	12.5004	0.200794	0.00439492	hypothetical protein
RSP_1813		9.77505	15.1331	0.400466	0.042292	hypothetical protein
RSP_1814		9.78757	15.6332	0.628367	0.319144	hypothetical protein
RSP_1816		9.95399	14.5744	0.469219	-0.0301235	Mg chelatase-related protein
RSP_1817		10.4685	14.4809	0.0328694	0.63241	hypothetical protein
RSP_1818	feoB	11.1653	12.8123	0.445605	0.261292	Fe2 transport system protein B
RSP_1819	feoA1	10.9644	14.5085	0.632591	0.116056	ferrous iron transport protein A
RSP_1820		10.1522	14.6861	0.46469	0.0305872	hypothetical protein
RSP_1821		9.5548	12.2498	0.946063	-0.111293	Molybdopterin-containing oxidoreductase, probable formate dehydrogenase( EC:1.2.1.2 )
RSP_1822		10.1989	14.8356	0.475545	-0.0138276	hypothetical protein
RSP_1823	mogA	10.8936	15.8955	0.308918	0.146509	molybdenum cofactor biosynthesis protein
RSP_1824	adh	9.69402	15.6818	0.823798	0.388209	Zinc-containing alcohol dehydrogenase( EC:1.1.1.1 )
RSP_1825	tldD	11.3955	14.3532	0.128246	-0.0703251	probable modulator of DNA gyrase
RSP_1826	coxII	11.8257	15.53	0.44182	-0.203363	Cytochrome c oxidase polypeptide II precursor (Cytochrome AA3 subunit 2)( EC:1.9.3.1 )
RSP_1828	cox11	10.0383	13.6881	0.484926	-0.274082	cytochrome C oxidase assembly protein
RSP_1829	coxIII	-	12.6011	-	-0.124562	Cytochrome c oxidase, aa3-type, subunit III( EC:1.9.3.1 )
RSP_1830	surf-1	9.68283	13.6327	0.464457	0.232576	Surf1 protein
RSP_1831	thrC	9.84911	14.9171	0.467187	0.305598	threonine synthase
RSP_1832		9.53205	12.6997	0.374898	-0.06692	peptidase, M16 family
RSP_1833		11.1279	14.9947	0.504537	0.262967	putative ribosomal-protein-alanine acetyltransferase( EC:2.3.1.128 )
RSP_1834		11.0867	15.0873	0.569166	-0.0787694	hypothetical protein
RSP_1835		10.1385	15.407	0.592764	0.275921	Putative FAD dependent oxidoreductase
RSP_1836	apt	9.59505	14.7074	0.157985	-0.000692995	adenine phosphoribosyltransferase( EC:2.4.2.7 )
RSP_1837		10.0719	15.3019	-0.0521183	-0.0456603	5'-methylthioadenosine phosphorylase
RSP_1838		9.62831	13.5804	0.507627	0.177153	hypothetical protein
RSP_1839		9.74683	15.4086	0.596756	-0.0985505	putative acetyltransferase, GNAT family
RSP_1840		9.66003	13.5321	0.162664	-0.15303	hypothetical protein
RSP_1842		9.6891	14.6158	0.49974	0.0518707	possible transporter, DME family, DMT superfamily
RSP_1843	ftsY	10.5574	14.2621	0.0782214	-0.0662968	Signal recognition particle-docking protein FtsY
RSP_1844		9.58404	13.5522	0.519451	0.130263	hypothetical protein
RSP_1845	xseA	9.56677	12.4735	0.645347	-0.074872	Exonuclease VII, large subunit
RSP_1846		-	12.8376	-	0.110612	hypothetical protein
RSP_1847	PurD	10.6558	15.637	0.497524	0.0851213	Phosphoribosylamine--glycine ligase( EC:6.3.4.13 )
RSP_1848		9.76967	13.8796	0.475999	0.289752	pyruvate kinase
RSP_1849		9.9531	13.6276	0.684953	0.249398	Aspartate kinase( EC:2.7.2.4 )
RSP_1850	ptsI	10.2732	14.6001	0.580969	-0.119549	phosphoenolpyruvate-protein phosphotransferase, PtsI(Ntr)( EC:2.7.3.9 )
RSP_1851	metZ	10.1911	16.0084	0.446076	-0.0122291	O-succinylhomoserine sulfhydrylase
RSP_1852		9.62323	13.5649	0.546898	-0.203585	hypothetical protein
RSP_1853	TrkH2	9.57872	14.3487	0.520126	0.0819878	potassium uptake transporter, transmembrane component, TrkH
RSP_1854	trkH3	10.6174	15.3629	0.625654	0.109511	potassium uptake transporter, transmembrane component, TrkH
RSP_1855		9.99826	14.7496	0.541898	0.348401	hypothetical protein
RSP_1856	glyQ	-	12.4151	-	0.655983	glycyl-tRNA synthetase alpha subunit( EC:6.1.1.14 )
RSP_1857		10.2813	14.7822	0.466813	-0.0163176	hypothetical protein
RSP_1858	glyS	-	12.8364	-	0.131533	glycyl-tRNA synthetase beta subunit
RSP_1859	ppdK	10.6846	12.751	0.256882	-0.591022	pyruvate phosphate dikinase
RSP_1860		10.377	14.1351	0.711133	0.265507	hypothetical protein
RSP_1861		10.407	13.7618	0.473654	0.132658	probable dihydroneopterin aldolase
RSP_1862		-	12.8076	-	0.0801709	Dihydropteroate synthase, DHPS( EC:2.5.1.15 )
RSP_1863		10.5772	15.0367	0.391281	0.0335074	Phosphoglucomutase/phosphomannomutase( EC:5.4.2.10 )
RSP_1864		10.129	13.6161	0.892112	1.78199	hypothetical protein
RSP_1865		12.0191	14.6431	0.219338	-0.361019	ketol-acid reductoisomerase( EC:1.1.1.86 )
RSP_1866		9.66683	14.5538	0.691306	-0.0695528	Transcriptional regulator, AsnC family
RSP_1867		10.9799	16.538	0.507153	-0.0482562	transcriptional regulator, AsnC family
RSP_1868		9.74994	12.6556	0.103281	-0.178958	serine-pyruvate aminotransferase
RSP_1869		10.1298	12.5844	0.410429	-0.0281399	2-octaprenyl-6-methoxyphenyl hydroxylase
RSP_1870		11.858	14.5389	0.142884	-0.275913	predicted hydrolase
RSP_1871		9.89856	12.2786	0.399698	-0.218396	Transcriptional regulator, GntR family
RSP_1873		-	12.5367	-	-0.143613	hypothetical protein
RSP_1874	carA	9.65535	12.2696	0.947953	0.0582772	carbamoyl-phosphate synthase small subunit( EC:6.3.5.5 )
RSP_1875		11.6707	15.8939	-0.0784831	-0.39936	hypothetical protein
RSP_1876		9.82497	13.6884	1.08143	0.216714	hypothetical protein
RSP_1877	coxI	-	13.1195	-	-0.356695	Cytochrome c oxidase, aa3 type, subunit I( EC:1.9.3.1 )
RSP_1878	lipB	10.0082	13.4101	0.742264	0.146842	lipoyltransferase
RSP_1880		10.04	14.1822	0.236668	-0.163735	hypothetical protein
RSP_1882		9.78047	13.0011	0.43092	-0.099654	ABC polyamine/opine transporter, ATPase subunit
RSP_1883		9.87352	16.6208	0.677006	-0.0960559	ABC polyamine/opine transporter, periplasmic substrate-binding protein
RSP_1884		-	12.7933	-	-0.109644	ABC polyamine/opine transporter, inner membrane subunit
RSP_1887		12.511	15.2184	0.829502	0.011086	50S ribosomal protein L33
RSP_1888		10.2097	15.2576	0.798029	0.293366	possible acetyltransferase (GNAT) family
RSP_1889		10.938	13.5887	-0.451914	-0.368294	hypothetical protein
RSP_1890		10.1449	13.3259	0.0565961	-0.300579	Transcriptional regulator, LysR family
RSP_1891		11.0635	15.0282	0.632184	0.178886	Zinc-binding dehydrogenase
RSP_1892		9.65867	15.1566	0.57069	-0.00831882	putative Cro/CI transcriptional regulator
RSP_1893		9.59536	14.2346	0.562086	0.0166211	Inositol monophosphatase family protein
RSP_1894		9.95632	14.7321	0.407132	0.0701074	hypothetical protein
RSP_1896		-	12.3925	-	-0.0668204	guanine deaminase
RSP_1897	mgtE	9.69342	13.8194	0.676657	0.109069	Mg/Co/Ni transporter, MgtE
RSP_1898		-	13.4338	-	0.108694	putative 5-formyltetrahydrofolate cyclo-ligase
RSP_1900		9.9579	14.7294	0.499122	0.181624	hypothetical protein
RSP_1901		10.818	15.6549	0.210922	-0.229503	Hypothetical protein with TPR repeat
RSP_1902		9.60122	13.6665	0.406764	0.0530196	Conserved hypothetical protein with TPR repeat
RSP_1903		-	12.2766	-	0.260285	Putative Flp pilus assembly protein TadC
RSP_1904		10.3036	14.6548	-0.0378096	0.0240522	Putative Flp pilus assembly protein TadB
RSP_1905		9.69544	13.3957	0.218143	0.0296809	Putative Flp pilus assembly protein ATPase CpaF
RSP_1907		9.73805	12.9417	-0.0258294	-0.258768	Putative Flp pilus assembly protein ATPase CpaE
RSP_1908		10.166	13.0671	0.236958	-0.0612731	outer membrane protein, OmpA/MotB family
RSP_1909		9.55767	14.9166	0.211482	-0.239766	Outer membrane general secretion pathway protein, Secretin
RSP_1910		9.82367	13.9924	0.408251	-0.153849	Putative Flp pilus assembly protein CpaB
RSP_1911		10.1917	14.0559	0.446146	-0.0027496	possible soluble lytic murein transglycosylase
RSP_1912		9.65769	12.5339	0.637463	-0.117663	hypothetical protein
RSP_1913		10.786	13.9978	0.398129	-0.187806	3-oxoadipate CoA-transferase, beta subunit
RSP_1914		10.2792	15.4128	0.36153	-0.33959	3-ketoacid CoA transferase alpha subunit
RSP_1915		9.7713	12.0207	0.291917	0.17273	Transcriptional regulator, LysR family
RSP_1917		9.51602	12.5208	0.681176	-0.0336097	hypothetical protein
RSP_1918		9.68089	12.9563	0.37667	-0.0661265	Predicted alpha/beta hydrolase
RSP_1919		10.4888	15.5976	0.269393	0.02423	hypothetical protein
RSP_1922		10.5624	15.4672	0.700758	0.209339	Transcriptional regulator, GntR family, with aminotransferase domain
RSP_1923	bioB	12.6943	16.7504	0.229083	1.88507	Biotin synthase( EC:2.8.1.6 )
RSP_1924		9.8695	12.9416	0.631208	0.223678	BioY family protein
RSP_1925		9.87307	13.6033	0.608506	2.47507	Transcriptional regulator, GntR family
RSP_1926		10.0415	13.3004	0.671693	0.144757	tRNA-Dihydrouridine synthase
RSP_1927		-	12.7653	-	0.0621688	hypothetical protein
RSP_1928	dnaB	9.70556	12.4733	0.56811	-0.00456689	replicative DNA helicase
RSP_1929	pyrE	9.53927	13.5519	0.617197	0.147662	orotate phosphoribosyltransferase
RSP_1930	pyrC	10.6285	14.1163	0.349063	0.090127	dihydroorotase
RSP_1932		-	12.8813	-	0.2554	hypothetical protein
RSP_1933		13.817	16.3503	-0.28818	-0.111006	Outer membrane protein, OmpA/MotB family
RSP_1934		9.82426	15.003	0.595024	0.199906	Xanthine and CO dehydrogenase maturation factor XdhC/CoxF family
RSP_1935		-	13.4001	-	0.135725	Putative Xanthine and CO dehydrogenase maturation factor XdhC/CoxF family
RSP_1936		10.6576	15.2918	0.209577	0.20398	molybdopterin biosynthesis protein
RSP_1937	InfC	11.283	14.0323	0.540715	-0.207214	Translation initiation factor IF-3
RSP_1938		10.8289	14.8362	0.531632	0.217717	Conserved hypotetical protein
RSP_1939		10.7989	14.9344	0.187325	0.489925	NADPH-ferredoxin reductase
RSP_1940		9.70945	15.6647	0.352162	0.506494	hypothetical protein
RSP_1941	cysH	10.1738	13.3406	0.382806	0.659895	phosphoadenosine phosphosulfate reductase
RSP_1942		9.77546	14.7094	0.698936	0.261336	Sulfite/nitrite reductase hemoprotein subunit
RSP_1943		9.50866	14.0824	1.03318	0.26904	hypothetical protein
RSP_1944		11.5851	14.6958	0.63328	0.466598	Uroporphiryn-III C-methyltransferase/siroheme synthase
RSP_1945		9.69469	13.562	0.351951	-0.0916354	Transcriptional Regulator, AsnC family
RSP_1946		9.8937	13.7879	0.443483	0.185829	Cytochrome P450 hydroxylase
RSP_1947	cbbJ	9.74956	15.5582	0.184121	-0.114106	Triosephosphate isomerase( EC:5.3.1.1 )
RSP_1948		10.5159	13.883	0.220758	-0.443496	Protein of unknown function, HesB/YadR/YfhF
RSP_1949		10.1719	13.2419	0.817577	-0.456293	hypothetical protein
RSP_1950		11.0529	14.4323	0.238673	-0.162148	hypothetical protein
RSP_1951		10.6803	14.5887	0.464995	0.378528	hypothetical protein
RSP_1952		12.7799	16.658	0.285959	0.127093	Cold-shock DNA-binding domain protein
RSP_1954		-	12.2408	-	0.231368	hypothetical protein
RSP_1955		9.80441	12.5696	0.409782	-0.156126	hypothetical protein
RSP_1957		10.1139	13.8253	0.427888	-0.235787	hypothetical protein
RSP_1958		-	13.1259	-	0.138196	0
RSP_1959		10.2414	14.0087	0.51357	0.00415746	0
RSP_1960		11.0129	14.2636	0.334948	0.0499613	0
RSP_1961		10.0469	14.8163	0.477627	-0.000541261	hypothetical protein
RSP_1962		10.3772	15.7539	0.146162	0.0237739	hypothetical protein
RSP_1963		10.3743	14.615	0.0241281	-0.302273	hypothetical protein
RSP_1964		-	12.7458	-	-0.0812328	hypothetical protein
RSP_1965		-	12.0542	-	0.127856	Putative Membrane Fusion Protein Family member
RSP_1966		9.66921	16.0116	0.549791	0.0694464	possible ISSod13, transposase
RSP_1968		-	13.176	-	0.235759	Possible integrase/recombinase
RSP_1969	purM	10.377	13.3631	0.729229	0.0459129	phosphoribosylaminoimidazole synthetase( EC:6.3.3.1 )
RSP_1970		9.7615	13.8525	0.691116	0.311624	Phosphoribosylglycinamide formyltransferase
RSP_1971	rnd	10.2547	13.1313	0.533725	-0.112703	Ribonuclease D
RSP_1972		11.5491	15.8243	0.294775	0.341045	hypothetical protein
RSP_1973		9.84078	12.2016	0.57672	-0.279609	Probable SufE protein
RSP_1974		11.1074	14.5555	0.0417552	-0.0681279	hypothetical protein
RSP_1975		10.0972	14.9589	0.33397	-0.0245155	aminopeptidase P
RSP_1976	cobT	10.2614	16.1725	0.215245	0.118987	aerobic cobalt chelatase, CobT subunit
RSP_1977	cobS	11.0278	14.4216	0.486442	0.145017	cobalt chelatase, CobS small subunit
RSP_1978		10.1747	13.3867	0.108138	-0.209404	molecular chaperone, DnaJ family
RSP_1979		9.50992	15.0595	0.536645	0.124106	stress induced morphogen, BolA
RSP_1980	glcB	10.1088	13.8147	0.489035	-0.241613	malate synthase
RSP_1981		-	12.4469	-	0.0972568	Deoxyribodipyrimidine photolyase
RSP_1982		11.2138	14.6136	-0.0215187	0.0300037	Aminopeptidase N
RSP_1984		-	13.3368	-	0.135726	histidinol-phosphate aminotransferase( EC:2.6.1.9 )
RSP_1985		10.2137	14.9068	0.548724	-0.0818781	hypothetical protein
RSP_1986	gatB	10.0734	13.576	0.496874	-0.103091	aspartyl/glutamyl-tRNA amidotransferase subunit B
RSP_1987		9.80361	13.2013	1.23958	0.746632	hypothetical protein
RSP_1988		9.60233	14.9143	0.374297	0.104403	hypothetical protein
RSP_1989	valS	9.53681	16.2467	0.550724	0.0357493	Putative valyl-tRNA synthetase( EC:6.1.1.9 )
RSP_1990		-	13.8334	-	-0.108333	Transcriptional regulator, AsnC family
RSP_1991		9.95666	14.6134	0.536552	-0.129475	Putative Ornithine decarboxylase( EC:4.1.1.17 )
RSP_1992		11.761	15.7785	0.351412	0.0902174	hypothetical protein
RSP_1993		9.72431	13.5473	0.26601	0.426837	hypothetical protein
RSP_1994	gltA	10.8602	12.7943	0.271954	-0.0780034	Citrate synthase( EC:2.3.3.1 )
RSP_1995	gltX	9.60715	13.4707	0.696822	0.0553052	Glutamyl-tRNA synthetase( EC:6.1.1.17 )
RSP_1996		10.1349	13.9482	0.322027	0.0334798	Putative Competence protein
RSP_1997	lexA	10.5076	13.9889	0.34395	0.000680716	LexA repressor( EC:3.4.21.88 )
RSP_1998		9.92749	13.1024	0.421457	-0.0321704	Molybdenum cofactor biosynthesis protein A
RSP_2000		10.3145	15.0672	0.0688018	-0.174393	molybdenum cofactor biosynthesis protein C
RSP_2001	trpD	10.2286	13.0402	0.262351	-0.0525567	Anthranilate phosphoribosyltransferase( EC:2.4.2.18 )
RSP_2002	trpG	10.1916	14.5882	0.346378	-0.149324	Anthranilate synthase component II( EC:4.1.3.27 )
RSP_2003	yibQ	9.58188	15.7824	0.479894	0.46898	YibQ protein
RSP_2004	trpE	9.79476	14.5366	0.49421	0.0734104	anthranilate synthase component I( EC:4.1.3.27 )
RSP_2005	ybaU	9.75526	13.5525	0.486091	0.0184848	possible peptidyl-prolyl cis-trans isomerse( EC:5.2.1.8 )
RSP_2006	amsA	9.83833	14.0693	0.44591	0.280265	hypothetical protein
RSP_2007		10.9676	13.8241	0.498485	-0.130042	conservd hypothetical protein
RSP_2008	argD	10.4104	13.197	0.42587	-0.24588	Acetylornithine Aminotransferase class-III( EC:2.6.1.11 )
RSP_2009	argF	9.6131	12.9493	0.339273	-0.119268	ornithine carbamoyltransferase( EC:2.1.3.3 )
RSP_2010		9.65675	13.6982	0.891095	3.43295	hypothetical protein
RSP_2011		10.5894	14.9736	0.766707	0.0720947	putative transcription elongation factor
RSP_2012		-	13.9988	-	0.598282	NUDIX hydrolase, MutT
RSP_2013		9.65614	13.1682	0.689741	-0.0386152	DEAD/DEAH box helicase
RSP_2014		10.6862	15.3591	0.575127	-0.251158	hypothetical protein
RSP_2015	argK	-	12.7988	-	0.471731	arginine/ornithine transport system ATPase( EC:2.7.- )
RSP_2016	rpmB	12.8089	14.9032	0.600189	-0.280718	50S ribosomal protein L28
RSP_2017		9.58975	14.0359	0.339736	-0.0679805	hypothetical protein
RSP_2018		10.422	13.9771	0.577046	0.554225	hypothetical protein
RSP_2019		-	13.0629	-	0.43166	hypothetical protein
RSP_2020		-	12.1402	-	0.205898	DHC, diheme cytochrome c
RSP_2021	shp	-	13.5176	-	0.45319	Mono-heme class I cytochrome c
RSP_2023		14.1097	17.1116	0.281385	0.185896	hypothetical protein
RSP_2024	cspA	13.1014	16.4971	0.389895	0.00629327	Cold shock protein cspA
RSP_2025		10.0957	14.9468	0.489914	0.326436	hypothetical protein
RSP_2026		9.86431	13.0832	0.685169	0.352078	transcriptional regulator, AraC family
RSP_2027		10.5829	16.2034	0.472688	-0.149583	transcriptional regulator, LysR family
RSP_2028		11.2353	14.2584	0.51693	-0.123522	hypothetical protein
RSP_2029	ucpA	9.55601	15.0984	0.718762	0.238181	short chain dehydrogenase( EC:1.- )
RSP_2030		-	12.9085	-	-0.0273582	putative sensor histidine kinase
RSP_2032		11.2437	14.2083	0.600974	-0.122577	putative hypothetical Gifsy-1 prophage protein
RSP_2033		10.2507	12.9075	0.279901	-0.091901	hypothetical protein
RSP_2035		-	12.5779	-	0.182282	hypothetical protein
RSP_2036		10.1211	15.8729	0.135946	-0.308318	putative ECF/RNA polymerase sigma factor protein
RSP_2037		11.0233	14.9344	0.54367	0.0863872	hypothetical protein
RSP_2038		9.59253	16.0946	0.435333	0.123869	possible acetyltransferase
RSP_2039	linC	-	13.7803	-	0.111931	short chain dehydrogenase( EC:1.1.1.- )
RSP_2040		11.1206	14.2627	0.559885	0.0212308	possible Transposase fragment
RSP_2041		-	12.8621	-	0.0590476	hypothetical protein
RSP_2042		10.5976	16.0057	0.107484	0.0453285	hypothetical protein
RSP_2043		-	14.2928	-	-0.0180433	hypothetical protein
RSP_2044		10.4014	14.2455	0.319081	-0.134536	ATPase
RSP_2045		9.52707	12.5797	0.448788	0.0881618	hypothetical protein
RSP_2046		9.52202	12.8039	0.218485	0.0888739	hypothetical protein
RSP_2047		-	13.5852	-	-0.128148	ThiF family protein
RSP_2048		9.87684	14.566	0.444619	0.00827621	hypothetical protein
RSP_2049		9.75542	13.2891	0.308347	-0.138986	hypothetical protein
RSP_2050		9.68184	13.0958	0.832742	0.134247	hypothetical protein
RSP_2054		10.7629	15.0131	0.485363	0.264379	hypothetical protein
RSP_2055		9.74893	14.6639	0.685148	0.195395	hypothetical protein
RSP_2056		11.9087	15.6639	0.462703	0.278519	hypothetical protein
RSP_2057		10.5017	14.6083	0.751291	0.00118193	hypothetical protein
RSP_2058		10.9665	14.8796	0.354369	-0.0915415	hypothetical protein
RSP_2059		9.80482	13.8844	0.381188	-0.203445	Potential phage tail tape measure protein
RSP_2061		10.122	14.832	0.923842	0.239997	hypothetical protein
RSP_2062		13.2359	16.6548	0.346829	0.123551	hypothetical protein
RSP_2063		9.98102	15.9105	0.342728	-0.0366198	hypothetical protein
RSP_2064		-	12.3679	-	0.316299	hypothetical protein
RSP_2065		9.98968	13.6625	0.763882	0.0469169	hypothetical protein
RSP_2066		9.90819	15.4702	0.494411	-0.166062	hypothetical protein
RSP_2067		10.2123	14.0027	0.401335	-0.114906	putative prophage LambdaSo, major capsid protein, HK97 family
RSP_2068		9.90852	14.8212	0.481617	0.0952489	putative ClpP-like protease
RSP_2069		10.2228	14.9651	0.465861	-0.0315933	putative phage portal protein, HK97 family
RSP_2070		10.3056	15.0319	0.553449	0.240962	Putative Phage-related terminase
RSP_2071		-	13.2664	-	0.0473286	hypothetical protein
RSP_2072		9.60916	15.0111	0.520522	-0.0809934	Putative Phage-related Holin protein
RSP_2073		10.3859	13.7822	0.739776	0.364042	hypothetical protein
RSP_2074		10.845	15.099	0.783058	0.300745	hypothetical protein
RSP_2075		-	12.8209	-	0.23376	Putative Transcriptional regulator
RSP_2076		11.4003	14.7861	0.28929	-0.238402	hypothetical protein
RSP_2077		9.59693	13.4286	0.605687	0.242492	hypothetical protein
RSP_2078		9.66196	15.0048	0.490534	0.0307621	hypothetical protein
RSP_2080		10.3187	15.5949	0.344068	0.153115	Putative Tyrosine recombinase
RSP_2081		-	12.7911	-	0.273654	putative acetyltransferase, GNAT family
RSP_2082		10.0853	14.0016	0.388552	-0.0367399	putative NADH-ubiquinone oxidoreductase-related protein
RSP_2083	uvrB	10.1667	15.8262	0.450633	-0.206102	excinuclease ABC subunit B
RSP_2084		-	12.1999	-	-0.046074	hypothetical protein
RSP_2085		10.8402	15.2483	0.439876	0.582292	hypothetical protein
RSP_2086		10.5425	13.9161	0.0453466	0.0278674	Putative Antibiotic biosynthesis monooxygenase
RSP_2087		9.75167	13.5175	-0.148892	-0.0540789	hypothetical protein
RSP_2088	lepA	10.2211	14.0087	0.539996	0.254278	GTP-binding protein LepA
RSP_2090	pycA	10.0865	13.7183	0.310848	-0.286972	Pyruvate carboxylase( EC:6.4.1.1 )
RSP_2091		-	12.4096	-	0.512324	Putative benzoate transporter, BenE
RSP_2092		10.2459	14.7807	0.526687	-0.0165847	Putative uvrD/DNA Helicase II( EC:3.6.1.- )
RSP_2093		10.3117	15.5676	0.450085	-0.10874	Putative Mrp (Multidrug resistance-associated proteins) family protein
RSP_2095		10.1375	13.8044	0.482693	-0.181326	Putative MraZ protein
RSP_2097		9.7189	14.5932	0.628588	0.183391	Putative FtsL
RSP_2098	ftsI	9.80712	14.0678	0.646994	-0.121949	Cell division protein FtsI/penicillin-binding protein 2
RSP_2099	murE	9.92883	13.733	0.692331	0.318702	UDP-N-acetylmuramoylalanyl-D-glutamate--2, 6-diaminopimelate ligase( EC:6.3.2.13 )
RSP_2100	murF	10.7842	14.332	0.402508	0.0881291	UDP-N-acetylmuramoylalanyl-D-glutamyl-2, 6-diaminopimelate--D-alanyl-D-alanine ligase( EC:6.3.2.10 )
RSP_2101	mraY	9.55959	13.2125	0.511511	-0.327649	Phospho-N-acetylmuramoyl-pentapeptide transferase( EC:2.7.8.13 )
RSP_2102		-	12.9617	-	-0.0767581	hypothetical protein
RSP_2103	murD	9.5876	14.8397	0.385666	0.294308	UDP-N-acetylmuramoylalanine--D-glutamate ligase( EC:6.3.2.9 )
RSP_2104		9.55235	12.3215	0.481095	0.141381	hypothetical protein
RSP_2105		12.4784	17.0044	0.265978	-0.0588477	hypothetical protein
RSP_2106	ftsW	10.0631	13.8699	0.281179	0.0857744	cell division protein FtsW
RSP_2107	murG	11.2828	15.4436	0.344832	0.0408691	N-acetylglucosaminyl transferase( EC:2.4.1.227 )
RSP_2108	murC	10.3782	14.7641	0.476198	-0.0841435	UDP-N-acetylmuramate--L-alanine ligase( EC:6.3.2.8 )
RSP_2109		10.2335	13.2804	0.524703	0.22375	hypothetical protein
RSP_2110	murB	10.1084	15.4021	0.537359	0.206322	UDP-N-acetylenolpyruvoylglucosamine reductase/dehydrogenase( EC:1.1.1.158 )
RSP_2111	ddlA	9.82002	12.6859	0.589812	-0.202862	D-alanine--D-alanine ligase( EC:6.3.2.4 )
RSP_2112	ftsQ	9.69072	13.1507	0.60323	0.159579	cell division septal protein FtsQ
RSP_2113	ftsA	9.98224	13.4663	0.568658	-0.0197165	cell division protein FtsA
RSP_2114	ftsZ1	10.971	15.7189	0.203323	-0.168366	cell division protein FtsZ
RSP_2115	envA	9.74311	12.6804	0.127458	-0.0808896	putative UDP-3-O-acyl N-acetylglucosamine deacetylase( EC:3.5.1.- )
RSP_2117	comL	10.6163	13.7433	0.496501	-0.175501	Putative ComL lipoprotein
RSP_2118	recN	9.84716	14.6419	0.463925	0.104771	DNA repair protein RecN
RSP_2119		9.71702	13.7991	0.429452	0.144597	hypothetical protein
RSP_2120		11.3241	15.5403	0.457782	0.0318902	putative D-lactate dehydrogenase (cytochrome), FAD/FMN-containing oxidoreductase
RSP_2121		11.5223	14.8642	0.548082	0.00532457	hypothetical protein
RSP_2122	mtbC	11.6767	15.9817	0.333472	-0.136957	Putative dimethylamine corrinoid protein
RSP_2123		9.9193	13.3671	0.522203	-0.00291788	Radical SAM domain protein
RSP_2124		9.91632	12.9104	0.3664	-0.201421	methionine synthase I
RSP_2125		10.1784	15.0004	-0.00957245	-0.0279054	hypothetical protein
RSP_2126	purC	9.60773	12.5292	0.620814	-0.360863	SAICAR synthetase( EC:6.3.2.6 )
RSP_2127	purS	10.6854	13.4388	0.342285	-0.309134	Component of phosphoribosylformylglycinamidine (FGAM) synthetase
RSP_2128	purQ	10.3305	13.3069	0.213291	-0.334477	phosphoribosylformylglycinamidine synthase I (FGAM) synthase( EC:6.3.5.3 )
RSP_2129		9.60447	15.7867	0.526034	0.147033	Sensor Histidine kinase
RSP_2130		9.65049	15.2516	0.0913899	-0.129907	two component, sigma54 specific transcriptional regulator, fis family
RSP_2131	rne	10.8518	14.9207	0.302654	-0.357666	Ribonuclease E( EC:3.1.- )
RSP_2132		10.0447	14.5334	1.21222	0.182937	hypothetical protein
RSP_2134	ccdA	9.61905	13.8172	0.432647	0.11253	putative cytochrome c-type biogenesis protein CcdA
RSP_2135		10.2532	13.3328	0.531377	0.128123	hypothetical protein
RSP_2136		10.9352	14.2508	0.342951	0.541046	hypothetical protein
RSP_2137		10.634	15.8956	0.562168	-0.0672053	hypothetical protein
RSP_2138	fumC	10.2346	12.9704	0.604703	-0.143889	Fumarate lyase( EC:4.2.1.2 )
RSP_2139		10.2326	14.8691	0.0972527	-0.087595	hypothetical protein
RSP_2141		9.67608	13.7178	0.40374	-0.185133	ABC polyamine transporter, periplasmic substrate-binding protein
RSP_2142		9.83043	13.1777	0.234135	0.0894523	NifS-related protein
RSP_2143		10.1084	14.6011	0.591943	-0.0996455	DNA photolyase, Cryptochrome 1 apoprotein (Blue light photoreceptor)( EC:4.1.99.3 )
RSP_2145	trgA	10.0371	15.6818	0.447104	0.0574981	Tellurite resistance protein
RSP_2146	trgB	9.95404	14.0475	0.343752	0.164984	Tellurite resistance protein
RSP_2147	cysK	10.6613	14.9929	0.535037	-0.132967	O-acetylserine (Thiol)-lyase, cysteine synthase( EC:2.5.1.47 )
RSP_2148		10.1909	16.2305	0.495645	0.000781163	Small Conductance Mechanosensitive Ion Channel
RSP_2149		10.2975	13.983	0.482647	0.0344344	Alanyl-transfer RNA synthetase domain protein
RSP_2150		-	14.133	-	-0.151992	predicted Glycosyl transferase, family 2
RSP_2152		-	12.5214	-	0.123531	putative ceramide glucosyltransferase( EC:2.4.1.80 )
RSP_2153		-	13.1637	-	-0.0731053	hypothetical protein
RSP_2154		13.0214	15.9791	0.141962	-0.0691604	hypothetical protein
RSP_2155	hisD	9.92964	14.2126	0.630375	0.00776441	histidinol dehydrogenase( EC:1.1.1.23 )
RSP_2156		-	12.1151	-	-0.059915	ABC transporter, inner membrane subunit
RSP_2158		10.5299	13.2949	0.458982	-0.0302571	ABC transporter, periplasmic solute-binding protein
RSP_2159		10.2027	13.0265	0.476332	-0.003612	ABC transporter, ATPase subunit
RSP_2160	gno	-	12.5352	-	0.0309027	Short-chain dehydrogenase/reductase( EC:1.1.1.69 )
RSP_2161	bcrC	10.7634	14.3187	0.267552	0.0801264	Efflux channel
RSP_2163		9.58512	13.5925	0.314159	-0.069718	lytic murein transglycosylase, putative
RSP_2165	putR	9.6736	14.0207	0.544995	0.332777	transcriptional regulator, AsnC family
RSP_2166	putA	9.63416	13.9542	0.576935	0.0485365	Bifunctional putA protein; Proline dehydrogenase / Delta-1-pyrroline-5-carboxylate dehydrogenase( EC:1.5.1.12,EC:1.5.99.8 )
RSP_2167		-	12.7499	-	0.0106078	hypothetical protein
RSP_2168		9.67625	15.1168	0.309072	0.233823	hypothetical protein
RSP_2169	suhB	9.73876	13.2706	0.732905	-0.0771332	Inositol monophosphatase family protein( EC:3.1.3.25 )
RSP_2170		10.0851	13.3913	0.831065	-0.0596713	Phosphate transporter, Pit family
RSP_2171	metR	12.1757	15.7733	0.443123	0.134771	transcriptional regulator, LysR family
RSP_2172	metF	10.5986	15.1069	0.415884	0.567917	5,10-methylenetetrahydrofolate reductase( EC:1.5.1.20,EC:1.7.99.5 )
RSP_2173		10.5641	14.8896	0.369485	-0.489494	hypothetical protein
RSP_2174		11.7331	15.9797	0.4189	-0.432043	Putative ABC transporter, inner membrane subunit
RSP_2175		11.5988	14.6757	0.444123	-0.616534	ABC transporter, ATPase subunit
RSP_2176N	gabT	-	12.0295	-	0.299208	Aminotransferase class-III; Amino-terminus fragment( EC:2.6.1.19 )
RSP_2177		9.55085	13.4403	0.667985	0.0236468	hypothetical protein
RSP_2178	topA	9.77826	13.2457	0.677039	-0.0537066	DNA topoisomerase I( EC:5.99.1.2 )
RSP_2179	proV	-	13.5403	-	-0.15865	ABC glycine betaine/L-proline tranporter, ATPase subunit, ProV
RSP_2180	proW	9.61613	12.679	0.322946	-0.16548	ABC glycine betaine/L-proline transporter, inner membrane subunit
RSP_2181	proX	9.58402	15.3114	0.374943	-0.0866185	ABC glycine betaine/L-proline transporter, periplasmic substrate-binding subunit
RSP_2183	betB	-	13.2804	-	0.353518	Betaine aldehyde dehydrogenase( EC:1.2.1.8 )
RSP_2184	betA	10.0017	16.1403	0.323656	0.264395	choline dehydrogenase( EC:1.1.99.1 )
RSP_2185		-	12.9399	-	0.316222	nuclease (SNase-like)
RSP_2186		9.80066	15.6851	0.4375	0.00711865	Transcriptional Regulator, MerR family
RSP_2188		-	13.9796	-	-0.00598092	hypothetical protein
RSP_2189	pccB	10.3741	13.7308	0.24461	-0.0745739	propionyl-CoA carboxylase beta chain( EC:6.4.1.3 )
RSP_2190		9.8579	14.8808	0.32208	0.210886	hypothetical protein
RSP_2191	pccA	9.52518	13.2494	0.29068	-0.160387	Propionyl-CoA carboxylase alpha subunit( EC:6.4.1.3 )
RSP_2193	gcvT	9.95964	14.7708	-0.0410385	-0.16669	predicted aminomethyltransferase, tetrahydrofolate dependent( EC:2.1.2.10 )
RSP_2194	gcvH	10.3404	15.411	0.215351	-0.202614	glycine cleavage system H protein (predicted)
RSP_2195	gcvP	9.91348	12.254	0.124036	-0.174006	glycine dehydrogenase( EC:1.4.4.2 )
RSP_2196		9.7089	14.1865	0.217719	-0.0944031	enoyl-CoA hydratase / 3-hydroxyacyl-CoA dehydrogenase / 3-hydroxybutyryl-CoA epimerase( EC:1.1.1.35,EC:4.2.1.17,EC:5.1.2.3 )
RSP_2197		10.3817	13.9803	0.293078	0.246313	acetyl-CoA acetyltransferase
RSP_2198		9.7439	13.0509	0.124121	0.156428	hypothetical protein
RSP_2199		10.2219	13.6078	0.182418	-0.0867688	putative acyl-CoA dehydrogenase
RSP_2200		9.58072	12.594	-0.158399	-0.035011	transcriptional regulator, MerR family
RSP_2201		9.61794	14.2306	0.253539	0.0233678	transcriptional regulator, MerR family
RSP_2202		9.58348	15.6391	0.685154	0.25779	hypothetical protein
RSP_2203		9.75306	13.6168	0.685045	0.315206	hypothetical protein
RSP_2204		10.5615	13.3979	0.642754	0.226191	multidrug efflux pump, MATE family
RSP_2205		10.0138	13.5286	0.31526	0.0269531	hypothetical protein
RSP_2207	deoD	-	12.3025	-	0.186507	purine nucleoside phosphorylase( EC:2.4.2.-,EC:2.4.2.1 )
RSP_2209		9.50627	13.3274	0.276231	-0.193859	ABC sugar transporter, inner membrane subunit
RSP_2210		-	12.111	-	0.153328	ABC sugar transporter, fused ATPase subunits
RSP_2211		10.478	14.0972	0.223907	-0.253501	ABC transporter, periplasmic substrate-binding protein
RSP_2212	rimI	10.436	12.803	0.297934	0.97288	putative acetyltransferase( EC:2.3.1.128 )
RSP_2213		10.5374	14.6354	0.520757	0.00508932	hypothetical protein
RSP_2214		10.0812	14.6055	0.271153	-0.322151	Nitrogen-fixing NifU
RSP_2215		9.73421	13.5973	0.356824	0.033339	hypothetical protein
RSP_2216	ilvE	9.59923	13.9431	0.362451	0.236578	branched-chain amino acid aminotransferase( EC:2.6.1.42 )
RSP_2217		11.1036	15.4897	0.664566	-0.152697	hypothetical protein
RSP_2218		9.74888	14.2649	0.339734	0.427437	hypothetical protein
RSP_2220		13.2405	16.2089	0.0179491	0.0276702	possible flagellar motor switch protein (fliG)
RSP_2221	purB	10.2129	14.4097	0.73454	-0.0517043	adenylosuccinate lyase( EC:4.3.2.2 )
RSP_2222		-	12.3387	-	0.00387662	hypothetical protein
RSP_2223		-	13.0415	-	-0.094164	AcrB/AcrD/AcrF multidrug efflux pump
RSP_2224		9.53495	14.8362	0.70331	0.425794	multidrug efflux pump, membrane fusion protein (MFP) family
RSP_2225		-	13.7535	-	0.249455	hypothetical protein
RSP_2226	glgX	9.63643	14.1058	0.682156	0.048356	Glycosidase( EC:3.2.1.- )
RSP_2227	glgC	9.85805	14.3944	0.464297	0.277336	ADP-glucose pyrophosphorylase( EC:2.7.7.27 )
RSP_2228		9.92022	13.6426	0.711486	-0.000330771	PAS domain containing protein
RSP_2229		9.91142	13.6586	0.65	-0.0151941	Chemotaxis multidomain, CheB methylesterase/CheR, Methylase
RSP_2230		10.8163	14.8291	0.57604	-0.141786	response regulator receiver domain protein
RSP_2231		-	12.8815	-	0.0785064	hypothetical protein
RSP_2232		12.0789	15.4135	0.119222	-0.0795821	putative uracil-DNA glycosylase
RSP_2234		9.53649	14.2486	0.648671	-0.235428	Predicted DNA-binding protein
RSP_2235		9.53046	14.1375	0.990148	0.0680783	hypothetical protein
RSP_2236		9.82181	13.4434	0.521763	-0.108472	transcriptional regulator, MarR family
RSP_2237		11.2939	14.1153	0.380085	-0.214602	Membrane Fusion Protein (MFP) Family protein
RSP_2238		-	12.1227	-	0.199653	multidrug efflux pump, Major facilitator superfamily (MFS)
RSP_2239		10.2565	14.7038	0.349446	0.108432	tRNA/rRNA metyltransferase( EC:2.1.1.- )
RSP_2240		9.80618	13.912	0.581854	-0.205613	hypothetical protein
RSP_2241	hisE	10.0457	14.5539	0.391678	0.101397	phosphoribosyl-ATP pyrophosphatase( EC:3.6.1.31 )
RSP_2242	hisF	9.62662	14.6802	0.515932	0.0259122	imidazole glycerol phosphate synthase subunit HisF( EC:4.1.3.- )
RSP_2243	hisA	9.65149	15.733	0.526236	0.200003	1-(5-phosphoribosyl)-5-[(5- phosphoribosylamino)methylideneamino] imidazole-4-carboxamide isomerase( EC:5.3.1.16 )
RSP_2244		-	13.5844	-	-0.0129964	hypothetical protein
RSP_2246	hisB	9.81654	14.6579	0.519551	0.0478539	imidazoleglycerol-phosphate dehydratase( EC:4.2.1.19 )
RSP_2249		-	12.1941	-	0.359298	multidrug (Tetracycline) efflux pump, Major facilitator superfamily (MFS)
RSP_2250		-	13.1318	-	-0.0010788	hypothetical protein
RSP_2251		9.66344	14.0148	0.611435	0.304936	putative beta-ketoadipate enol-lactone hydrolase( EC:3.1.1.24 )
RSP_2252		-	13.6712	-	0.400779	Threonine dehydratase( EC:4.3.1.19 )
RSP_2253		10.3178	13.8777	0.41365	0.0302128	predicted hydrolase or acyltransferase
RSP_2254		9.5873	13.4806	0.405132	-0.0360785	ABC efflux transporter, fused ATPase and inner membrane subunits
RSP_2255		10.6191	14.7397	0.634228	-0.100966	acyl-CoA synthase( EC:6.2.1.3 )
RSP_2256	dtd	10.4407	15.1001	0.725162	0.110647	D-tyrosyl-tRNA deacylase( EC:3.1.- )
RSP_2257		9.84701	13.0705	0.746973	0.102761	putative Fructokinase( EC:2.7.1.4 )
RSP_2259		10.2697	14.0948	0.531877	0.474943	Transmembrane protein
RSP_2260	ydjG	9.85738	12.8554	0.362021	0.0525168	hypothetical protein
[truncated: 2,093 more rows]

## Sheet: RNAseq data
RSP number	Gene	log2 FC		Description
		-Fe oxic	-Fe anoxic
RSP_0002	spbB	-0.5025	-1.05889	Histone-like nucleoid-structuring protein H-NS
RSP_0003		1.11548	-0.847997	-
RSP_0005	guaA	-0.356728	-0.294913	GMP synthase (glutamine-hydrolyzing)( EC:6.3.5.2 )
RSP_0006		-0.211075	-1.04292	possible transporter, DMT superfamily
RSP_0007		-0.706034	-0.498746	putative outer membrane protein
RSP_0008		-1.91146	-0.50212	possible transporter, DME family, DMT superfamily
RSP_0009		-0.602665	-0.41377	hypothetical protein
RSP_0010		-0.238787	-0.0234669	homoserine O-succinyltransferase( EC:2.3.1.46 )
RSP_0011		-0.556487	-0.246432	Predicted hydrolase or acyltransferase (alpha/beta hydrolase)
RSP_0013		-0.280241	0.391967	hypothetical protein
RSP_0014		-0.0937144	0.320476	transcriptional regulator, TetR family
RSP_0015		-0.204251	0.232533	ABC spermidine/putrescine transporter, ATPase subunit
RSP_0016		-0.634583	0.745817	-
RSP_0017		-0.815385	-0.138311	ABC spermidine/putrescine transporter, inner membrane subunit
RSP_0018		-1.17258	-1.13628	Putative transcriptional regulator, gntR family
RSP_0019		0.355128	0.0287594	hypothetical protein
RSP_0020		-1.36923	0.647698	hypothetical protein
RSP_0021	rpsI	-0.368258	-0.550493	30S ribosomal protein S9
RSP_0022		-0.106079	-0.272921	50S ribosomal protein L13
RSP_0024	rfbC	-0.951007	-0.467027	Putative dTDP-4-dehydrorhamnose 3,5-epimerase (dTDP-L-rhamnose synthetase)( EC:5.1.3.13 )
RSP_0025		-0.643989	-0.366876	probable NAD(P)-dependent oxidoreductase
RSP_0026		-0.489327	-0.191732	Probable epimerase/dehydratase
RSP_0027		0.0294438	1.07691	hypothetical protein
RSP_0029		0.857138	-0.259316	acetyl-CoA hydrolase/transferase family protein
RSP_0030		-0.866203	-0.106133	PAS sensor diguanylatecyclase/phosphodiesterase
RSP_0032	fliA	-2.8679	-1.45943	sigma factor FliA (Sigma-28 group, flagellar)
RSP_0033		-8.90128	-4.39171	-
RSP_0034	flhA	-5.24293	-4.41545	flagellar biosynthesis protein, FlhA
RSP_0035		-4.75489	-3.72973	hypothetical protein
RSP_0037	flgM	-5.39993	-3.05491	Putative FlgM, negative regulator of flagellin synthesis
RSP_0038		-3.50696	-3.80305	hypothetical protein
RSP_0040	fliS	-4.92975	-2.18955	putative flagellar protein FliS
RSP_0041		-1.67728	-0.593081	hypothetical protein
RSP_0042	cheA3	-4.14809	-2.44506	Chemotaxis histidine protein kinase, CheA3( EC:2.7.3.- )
RSP_0043	cheY6	-3.60881	-1.152	chemotaxis response regulator, CheY6
RSP_0044	tlpT	-4.65775	-1.12908	putative cytoplasmic chemoreceptor, TlpT
RSP_0045	slp	-6.55386	-2.08246	Slp
RSP_0046	cheW4	-5.6837	-1.4624	Chemotaxis protein, CheW4
RSP_0047	cheB2	-7.90956	0.169684	chemotaxis methylesterase, CheB2( EC:3.1.1.61 )
RSP_0048	cheR3	-3.14684	0.759866	MCP methyltransferase, CheR3( EC:2.1.1.80 )
RSP_0049	cheA4	-5.56849	-2.27886	Chemotaxis histidine protein kinase, CheA4( EC:2.7.3.- )
RSP_0051	torF	-3.58401	-2.72751	Torf protein
RSP_0052	fliE	-2.58496	-0.959358	flagellar protein FliE
RSP_0053	fliF1	-5.11966	-1.03597	-
RSP_0054	fliG	-3.9914	-1.26014	Probable flagellar motor switch protein FliG
RSP_0055	fliH	-5.38	-1.04075	flagellar protein FliH
RSP_0058	fliK	-5.05767	-3.80735	-
RSP_0059	fliL	-3.62449	-2.30753	flagellar biosynthesis protein, FliL
RSP_0060	fliM	-4.01164	-2.40407	Flagellar switch protein FliM
RSP_0061	fliN	-4.11548	-3.41504	Flagellar motor switch FliN protein
RSP_0065	fliR	-2.56478	-0.941106	Flagellar protein FliR
RSP_0066	flhB	-4.76818	-2.78613	Flagellar protein FlhB
RSP_0068	rpoN2	-4.84465	-1.61667	Sigma-54 factor (RpoN2)
RSP_0069	fliC	-4.67506	-1.64908	Flagellar filament protein
RSP_0070	fliD	-5.90009	-1.56462	possible flagellar hook-associated protein 2 (filament cap protein)
RSP_0071	fleQ	-1.12647	-0.55575	sigma54 specific transcriptional regulator, fis family
RSP_0073	flgL	-3.56961	-2.05788	flagellar hook-associated protein 3 FlgL
RSP_0074	flgK1	-5.65539	-2.70597	-
RSP_0076	flgI	-5.54432	-3.80107	-
RSP_0077	flgH	-2.92772	-3.45709	Flagellar L-ring protein
RSP_0078	flgG	-5.01903	-3.1334	Flagellar distal rod protein
RSP_0079	flgF	-4.58496	-2.10673	-
RSP_0080	flgE	-5.31603	-2.58496	flagellar hook protein FlgE
RSP_0083	flgB	-8.21675	-1.11839	Flagellar proximal rod protein FlgB
RSP_0084		-5.44565	-1.53913	hypothetical protein
RSP_0085		-0.470619	0.727805	multisensor hybrid histidine kinase( EC:2.7.3.- )
RSP_0086		-0.234517	-0.573558	hypothetical protein
RSP_0087		-0.626346	-0.248615	two component transcriptional regulator, LuxR
RSP_0088		1.22239	1.00893	ycfI, putative structural proteins
RSP_0089		-0.914027	1.11451	hypothetical protein
RSP_0090	smoC	-0.17358	0.541709	Operon regulator SmoC
RSP_0091	smoE	-0.0832555	0.218835	ABC sorbitol/mannitol transporter, periplasmic binding protein
RSP_0092	smoF	0.033764	-0.688056	ABC sorbitol/mannitol transporter, inner membrane subunit
RSP_0093	smoG	-1.04551	-0.718229	-
RSP_0094	smoK	0.400538	1.83289	ABC sorbitol/mannitol transporter, ATPase subunit
RSP_0095	smoS	-0.800691	-1.16993	sorbitol dehydrogenase( EC:1.1.1.14 )
RSP_0096	mtlK	0.2691	0.807691	Mannitol dehydrogenase( EC:1.1.1.67 )
RSP_0097	smoM	0.197863	0.308312	TRAP-T family sorbitol/mannitol transporter, periplasmic binding protein, SmoM
RSP_0099		-0.278221	-0.842644	TRAP-T family sorbitol/mannitol transporter, DctQ (4TMs) subunit
RSP_0100	nuoA	-1.60777	-0.211784	putative NADH dehydrogenase I chain A( EC:1.6.5.3 )
RSP_0101	nuoB	-0.63552	1.0808	NADH dehydrogenase (ubiquinone), 20 kDa subunit( EC:1.6.5.3 )
RSP_0102	nuoCD	-1.51448	0.931231	NADH-ubiquinone oxidoreductase, chain 49kDa / NADH dehydrogenase (ubiquinone), 30 kDa subunit( EC:1.6.5.3 )
RSP_0103	nuoE	-2.34172	0.789023	ATP synthase subunit E( EC:1.6.5.3 )
RSP_0104	nuoF	-2.13527	0.831947	-
RSP_0105	nuoG	-2.22032	0.653237	NADH dehydrogenase gamma subunit( EC:1.6.5.3 )
RSP_0106	nuoH	-1.97393	-0.0708308	putative NADH dehydrogenase I chain H( EC:1.6.5.3 )
RSP_0107	nuoI	-2.3963	-0.0535012	NADH-quinone oxidoreductase, chain I, ferredoxin( EC:1.6.5.3 )
RSP_0108	nuoJ	-2.55287	0.243315	NADH dehydrogenase I chain J( EC:1.6.5.3 )
RSP_0109	nuoK	-2.42716	-0.234074	putative NADH dehydrogenase I chain K( EC:1.6.5.3 )
RSP_0110	nuoL	-2.20843	-0.0678844	NADH-ubiquinone oxidoreductase, chain 5( EC:1.6.5.3 )
RSP_0112	nuoN	-3.13456	-0.351137	-
RSP_0113		-1.97646	-0.16479	Phospholipase D/Transphosphatidylase( EC:3.1.4.4 )
RSP_0114		-0.952694	-0.302563	hypothetical protein
RSP_0115		-2.32193	-0.157993	Class I triheme cytochrome c
RSP_0116		-0.415037	0.378512	hypothetical protein
RSP_0117		-0.979639	-0.487441	Cytochrome c oxidase, subunit I( EC:1.9.3.1 )
RSP_0118		-1.37851	-0.724711	Cytochrome c oxidase, subunit IIc( EC:1.9.3.1 )
RSP_0119		0.662965	0.00625899	PA-phosphatase related phosphoesterase
RSP_0122	cerR	0.0522962	-0.0713619	transcriptional regulator, LuxR family
RSP_0123	cerI	0.230129	-0.884218	Autoinducer synthesis protein
RSP_0124		0.492223	-0.481001	hypothetical protein
RSP_0125	opgG	-0.309523	-0.455837	periplasmic glucan biosynthesis protein
RSP_0126		-0.472106	-0.568765	hypothetical protein
RSP_0127	opgH	-0.389619	-0.605853	Glycosyl transferase, family 2
RSP_0128	opgC	-0.983283	-1.01857	OpgC protein
RSP_0129	metN	1.80768	4.29401	-
RSP_0130	metI	1.65705	3.96353	ABC D-methionine uptake transporter, inner membrane subunit
RSP_0132	metQ	1.96643	4.54105	ABC D-methionine uptake transporter, substrate-binding protein
RSP_0133		0.724004	3.50228	-
RSP_0137		0.178848	-0.323177	hypothetical protein
RSP_0139		-0.210897	-0.900106	Ribosomal protein S6
RSP_0140		-0.649148	-1.53352	30S ribosomal protein S18
RSP_0141		-0.245287	-1.22056	50S ribosomal protein L9
RSP_0142		-0.152364	-0.188159	trigger factor
RSP_0144		-0.447347	0.361089	0
RSP_0145		0.373458	0.275858	0
RSP_0146	glnB	-0.82438	0.565968	Nitrogen regulatory protein P-II
RSP_0147	glnA	0.527184	0.42324	Glutamine synthetase class-I( EC:6.3.1.2 )
RSP_0148		-0.334233	-0.110053	Signal transduction histidine kinase( EC:2.7.3.- )
RSP_0149		-0.705978	0.329308	CheY-like receiver protein( EC:2.7.3.- )
RSP_0150		-0.802631	-0.550575	chase sensor signal transducdtion histidine kinase( EC:2.7.3.- )
RSP_0151		0.413749	-0.028344	hypothetical protein
RSP_0152		0.292181	-0.153756	P-loop ATPase
RSP_0153		-0.0573332	0.539793	hypothetical protein
RSP_0154		-0.379414	-0.545383	3-hydroxyisobutyrate dehydrogenase( EC:1.1.1.31 )
RSP_0155		0.0516932	0.726748	enoyl-CoA hydratase( EC:4.2.1.17 )
RSP_0156		-0.474996	0.424885	Acyl-CoA dehydrogenase( EC:1.3.99.2 )
RSP_0157		-3.02308	0.647698	Beta-mannanase( EC:3.2.1.4 )
RSP_0158		-2.29468	0.786634	cellulose synthase-like protein( EC:2.4.1.12 )
RSP_0160		-1.69515	0.785343	-
RSP_0161		-0.480432	-0.100875	Spermidine/putrescine-binding periplasmic protein
RSP_0162		-1.41504	0.917538	hypothetical protein
RSP_0163		-0.83886	-0.0820696	-
RSP_0164		-0.337035	-0.219057	hypothetical protein
RSP_0165		2.16993	-1.16993	hypothetical protein
RSP_0166	dksA	-2.11103	-0.218424	DnaK suppressor protein
RSP_0167		-0.494061	0.601022	hypothetical protein
RSP_0169		-0.602346	0.564596	-
RSP_0170		-1	0.800691	hypothetical protein
RSP_0171		-0.632695	0.417853	Response regulator receiver protein
RSP_0172		-0.750262	0.589637	Predicted transcriptional regulators
RSP_0173		-0.365196	0.401363	2-keto-4-pentenoate hydratase/2-oxohepta-3-ene-1 7-dioic acid hydratase( EC:4.1.1.- )
RSP_0174	ucpA	-0.418816	1.31963	short-chain dehydrogenase( EC:1.- )
RSP_0175		0.913288	-0.75688	Lactate dehydrogenase and related dehydrogenase
RSP_0176		-0.546421	0.593719	dihydroxy-acid dehydratase( EC:4.2.1.9 )
RSP_0177		-0.31781	0.671806	FAD/FMN-containing dehydrogenase( EC:1.1.2.4 )
RSP_0179		-0.22788	0.515717	ABC-type nitrate/sulfonate/bicarbonate transport systems, periplasmic components TauA
RSP_0180		-0.239466	-0.220126	ABC nitrate/sulfonate/bicarbonate transporter, inner membrane subunit
RSP_0183	dht	0.406475	1.6205	dihydropyrimidinase( EC:3.5.2.2 )
RSP_0184		-0.382797	1.31261	N-carbamoyl-L-amino acid amidohydrolase( EC:3.5.1.6 )
RSP_0185		-0.788496	0	Transcriptional regulator, TetR family
RSP_0186		0.373458	0.0285692	Transcriptional regulator, TetR family
RSP_0187		-0.69618	0.644905	dihydropyrimidine dehydrogenase( EC:1.3.1.2 )
RSP_0188		-1.03676	-0.204092	Uncharacterized membrane-associated protein
RSP_0189		-0.695246	1.40936	NADPH-dependent glutamate synthase beta chain and related oxidoreductase( EC:1.4.1.13 )
RSP_0190	accB	-0.474953	-0.222392	Biotin carboxyl carrier protein, AccB
RSP_0191	accC	-0.85836	-0.25569	acetyl-CoA carboxylase( EC:6.3.4.14 )
RSP_0192	aat	-1.19985	-0.94985	-
RSP_0193		0.306072	0.542961	-
RSP_0194		-0.116324	0.473632	possible ABC transporter, substrate-binding protein
RSP_0195		-0.532952	0.329705	NADH-ubiquinone oxidoreductase( EC:1.6.99.3 )
RSP_0196	clpX	-0.128706	0.233013	ATP-dependent protease ATP-binding subunit
RSP_0197	clpP	-0.574078	-0.283582	Protease subunit of ATP-dependent Clp protease( EC:3.4.21.92 )
RSP_0198		-0.459432	-0.358454	Phosphatidylglycerophosphate synthase
RSP_0200		-0.160465	-0.342116	ABC transporter, periplasmic binding protein
RSP_0201		-0.77444	-0.427654	-
RSP_0203		-0.895411	0.461807	-
RSP_0204		-0.86821	0.786075	metallo-beta-lactamase family protein( EC:3.1.2.6 )
RSP_0205		-0.148829	-1.06711	hypothetical protein
RSP_0215		1	1.78028	hypothetical protein
RSP_0217	int	-0.952694	-0.0978473	possible phage-related integrase
RSP_0218	mcpM	-0.993216	-0.512194	methyl accepting chemotaxis protein
RSP_0220		-0.201634	-0.710493	hypothetical protein
RSP_0221		-0.639253	0.0398927	-
RSP_0223		-1.33342	0.145012	hypothetical protein
RSP_0224		-0.5025	-0.202817	ATP-dependent helicase( EC:3.6.1.- )
RSP_0226		-2.58496	0.567221	-
RSP_0228	hmuS	-1.76553	0.367687	putative hemin transport protein
RSP_0229		2.27302	-0.0338574	multidrug efflux pump, MF Superfamily
RSP_0230		-1.07138	0.198831	Neutral zinc metallopeptidase( EC:3.4.24.- )
RSP_0231	motB	-7.44363	-2.16008	flagellar MotB protein
RSP_0233	motA	-6.16993	-4.1964	Flagellar motor protein MotA
RSP_0234	tlpL	-1.41504	-0.187627	TlpL, putative cytoplasmic chemoreceptor
RSP_0235	moaA	0.165832	0.548715	molybdenum cofactor biosynthesis protein A
RSP_0236		-1.52031	-0.0121908	AgaE protein
RSP_0237	argE	-0.853101	0.407209	acetylornithine deacetylase( EC:3.5.1.16 )
RSP_0238		-0.345756	0.0684784	hypothetical protein
RSP_0239	PntB	-0.53732	-0.583849	Pyridine nucleotide transhydrogenase beta subunit( EC:1.6.1.2 )
RSP_0240	pntA	-0.545999	-0.333302	NAD(P) transhydrogenase subunit alpha( EC:1.6.1.2 )
RSP_0241		-1.65313	-1.58496	Putative protein-S-isoprenylcysteine methyltransferase
RSP_0242		-0.658026	-0.296005	probable kyurenine hydrolase( EC:3.7.1.3 )
RSP_0243		-0.195038	0.0685075	putative lipoprotein
RSP_0244		-0.334907	-0.41572	Predicted glutamine amidotransferase( EC:4.1.3.27 )
RSP_0245		-0.0730438	0.280677	Serine-pyruvate aminotransferase/aspartate aminotransferase( EC:2.6.1.45 )
RSP_0246		-0.48248	-0.368699	ABC lipid efflux transporter, fused ATPase and inner membrane subunits
RSP_0247		-0.218398	-0.6386	aminomethyltransferase related to GcvT
RSP_0248		0.145709	-0.246336	elongation factor P
RSP_0250		-0.26628	-0.200997	hypothetical protein
RSP_0251		-0.00582576	-0.557161	Outer membrane efflux protein
RSP_0252		-0.153434	-0.478702	Protein-L-isoaspartate carboxylmethyltransferase( EC:2.1.1.77 )
RSP_0253		0.945017	0.170144	Glycine/D-amino acid oxidase (deaminating)
RSP_0254	dxsA	-3.18809	0.208927	1-deoxy-D-xylulose-5-phosphate synthase( EC:2.2.1.7 )
RSP_0255	pufX	-4.31849	-0.696252	Intrinsic membrane pufX protien
RSP_0256	pufM	-4.23343	-0.636248	PufM, photosynthetic reaction center M subunit
RSP_0257	pufL	-3.88262	-0.531723	PufL, Photosynthetic reaction center L subunit
RSP_0258	pufA	-3.71119	-1.05526	LHI alpha, Light-harvesting B875 protein
RSP_0259	pufQ	-3.69599	0.302218	-
RSP_0260	bchZ	-3.22391	0.506437	putative chlorophyllide reductase, BchZ subunit( EC:1.18.- )
RSP_0261	bchY	-5.26429	0.640006	Chlorophyllide reductase, BchY subunit
RSP_0262	bchX	-4.14704	0.629624	Chlorophyllide reductase, BchX subunit( EC:1.18.6.1 )
RSP_0263	bchC	-5.54615	0.177191	Chlorophyll synthesis pathway, bchC( EC:1.1.1.14 )
RSP_0264	crtF	-4.72516	1.37241	Hydroxyneurosporene methyltransferase( EC:2.1.1.- )
RSP_0265	crtE	-4.3747	0.589699	Geranylgeranyl pyrophosphate synthetase( EC:2.5.1.10 )
RSP_0266	crtD	-4.00135	-0.0297554	Methoxyneurosporene dehydrogenase( EC:1.3.- )
RSP_0267	ctrC	-2.70044	0.0324215	Hydroxyneurosporene dehydrogenase
RSP_0269	tspO	-3.15692	0.242201	Tryptophan rich sensory protein
RSP_0270	crtB	-2.81653	-0.0554796	Squalene/phytoene synthase( EC:2.5.1.32 )
RSP_0271	crtI	-3.39003	-0.067155	Phytoene dehydrogenase( EC:1.3.- )
RSP_0272	crtA	-3.54751	0.757294	Spheroidene monooxygenase
RSP_0273	bchI	-2.55672	0.318027	Magnesium-chelatase, ChlI subunit( EC:6.6.1.1 )
RSP_0274	bchD	-2.60787	0.498163	Magnesium-chelatase, subunit D
RSP_0275	bchO	-2.83432	0.124782	Magnesium-chelatase, BchO
RSP_0276		-2.79008	0.31995	Isopentenyl-diphosphate delta-isomerase( EC:5.3.3.2 )
RSP_0277	bchP	-3.47623	0.63872	Geranylgeranyl hydrogenase
RSP_0278		-3.38466	0.80907	putative light-harvesting 1 (B870) complex assembly protein PucC
RSP_0279	bchG	-3.47834	0.691817	bacteriochlorophyll a synthase
RSP_0280	bchJ	-2.86301	-0.0326054	Bacteriochlorophyll synthase, 23 kDa subunit (bchJ)
RSP_0281	bchE	-2.65266	0.290292	Magnesium-protoporphyrin IX monomethylester oxidative cyclase, 66 kDa subunit(bchE)( EC:1.97.1.4 )
RSP_0282	ppsR	-1.18532	0.368756	Transcriptional regulator, PpsR
RSP_0283	ppaA	-2.15215	0.0130411	regulatory protein, PpaA
RSP_0284	bchF	-3.95896	0.142019	2-vinyl bacteriochlorophyllide hydratase
RSP_0285	bchN	-4.084	0.528337	-
RSP_0286	bchB	-3.56834	0.350172	light-independent protochlorophyllide reductase subunit B( EC:1.18.- )
RSP_0287	bchH	-3.80681	0.331029	Magnesium-chelatase subunit H
RSP_0288	bchL	-3.50007	0.232544	Light-independent protochlorophyllide reductase iron protein( EC:1.18.- )
RSP_0289	bchM	-2.44001	0.290548	Mg-protoporphyrin IX methyl transferase( EC:2.1.1.11 )
RSP_0290		-3.15474	0.164945	Light-harvesting 1 (B870) complex assembly
RSP_0291	puhA	-2.68182	0.278382	Reaction centre H protein
RSP_0292		-3.16547	0.445366	hypothetical protein
RSP_0293		-3.14906	0.383538	hypothetical protein
RSP_0294		-3.43396	0.333142	hypothetical protein
RSP_0295		-3.28667	0.158337	hypothetical protein
RSP_0296	cycA	-1.97917	-0.656641	Cytochrome c2
RSP_0299		-1.62803	-0.00818751	ABC branched chain amino acid transporter, inner membrane subunit
RSP_0300		0.734423	1.12618	-
RSP_0301		-0.415037	0.872331	ABC branched chain amino acid transporter, substrate binding protein
RSP_0302	ureG	0.900464	0.994171	Urease accessory protein G
RSP_0303	ureF	0.245046	0.391042	Urease accessory protein UreF
RSP_0304	ureE	0.508464	0.640458	urease accessory protein UreE
RSP_0305		0.285402	-0.201634	hypothetical protein
RSP_0306		-0.272253	0.574074	-
RSP_0307		-0.981384	1.36003	Antifreeze protein, type I
RSP_0308	ureB	-0.353637	0.604071	Urease, beta subunit( EC:3.5.1.5 )
RSP_0309	ureA	-0.925999	1.8413	Urease, gamma subunit( EC:3.5.1.5 )
RSP_0310	ureD	-0.444332	1.21453	Urease accessory protein UreD
RSP_0311		-0.410545	-0.317696	Putative aminotransferase protein( EC:2.6.1.- )
RSP_0312		0.134657	0.912027	Aminotransferase class-III
RSP_0313		-4.71667	-1.03798	hypothetical protein
RSP_0314	pucB	-6.38335	-1.38429	LHII beta, light-harvesting B800/850 protein
RSP_0315	pucC	-5.26969	0.187593	Light-harvesting 1 (B870) complex assembly
RSP_0316		-0.417853	0.119501	Transcriptional regulator, LuxR family
RSP_0317	hemN	-1.82716	0.590489	coproporphyrinogen III oxidase
RSP_0318		-0.524288	0.584795	hypothetical protein
RSP_0319		-0.263034	-0.777608	NnrU
RSP_0320	NnrT	-0.331206	-0.214125	NnrT
RSP_0321	norD	0.188267	-0.333402	NorD Nitric oxide reductase activation protein
RSP_0323	norB	-0.736966	-0.655352	Nitric oxide reductase large subunit, cytochrome b
RSP_0326		-0.847997	-0.0381351	-
RSP_0327	nnrR	-0.397335	0.433495	Crp-Fnr regulatory protein (NnrR)
RSP_0328	nnrS	-2.87447	-0.643396	hypothetical protein
RSP_0329		-0.56155	0.174585	GAF sensor diguanylate cyclase (GGDEF)
RSP_0330		0.0619277	-0.415037	hypothetical protein
RSP_0331		-0.170144	-0.166977	hypothetical protein
RSP_0332		-0.310622	-0.284527	possible cellulose synthase
RSP_0333		-0.180294	-0.479244	possible cellulose synthase
RSP_0334		0.400391	-0.0660892	hypothetical protein
RSP_0335		-0.502811	0.18094	Probable dicyclicGMP cyclasephosphodiesterase
RSP_0337		0.736966	-0.912209	possible phospodiesterase
RSP_0338		-0.00771791	0.389299	hypothetical protein
RSP_0339		-0.584963	1.37587	hypothetical protein
RSP_0340		-0.280108	-0.0273764	hypothetical protein
RSP_0341		-0.901492	0.173817	cytosine deaminase
RSP_0342		0.128733	-0.23535	-
RSP_0343		-1.33703	-0.491327	putative ABC sugar transporter, inner membrane subunit
RSP_0344		-0.238828	-0.447077	putative ABC sugar transporter, fused ATPase subunits
RSP_0345		-0.225292	-0.503393	Possible ABC transporter, periplasmic binding protein
RSP_0346		-0.569491	-0.449124	ABC transporter, substrate binding protein
RSP_0347		-0.817886	0.309896	-
RSP_0348		-0.863796	0.401065	-
RSP_0349		-0.16415	0.544394	ABC transporter, ATPase subunit
RSP_0350		-0.788496	0.0995357	hypothetical protein
RSP_0351		0.409763	-0.583014	D-threo-aldose 1-dehydrogenase
RSP_0352		-0.990781	-0.9661	probable ferredoxin
RSP_0353		-0.0995357	-0.137504	0
RSP_0354		-0.882643	0.724179	hypothetical protein
RSP_0355		0.332413	0.163229	possible serine protease
RSP_0356		0.19384	-0.0749537	Probable HflC protein
RSP_0357		-0.146782	-0.0806377	Probable HflK protein
RSP_0358	gor	-0.602265	-0.229632	probable glutathione reductase( EC:1.8.1.7 )
RSP_0359	cbbI	-0.373659	-0.0543338	Ribose-5-phosphate isomerase( EC:5.3.1.6 )
RSP_0361	sda	-1.107	-0.622564	probable L-serine dehydratase protein
RSP_0362		0.115477	0.165424	hypothetical protein
RSP_0363		-0.0149503	0.445699	hypothetical protein
RSP_0364		0.128391	-0.197658	possible transporter, RarD family, DMT superfamily
RSP_0365		0.432959	0.369413	hypothetical protein
RSP_0366		0.370798	-0.0779165	adenylosuccinate synthetase( EC:6.3.4.4 )
RSP_0367		-0.237517	-0.418294	Preprotein translocase SecG subunit
RSP_0368		-0.0926816	-0.607222	CTP synthetase( EC:6.3.4.2 )
RSP_0369		0.259915	-0.315929	hypothetical protein
RSP_0370		-0.589175	-0.163894	hypothetical protein
RSP_0371		-1.06929	0.480696	ABC basic amino acid transporter, ATPase subunit
RSP_0372		-0.351675	0.27792	ABC basic amino acid transporter, solute-binding protein
RSP_0373		-1.01986	0.0465426	-
RSP_0374		-1.12296	-0.488101	-
RSP_0375		-0.239429	-0.312847	probable glutamine synthetase
RSP_0376		-0.771871	-0.765535	Glutamine amidotransferase class-I
RSP_0377		-0.120842	-0.00286533	probable glutamine synthetase
RSP_0378		-0.402098	-0.536888	hypothetical protein
RSP_0379		-0.413495	0.832822	putative aminotransferase protein
RSP_0380		-0.33612	-0.955249	hypothetical protein
RSP_0381		1.09827	-0.54403	hypothetical protein
RSP_0382		-0.500767	0.404932	poly-beta-hydroxybutyrate polymerase
RSP_0383		0.106173	1.43181	hypothetical protein
RSP_0384		-0.547488	0.375108	hypothetical protein
RSP_0385		-0.415037	-0.310837	Threonyl-tRNA synthetase, class IIa
RSP_0386		-1.06413	0.027123	Cold-shock DNA-binding domain protein
RSP_0387		0.177375	-0.0898855	hypothetical protein
RSP_0388		-1.25481	0.841571	hypothetical protein
RSP_0389	folA	-0.405992	0.120294	-
RSP_0390		0.00991547	-0.457473	Thymidylate synthase
RSP_0392		0.48755	0	probable lactoylglutathione lyase
RSP_0393		-0.243014	-0.948666	probable riboflavin biosynthesis protein
RSP_0394		-0.118465	-0.895473	hypothetical protein
RSP_0395	rpoD	-0.203283	-0.38069	RNA polymerase sigma factor
RSP_0396		0.171766	-0.646363	hypothetical protein
RSP_0397	dnaG	-0.544904	-0.0956693	DNA primase
RSP_0398		-0.185774	0.0118067	dehydrogenase( EC:1.4.1.3 )
RSP_0399		-1.2221	0.0112273	hypothetical protein
RSP_0400		-2.08881	0.0703893	hypothetical protein
RSP_0401		-1.62936	0.263034	hypothetical protein
RSP_0402		-0.767315	0.655715	transcriptional regulator, TetR family
RSP_0403		0.0105582	-0.201219	homoserine dehydrogenase( EC:1.1.1.3 )
RSP_0404		0.228028	0.0312214	fructose - 1,6 - bisphosphatase, GlpX-like
RSP_0405		-0.299857	-0.355757	probable single-stranded DNA-specific exonuclease
RSP_0406		0.0971225	0.143882	periplasmic sensor diguanylate cyclase (GGDEF)
RSP_0407		-0.886789	0.911085	-
RSP_0408		0.0366326	-0.584734	hypothetical protein
RSP_0409		-0.705257	0.0847791	hypothetical protein
RSP_0411		-0.622826	0.473332	hypothetical protein
RSP_0412		0	0.046901	putative phosphatase
RSP_0413		0	1.92318	-
RSP_0414		-0.4975	-0.0126474	hypothetical protein
RSP_0415		-0.736966	0.141514	RNA polymerase sigma-70 factor
RSP_0416		1.49476	-1.92121	putative calcium-binding EF-hand domain protein
RSP_0418		0.424753	0.128657	hypothetical protein
RSP_0419		-1.25277	-0.205654	hypothetical protein
RSP_0420		1.80735	0.206451	hypothetical protein
RSP_0421		-0.222392	1.65025	hypothetical protein
RSP_0422		-0.383329	0.793302	hypothetical protein
RSP_0423		0.350307	0.964403	Aldo/keto reductase
RSP_0424		-1.04439	-0.304855	hypothetical protein
RSP_0425	metG	-0.161225	-0.531676	methionyl-tRNA synthetase
RSP_0426		-1.05982	-0.485489	putative Naﱿ antiporter with cyclic nucleotide-binding domain
RSP_0427		-1.4443	-0.205584	hypothetical protein
RSP_0428		-1.54065	-0.241645	hypothetical protein
RSP_0429		-0.735605	-0.0908212	Probable ABC drug/toxin efflux transporter; fused ATPase and inner membrane subunits
RSP_0430	cobD	-0.321928	-0.541554	cobalamin biosynthesis protein CobD
RSP_0431		0.858844	-1.63548	putative selenocysteine lyase( EC:4.4.1.16 )
RSP_0432		0.77693	-2.14124	hypothetical protein
RSP_0433		0.665016	-2.14232	hypothetical protein
RSP_0434	SufD	1.50654	-2.41671	0
RSP_0437	SufC	1.83112	-2.1674	Suf C, ATPase
RSP_0439		1.78588	-2.66774	hypothetical protein
RSP_0440	sufB	1.40248	-2.50069	putative SufB
RSP_0442		0.960005	-1.37754	putative aminotransferase
RSP_0443		2.22239	-1.33842	Rrf2 family transcriptional regulator
RSP_0444		-0.311343	-0.792342	hypothetical protein
RSP_0445		-0.193545	-0.186794	hypothetical protein
RSP_0446		-0.244496	-0.211957	isocitrate dehydrogenase( EC:1.1.1.42 )
RSP_0447		-0.655436	-0.36257	-
RSP_0448		0.0140933	-0.445835	EF-Tu; elongation factor Tu
RSP_0449		-0.330634	-0.676454	putative glutamine amidotransferase
RSP_0450		-0.257496	-0.136166	hypothetical protein
RSP_0451	alaS	-0.465429	-0.147174	alanyl-tRNA synthetase
RSP_0452	recA	-0.186413	-0.00516171	recombinase A
RSP_0453		-0.607683	0.212994	hypothetical protein
RSP_0454		-0.347131	-0.743072	multisensor hybrid histidine kinase
RSP_0455		-0.136456	0.327682	possible NOL1/NOP2/sun family protein
RSP_0456		0.830075	-0.358557	hypothetical protein
RSP_0457	glpR	-0.142019	0.199309	probable glycerol-3-phosphate regulon repressor
RSP_0458		0.0379679	-0.469485	hypothetical protein
RSP_0459		-0.207278	0.111749	-
RSP_0460		-0.288798	0.428884	AcrB/AcrD/AcrF family cation/multidrug efflux pump
RSP_0461		-1.1375	-0.0623174	multidrug/cation efflux pump, membrane fusion protein (MFP) family
RSP_0463		-0.831945	0.230884	cation efflux transporter, CDF family
RSP_0464		-2.32742	1.13052	putative protease
RSP_0465		-1.30861	0.863911	putative protease
RSP_0466		-2.06209	-0.434657	hypothetical protein
RSP_0467	ubiD	-1.4902	0.273259	-
RSP_0468		-2.66742	1.08062	putative 3-octaprenyl-4-hydroxybenzoate carboxy-lyase
RSP_0469		-0.616825	-0.451918	-
RSP_0470		-1.21343	0.820051	hypothetical protein
RSP_0472		-0.291049	-0.114152	hypothetical protein
RSP_0473		-0.640854	-0.269229	phospholipase-D family protein
RSP_0474	cycP	-0.863498	0.55849	Cytochrome c'
RSP_0475		-0.970854	0.363843	cytochrome b
RSP_0476		-3.24568	0.756729	L-fuculose-phosphate aldolase( EC:4.1.2.17 )
RSP_0477		-1.22239	-0.329889	hypothetical protein
RSP_0478		-0.222392	-0.0745321	putative lysyl-tRNA synthetase
RSP_0479		-0.193283	-0.296506	elongation factor P
RSP_0480	uxuB	-0.154411	-0.345386	D-mannonate oxidoreductase( EC:1.1.1.57 )
RSP_0481		-3.58496	-0.684498	possible 2-deoxy-D-gluconate 3-dehydrogenase( EC:1.1.1.125 )
RSP_0482	kduI	-0.415037	-1.60433	4-deoxy-L-threo-5-hexosulose-uronate ketol-isomerase( EC:5.3.1.17 )
RSP_0484		-0.291857	0.15852	-
RSP_0485		-1.87447	-0.228269	TRAP-T family transporter, DctQ (4 TMs) subunit
RSP_0487		-0.640004	-0.400538	TRAP-T family transporter, DctP (periplasmic binding) subunit
RSP_0488	uxaC	-0.019943	-1.1677	uronate isomerase
RSP_0489		-0.304062	-0.798793	GntR family transcriptional regulator
RSP_0490		-0.708865	-0.737289	-
RSP_0491	hupT	-0.394205	-0.056237	Hydrogen uptake histidine-kinase
RSP_0492	hupU	-0.727185	0.0947587	hydrogenase small subunit
RSP_0493	hupV	-1.25444	0.406807	hydrogenase large subunit
RSP_0494	hypF	-1.46366	-0.553424	hydrogenase maturation factor F
RSP_0495	hupS	-2.10354	-2.75723	hydrogenase protein small subunit( EC:1.12.99.6 )
RSP_0496	hupL	0.0571622	-1.9234	hydrogenase protein large subunit
RSP_0498	hupC	-1.848	-1.00565	-
RSP_0499	hupD	-1.5025	-1.89893	HycI, hydrogenase maturation protease
RSP_0501	hupG	-1.26303	-3.3675	HupG hydrogenase expression/formation protein
RSP_0502	hupH	-3.16993	-3.37019	HupH hydrogenase expression/formation protein
RSP_0503	hupJ	-3	-4.20945	-
RSP_0505	hypA	-1.83007	-3.56097	Hydrogenase expression/synthesis, HypA family
RSP_0506	hypB	0	-3.81373	NI2+binding GTPase protein HypB
RSP_0507		-1.29794	-3.97303	HupR response regulator
RSP_0509	hypD	-1.94718	-3.79842	hydrogenase isoenzyme formation protein HypD
RSP_0510	hypE	-2.39599	-3.74142	hydrogenase expression/formation protein HypE
RSP_0511		-1.8305	-0.752818	two component transcriptional regulator, LuxR family
RSP_0512		1.34515	0.71582	multisensor hybrid histidine kinase
RSP_0513		-0.129027	-0.359567	hypothetical protein
RSP_0518		-1.85561	-0.239417	putative glycosyltransferase protein
RSP_0519		0.164323	0.0816856	NAD-dependent epimerase/dehydratase
RSP_0523		2	1.01197	hypothetical protein
RSP_0524		-1	0.459432	hypothetical protein
RSP_0525		0.222392	-0.445269	hypothetical protein
RSP_0526		0.149378	-0.0833128	hypothetical protein
RSP_0527	rpoN	-1.85798	0.423779	-
RSP_0531	nifU	-0.565979	-0.0204712	Nitrogen fixation protein
RSP_0540	nifD	-1.8413	-2.16993	Nitrogenase iron-molybdenum protein, alpha chain( EC:1.18.6.1 )
RSP_0541	nifH	0.018859	1.79355	Nitrogenase iron protein (Nitrogenase component II)( EC:1.18.6.1 )
RSP_0546	nifB	-1	1.32591	NifB family--FeMo cofactor biosynthesis protein
RSP_0547	nifA	-1.10342	1.27249	NifA transcriptional activator
RSP_0548		-1.36257	0.172364	hypothetical protein
RSP_0549		1.53581	0.471799	hypothetical protein
RSP_0550		0.471937	0.64523	putative D-alanyl-D-alanine carboxypeptidase
RSP_0551		-0.54364	0.457634	putative thymidylate kinase( EC:2.7.4.9 )
RSP_0552		-1.078	0.0238467	putative multidrug transporter, SMR family, DMT Superfamily
RSP_0553	ruvB	0.210988	0.183963	-
RSP_0554	htpx	-0.559427	-0.343881	heat shock protein HtpX
RSP_0555	ruvA	-1.29529	-0.0855385	Holliday junction DNA helicase motor protein
RSP_0556	ruvC	-0.986944	-0.634716	Holliday junction resolvase
RSP_0557		-0.0879641	0.887887	hypothetical protein
RSP_0558		-0.104077	-0.0871771	Possible ribosomal protein L11 methyltransferase
RSP_0559	msrA	1.07529	0.655839	Peptide methionine sulfoxide reductase
RSP_0560	priA	-0.381035	-0.183124	Probable pimosomal protein N'
RSP_0561		0.040642	-0.469258	transaldolase
RSP_0562		-0.331099	-0.294447	hypothetical protein
RSP_0563		0.382274	-0.17974	tyrosine recombinase
RSP_0564		-0.817374	-0.732716	hypothetical protein
RSP_0565		-0.766564	-0.0381832	-
RSP_0566		-0.231326	-0.360239	possible transporter, DMT superfamily
RSP_0567		-0.546616	-0.628566	Probable Methylated-DNA-(protein)-cysteine S-methyltransferase
RSP_0568		0.102661	-0.136028	isoleucyl-tRNA synthetase
RSP_0569		-0.183415	0.458865	-
RSP_0570		-0.467338	-0.882633	hypothetical protein
RSP_0571		0.058103	-0.219673	tRNA pseudouridine synthase
RSP_0572		-1.42602	-0.0254898	-
RSP_0573	phoB	-0.777608	-0.424396	Response regulator receiver protein
RSP_0574		-2.73583	0.595879	-
RSP_0575		-1.39618	0.598689	Predicted signal transduction protein containing cyclic nucleotide-binding and CBS domains
RSP_0576		-1.64353	0.202514	Naﻊ► symporter
RSP_0577		-1	0.140792	hypothetical protein
RSP_0578		-1.42104	0.762039	Adenylate kinase( EC:2.7.4.3 )
RSP_0579		-1.04705	0.522666	Acetyl-coenzyme A synthetase( EC:6.2.1.1 )
RSP_0580		-0.887371	0.644894	Putative sulfate transporter, SulP family
RSP_0581		-0.514573	0.46718	hypothetical protein
RSP_0582		-0.615828	0.762031	possible penicillin binding protein
RSP_0583		-0.825971	-0.796908	hypothetical protein
RSP_0584		-0.176006	-0.178366	lysyl-tRNA synthetase
RSP_0585	osmC	0.353637	-0.874469	osmotically inducible protein OsmC
RSP_0586		-0.867896	0.833736	nicotinic acid mononucleotide adenyltransferase
RSP_0587		0.334367	-0.527899	Putative ABC transporter, fused ATPase subunits
RSP_0588		-0.0466501	0.273018	hypothetical protein
RSP_0589		-0.292181	0.389412	-
RSP_0590		-1	0.604071	hypothetical protein
RSP_0591		-0.435272	-0.657238	Cold-shock protein
RSP_0592		-0.779139	-0.328912	Putative lipase/esterase
RSP_0594		-0.191299	0.373835	Putative choline sulfatase( EC:3.1.6.6 )
RSP_0595		0.34192	0.661094	hypothetical protein
RSP_0596		-0.392848	0.394168	Putative peptidyl-dipeptidase
RSP_0597		-0.761091	-0.00237872	Probable molybdopterin biosynthesis protein
RSP_0598		-0.653824	0.658963	Probable deoxyuridine-triphosphatase( EC:3.6.1.23 )
RSP_0599		-0.769416	-0.257121	phosphopantothenoylcysteine synthase/decarboxylase
RSP_0600		-0.131865	0.365059	hypothetical protein
RSP_0601	rpoH2	0.467126	0.170801	RNA polymerase sigma factor
RSP_0602		-0.45493	0.06349	Possible adenosyl cobinamide kinase/ cobinamide phosphate guanylyltransferase( EC:2.7.1.156 )
RSP_0603		-0.31034	-0.390193	hypothetical protein
RSP_0604		-1.32193	0.338802	hypothetical protein
RSP_0606		-1.73439	0.321928	Putative redox protein
RSP_0607		0.204358	0.707819	RNA polymerase sigma-70 factor
RSP_0610		0.371969	0.169925	Putative 3-oxoacyl-(acyl-carrier-protein) reductase
RSP_0611		-0.73252	-0.584963	transcriptional regulator, ArsR family
RSP_0612		-0.36804	-0.693022	RhtB family transporter
RSP_0613		-0.575115	0.89812	hypothetical protein
RSP_0614		2.41504	0.847997	-
RSP_0615		-0.29956	-0.239951	Putative oxidoreductase
RSP_0616		-0.441838	0.471877	transcriptional regulator, AraC family
RSP_0617		0	-0.253757	hypothetical protein
RSP_0619		0	0.807355	hypothetical protein
RSP_0621		-0.652485	0.0453769	-
RSP_0623		-1.30812	0.0625415	hypothetical protein
RSP_0624		-0.187086	-0.154095	hypothetical protein
RSP_0625		-0.44756	-0.205528	Putative Maf-like protein
RSP_0626	infA	-0.266729	-0.402928	translation initiation factor IF-1
RSP_0627		0.0614005	-0.0504739	Putative amidohydrolase
RSP_0628		-0.18141	-0.0805604	hypothetical protein
RSP_0629		-0.118644	-0.0212619	hypothetical protein
RSP_0630		-0.570749	0.128584	hypothetical protein
RSP_0631		-0.0227201	0.165361	hypothetical protein
RSP_0632	hisD1	-0.275529	0.0245629	histidinol dehydrogenase( EC:1.1.1.23 )
RSP_0633		-0.28157	0.760555	UDP-N-acetylglucosamine enolpyruvyl transferase( EC:2.5.1.7 )
RSP_0634		0.573527	0.956931	TRAP-T family transporter, DctM (12 TMs) subunit
RSP_0636		3.47131	-1.32018	TRAP-T family transporter, DctP (periplasmic binding) subunit
RSP_0637		-0.263034	0.341376	hypothetical protein
RSP_0638		-0.0951572	0.175757	putative FAD dependent oxidoreductase protein
RSP_0639		-0.249899	1.27915	Putative N-methylhydantoinase B
RSP_0640		0.0273375	-0.0326508	putative N-methylhydantoinase A
RSP_0641		0.263034	-0.321928	transcriptional regulator, XRE family
RSP_0642		-0.267036	-0.409039	-
RSP_0643		-1.45643	0.00315986	periplasmic sensor signal transduction histidine kinase
RSP_0644		0.68966	-1.15466	ABC transporter, inner membrane subunit
RSP_0645		0.50696	-2.32613	ABC transporter, ATPase subunit
RSP_0646		0.807355	-0.0477326	ABC transporter, substrate-binding protein
RSP_0647	thiD	-0.955606	-0.966422	phosphomethylpyrimidine kinase( EC:2.7.4.7 )
RSP_0648	thiE	-1.63005	0.633538	Thiamine-phosphate pyrophosphorylase
RSP_0649	thiM	-1.44931	-0.629254	Putative hydoxyethylthiazole kinase( EC:2.7.1.50 )
RSP_0650		-1.04064	-0.494765	Probable transglycosylase
RSP_0651		-0.616671	-0.719164	Putative inositol monophosphatase protein
RSP_0652		-0.321344	-0.3841	UDP-glucose 4-epimerase
RSP_0653		-0.265752	0.237795	UDP-glucose 6-dehydrogenase( EC:1.1.1.22 )
RSP_0654		-0.571556	-0.455679	possible transporter, DMT superfamily
RSP_0655		-0.236234	-0.467779	hypothetical protein
RSP_0656		-0.609204	-0.30632	Probable sodium/sulphate symporter
RSP_0657		-0.921259	-0.257036	hypothetical protein
RSP_0658		-1.07066	0.438772	Probable ATP-dependent helicase
RSP_0659		-0.160465	0.298081	Putative metallo-phosphoesterase
RSP_0660		-0.649115	0.321266	hypothetical protein
RSP_0661		0.897811	-0.0325434	Probable tetrahydrofolate dehydrogenase/cyclohydrolase( EC:1.5.1.5 )
RSP_0662		-0.584963	0.112183	Putative chorismate mutase
RSP_0663		0.635109	-0.138162	Formate-tetrahydrofolate ligase( EC:6.3.4.3 )
RSP_0664		0.0740006	0.624669	-
RSP_0665	ftsH	-0.316329	0.00978379	FtsH( EC:3.4.24.- )
RSP_0666		0.056994	0.0301266	Probable cell cycle protein
RSP_0667		0.582941	0.137013	hypothetical protein
RSP_0668		0.382199	0.130512	OmpA/MotB family protein
RSP_0669		0.808564	-0.52711	translocation protein TolB precursor
RSP_0670		0.427967	-0.0948448	Possible TolA protein
RSP_0671		0.828777	0.395142	ExbD/TolR family protein
RSP_0672	TolQ	-0.68869	-0.579195	Biopolymer transport protein, TolQ
RSP_0673		-2.08746	-0.938599	Putative thioesterase
RSP_0674		-1.30617	0.523468	DNA polymerase III subunit delta
RSP_0675		-0.325329	0.0327628	putative TatD-related deoxyribonuclease
RSP_0676		-0.453173	0.253757	-
RSP_0677		0.271789	-0.205002	-
RSP_0678		-0.158119	0.31732	hypothetical protein
RSP_0679	hemC	-1.62921	0.435281	porphobilinogen deaminase( EC:2.5.1.61 )
RSP_0680	hemE	-1.56889	-0.468693	Uroporphyrinogen decarboxylase
RSP_0681		-0.252766	0.439755	hypothetical protein
RSP_0682	hemF	0.638488	0.896247	coproporphyrinogen III oxidase( EC:1.3.3.3 )
RSP_0683		-1.32645	0.477322	hypothetical protein
RSP_0684		-0.206451	0.0203486	Possible oxidoreductase; Short-chain dehydrogenase/reductase SDR
RSP_0685		-0.231017	-0.00129039	Possible ribosomal RNA small subunit methyltransferase C RsmC
RSP_0686		-0.336776	-0.0750791	ATP-dependent Clp protease adaptor protein clpS
RSP_0687		-0.584963	-0.0478285	Predicted hydrolase (haloacid dehalogenase (HAD) superfamily)
RSP_0688		-0.595108	0.233973	Probable penicillin-binding protein
RSP_0689	rdxS	-1.04731	-0.239365	RdxS, cytochrome oxidase maturation protein, cbb3-type
RSP_0690	rdxI	-0.794673	-0.024771	Copper-translocating P-type ATPase, RdxI
RSP_0691	rdxH	-0.692949	0.190003	RdxH
RSP_0692	rdxB	-0.24195	0.217083	iron-sulfur cluster-binding protein
RSP_0693	ccoP	-1.34002	0.611721	Cbb3-type cytochrome c oxidase CcoP subunit
RSP_0694	ccoQ	-1.12827	0.813108	Cbb3-type cytochrome c oxidase CcoQ subunit
RSP_0695	ccoO	-1.06292	0.572998	Cbb3-type cytochrome c oxidase CcoO subunit
RSP_0696	ccoN	-0.926695	0.313474	Cbb3-type cytochrome oxidase CcoN subunit
RSP_0697		-1.95017	0.905614	Universal stress protein (Usp)
RSP_0698	fnrL	0.326651	0.503988	Crp-Fnr regulatory protein (FnrL)
RSP_0699	hemZ	-1.12686	0.559093	coproporphyrinogen III oxidase
RSP_0700		-1.11567	-0.433897	probable glycosyltransferase
RSP_0701		0.4975	-0.0558355	ABC peptide transporter, fused ATPase domains
RSP_0702		-0.204199	-0.297316	-
RSP_0703		-0.0319505	0.0465426	ABC peptide transporter, inner membrane subunit
RSP_0704		0.83053	0.398898	ABC peptide transporter, substrate binding protein
RSP_0705		0.32577	-0.0379679	Cytochrome cy
RSP_0706	pheA	-0.279382	-1.03251	prephenate dehydratase
RSP_0707		-0.915111	0.0118254	hypothetical protein
RSP_0708		0.00146244	0.0708193	NUDIX hydrolase
RSP_0709	cpdB	-0.492563	1.59896	2',3'-cyclic-nucleotide 2'-phosphodiesterase
RSP_0710	dnaX	-0.386896	0.061159	DNA polymerase III subunits gamma and tau
RSP_0711	YbaB	-0.056338	0.0274807	hypothetical protein
RSP_0712	recR	-0.964199	-0.166897	recombination protein RecR
RSP_0713		-0.172131	0.0641666	hypothetical protein
RSP_0714		-0.11691	-0.0935536	hypothetical protein
RSP_0715		-0.205904	0.0357109	Ribonuclease T2
RSP_0716		-0.0263754	0.733966	NADPH/quinone reductase and related Zn-dependent oxidoreductase
RSP_0717		-0.857981	0.415037	hypothetical protein
RSP_0718	rpsU	0.0829352	-0.830721	30S ribosomal protein S21
RSP_0719		-0.178337	0.0560878	phosphatidylserine decarboxylase
RSP_0720	pssA	-0.424345	-0.406428	CDP-alcohol phosphatidyltransferase
RSP_0721	PmtA	-0.350783	-0.42283	Phosphatidylethanolamine N-methyltransferase( EC:2.1.1.17 )
RSP_0722		-1.5661	-0.61193	transcriptional regulator, AsnC family
RSP_0723	ald	0.13179	1.70071	alanine dehydrogenase( EC:1.4.1.1 )
RSP_0724	mscL	0.508275	1.41181	Large-conductance mechanosensitive channel
RSP_0725		0.556948	0.0428805	Thioredoxin, thioldisulfide interchange protein
RSP_0726		-0.219433	0.0799683	argininosuccinate lyase( EC:4.3.2.1 )
RSP_0727		-0.333424	-0.513527	hypothetical protein
RSP_0728		-0.584963	-0.303392	hypothetical protein
RSP_0729	lysA	0.319573	-0.184469	Orn/DAP/Arg decarboxylase, family 2( EC:4.1.1.20 )
RSP_0730		0.544216	0.271876	hypothetical protein
RSP_0731		-0.736966	0.174029	hypothetical protein
RSP_0732		-0.362423	-0.338649	hypothetical protein
RSP_0733		-0.939312	-0.707819	cell division ATP-binding protein FtsE
RSP_0734		-0.182681	0.399292	cell division protein FtsX
RSP_0735		-1.24716	0.273761	-
RSP_0736	mobC	-0.985353	0.138197	MobC protein
RSP_0737	mobB	-0.646965	-0.286725	Molybdopterin guanine dinucleotide synthesis
RSP_0738	mobA	-0.540568	-0.392821	molybdopterin-guanine dinucleotide biosynthesis protein A
RSP_0739		0.206451	0.027049	Branched chain amino acid efflux pump, large (AzlC) subunit
RSP_0741		-1.06956	0.314133	putative metallo-beta-lactamase family protein
RSP_0742		-0.0966337	0.48528	probable acyl-CoA dehydrogenase
RSP_0743		0.0734121	-0.131082	Putative translation factor
RSP_0744		0.41754	0.251539	DNA-3-methyladenine glycosylase I( EC:3.2.2.20 )
RSP_0745		-0.489319	-0.112143	acetyl-CoA acetyltransferase( EC:2.3.1.9 )
RSP_0747		-0.167189	0.0293228	Short-chain dehydrogenase/reductase( EC:1.1.1.36 )
RSP_0748		-0.622588	0.108934	N-6 Adenine-specific DNA methylase
RSP_0749		-0.566427	0.0933965	hypothetical protein
RSP_0750		-0.657656	-0.278366	Geranylgeranyl pyrophosphate synthase/Polyprenyl synthetase
RSP_0751		-0.395929	0.603699	hypothetical protein
RSP_0752		-1.32427	0.341037	Acetyltransferase (GNAT) family
RSP_0753	SspA	0.21818	-0.622682	Salt-stress induced outer membrane protein
RSP_0754		-1.05889	-0.376376	hypothetical protein
RSP_0755	nusB	-0.162271	-0.330917	putative N utilization substance protein B
RSP_0756	ribH1	0.198631	-0.606239	6,7-dimethyl-8-ribityllumazine synthase beta chain
RSP_0757	ribBA	-0.23904	-0.608466	Bifunctional GTP cyclohydrolase II/3,4-dihydroxy-2butanone-4-phosphate synthase
RSP_0758		-0.264386	0.245843	riboflavin synthase subunit alpha
RSP_0759		-0.322617	-0.554762	putative capsule polysaccharide exporter
RSP_0760	mucS	0.00159855	-0.222392	-
RSP_0761		0.165175	0.00623195	hypothetical protein
RSP_0762		-1.12922	0.344446	transcriptional regulator, XRE family
RSP_0763	aatA	0.164322	0.149317	aspartate aminotransferase( EC:2.6.1.1 )
RSP_0764		-0.171427	-0.690251	Multi Antimicrobial Extrusion (MATE) family efflux pump NorM
RSP_0765		-1.04289	0.0267173	SAM-dependent methyltransferase
RSP_0766		-0.95989	0	hypothetical protein
RSP_0768		-2.30351	-0.0700008	transcriptional regulator, LuxR family
RSP_0769		0.0176093	-0.583611	Glutathione S-transferase
RSP_0772	parE	-0.501758	0.000239197	DNA topoisomerase IV subunit B
RSP_0773		0.0141541	-0.592046	mannonate dehydratase( EC:4.2.1.8 )
RSP_0774		-0.765053	-0.0075386	RNA binding protein
RSP_0775		-1.79647	-0.780727	Class I monoheme cytochrome c
RSP_0776	LolD	0.154723	-0.563901	ABC lipoprotein efflux transporter, ATPase subunit, LolD
RSP_0777	LolE	-0.251062	0.188256	ABC lipoprotein efflux transporter, inner membrane subunit, LolE
RSP_0778	ProS	-0.364879	-0.635934	prolyl-tRNA synthetase
RSP_0779	perM	-0.490507	-0.26036	Lipocalin-related protein and Bos/Can/Equ allergen
RSP_0780		0.286304	-0.830075	hypothetical protein with ATP/GTP-binding site
RSP_0781		-0.238856	-0.18681	-
RSP_0782		-0.820287	0.0529628	Ppx/GppA phosphatase
RSP_0783		0.268948	0.44443	hypothetical protein
RSP_0784		-0.135681	-0.441632	putative acetyltransferase, GNAT family
RSP_0785		-0.517485	0.058964	Putative heat shock protein DnaJ
RSP_0786		0.0994037	-0.347923	possible Endonuclease/Exonuclease/phosphatase fa
RSP_0787		-0.564763	0.773848	hypothetical protein
RSP_0788		-0.460576	0.616318	hypothetical protein
RSP_0789	cobC	-0.334135	1.04139	Aminotransferase, class-I
RSP_0790	pqqE	0.225067	1.20423	pyrroloquinoline quinone biosynthesis protein PqqE
RSP_0792	pqqC	1.39232	1.43086	pyrroloquinoline quinone biosynthesis protein PqqC
RSP_0793	pqqB	1.88518	1.6129	pyrroloquinoline quinone biosynthesis protein PqqB
RSP_0794	catR	0.627907	1.61669	transcriptional regulator, LysR family
RSP_0795		-0.960472	0.577658	hypothetical protein
RSP_0796	cobQ	0.110424	0.717695	cobyric acid synthase
RSP_0798		-1.65208	0	Neutral zinc metallopeptidase
RSP_0799		1.67124	0.974909	hypothetical protein
RSP_0800		-0.409039	-1.3523	hypothetical protein
RSP_0801		-0.634099	0.183016	deacetylase / probable acetylpolyamine aminohydrolase
RSP_0802		-0.947105	-0.415303	Dipeptidase( EC:3.4.13.19 )
RSP_0803	DppF	0.10164	-1.48308	ABC dipeptide transporter, ATPase subunit DppF
RSP_0804	DppD	-0.384664	0.336342	-
RSP_0805	DppC	-0.78161	0.67084	ABC dipeptide transporter, inner membrane subunit DppC
RSP_0806	DppB	-1.24101	0.396248	-
RSP_0807	DdpA	-0.331844	0.40596	ABC dipeptide transporter, substrate-binding subunit DdpA
RSP_0809		-0.487665	-0.358965	hypothetical protein
RSP_0810		-0.470891	0.348895	hypothetical protein
RSP_0811		-0.488747	0.716928	hypothetical protein
RSP_0812		-0.178874	0.125531	-
RSP_0814		-0.262919	-0.819169	Acetyltransferase
RSP_0815	aspS	0.0309877	-0.546639	aspartyl-tRNA synthetase( EC:6.1.1.12 )
RSP_0816		0.697988	-0.0554951	Putative aminotransferase, class IV
RSP_0817		-1.04	-0.212111	para-aminobenzoate synthase component I
RSP_0818		0.21799	-0.419678	carbamoyl-phosphate synthase large subunit( EC:6.3.5.5 )
RSP_0819	rhlE2	0.183091	-0.642674	DEAD/DEAH box helicase
RSP_0820		-1.55213	0.788593	Putative cytochrome B561
RSP_0821		-0.0550897	-0.291889	Esterase/lipase/thioesterase
RSP_0822		-2.70044	0.925999	hypothetical protein
RSP_0823	SHMT	-0.306112	0.0481535	serine hydroxymethyltransferase protein( EC:2.1.2.1 )
RSP_0824	pth	-0.445376	0.0378368	peptidyl-tRNA hydrolase( EC:3.1.1.29 )
RSP_0825	ppnk	-0.729398	-0.229532	probable inorganic polyphosphate/ATP-NAD kinase( EC:2.7.1.23 )
RSP_0826		-0.646363	0.519028	hypothetical protein
RSP_0827		0.00508888	-1.04687	Ribosomal protein L25
RSP_0828		-0.606283	0.0542617	Major facilitator superfamily (MFS) transporter
RSP_0829	lctB	-0.740259	0.055163	Lactate dehydrogenase( EC:1.1.2.3 )
RSP_0830		-0.790118	0.271457	CBS-domain-containing membrane protein
RSP_0831	trpA	-0.229006	-0.281473	tryptophan synthase subunit alpha( EC:4.2.1.20 )
RSP_0832		-0.420851	-0.18313	Putative GTP-binding protein
RSP_0834	xanB	-0.175742	0.316536	mannose-6-phosphate isomerase / mannose-1-phosphate guanylyltransferase( EC:2.7.7.22 )
RSP_0835	manB	-0.765535	-0.180595	phosphomannomutase( EC:5.4.2.8 )
RSP_0836		-1.78055	-0.0621204	Putative flavoprotein
RSP_0837		-0.485427	0.077041	hypothetical protein
RSP_0838		0.0633259	-0.2553	putative DNA polymerase III, delta subunit / DNA binding( EC:2.7.7.7 )
RSP_0839		0.0475207	-0.0608033	Predicted secreted periplasmic protein
RSP_0840	leuS	0.372101	0.0839735	leucyl-tRNA synthetase( EC:6.1.1.4 )
RSP_0841		-0.286569	-0.267202	hypothetical protein
RSP_0842		-0.420869	-0.887869	putative porin
RSP_0843		-0.442431	-0.941059	Conserved protein containing sulfotransfer domain
RSP_0844		-0.320809	-0.962492	hypothetical protein
RSP_0845		0.280108	-0.255257	hypothetical protein
RSP_0846	ribA	0.615735	-0.0554441	GTP cyclohydrolase II( EC:3.5.4.25 )
RSP_0847		0.239188	-0.604071	two component transcriptional regulator, winged helix family
RSP_0848	xthA1	0.0103419	-0.295898	Exodeoxyribonuclease III( EC:3.1.11.2 )
RSP_0850	mbfA	-1.60449	-3.56613	hypothetical protein
RSP_0851		-0.607886	-1.71413	-
RSP_0852	fghA	0.109624	-0.932886	S-formylglutathione hydrolase( EC:3.1.1.1,EC:3.1.2.12 )
RSP_0853		-0.355829	0.843462	hypothetical protein
RSP_0854		0.0641303	-0.3526	Predicted ornithine cyclodeaminase( EC:4.3.1.12 )
RSP_0855		1.58496	1.27997	hypothetical protein
RSP_0858		-0.404162	-0.195848	Putative transporter, RhaT family, DMT superfamily
RSP_0859	leuB	-0.504996	-0.255642	hypothetical protein( EC:1.1.1.85 )
RSP_0860		0.239188	4.35462	hypothetical protein
RSP_0861		-0.83757	0.133885	putative transmembrane hypothetical protein
RSP_0862	leuD	-0.599709	-0.90538	isopropylmalate isomerase small subunit( EC:4.2.1.33 )
RSP_0863	leuC	-0.203821	-0.677923	isopropylmalate isomerase large subunit( EC:4.2.1.33 )
RSP_0864		-0.643856	0.807355	Puative heme-binding hypothetical protein
RSP_0865		-0.386709	0.213851	hypothetical protein
RSP_0866		-0.742504	0.128657	hypothetical protein
RSP_0867	rnhA	-0.209973	-1.10723	ribonuclease H( EC:3.1.26.4 )
RSP_0868		-0.523834	0.0906528	putative transcriptional regulator
RSP_0869	osp	-2.2854	-0.513685	response regulator receive protein
RSP_0870		-0.500908	0.437442	hypothetical protein
RSP_0871	patB	-1.00582	0.235308	putative aminotransferase
RSP_0872	def1	-1.23215	-0.0600474	Formylmethionine deformylase( EC:3.5.1.88 )
RSP_0873		-0.760752	0.408085	N-formylmethionyl tRNA deformylase
RSP_0874		-0.613757	0.0603005	Formylmethionine deformylase
RSP_0875	fmt	-1.39969	-0.429236	methionyl-tRNA formyl transferase( EC:2.1.2.9 )
RSP_0876		-0.519477	-0.211629	Chromosome segregation protein SMC2
RSP_0877		-0.949535	-0.789154	Putative transporter, RhaT family, DMT superfamily
RSP_0878		-0.86463	-0.912537	putative acetyltransferase protein
RSP_0879		-0.377594	-0.239019	hypothetical protein
RSP_0880	dadA	0.464717	-0.431716	putative oxidoreductase, possibly D-amino acid oxidase protein
RSP_0881		-0.133673	0.549515	Putative soluble lytic transglycosylase
RSP_0882	DapA	0.736966	0.536417	dihydrodipicolinate synthase( EC:4.2.1.52 )
RSP_0883		-0.342392	-0.263034	SsrA-binding protein
RSP_0885	SseA	-0.0663385	0.278585	Thiosulfate sulfurtransferase, Rhodanese-like( EC:2.8.1.1,EC:2.8.1.2 )
RSP_0886	TyrB	-0.453659	-0.201531	aspartate aminotransferase( EC:2.6.1.57 )
RSP_0887	MrcB	-0.754659	-0.0023705	Glycosyl transferase, family 51
RSP_0888	amtB	-1.07834	0.753534	-
RSP_0889	glnK	0.514573	1.91908	Nitrogen regulatory protein P-II
RSP_0890		0.511791	-0.082219	possible protein yrbC precursor
RSP_0891	vacJ	-0.196902	-0.425327	putative lipoprotein
RSP_0892		0.390611	0.128836	ABC protein toxin exporter, fused ATPase and inner membrane domain
RSP_0893		0.366374	-0.0272043	RTX secretion protein D, HlyD family
RSP_0894		-0.688356	0.454902	hypothetical protein
RSP_0895		-0.183847	0.443052	phosphodiesterase-like
RSP_0896		-0.0426665	-0.348542	hypothetical protein
RSP_0897		-0.356144	-0.0085115	Glutathione S-transferase( EC:2.5.1.18 )
RSP_0898	DCOHM	0.169925	1.47182	pterin dehydratase( EC:4.2.1.96 )
RSP_0899		0.243926	0.0860917	AhpC/TSA family protein
RSP_0900		0.00568364	-0.0714505	FAD-dependent pyridine nucleotide-disulphide oxidoreductase
RSP_0901		1.01687	-0.463853	N-6 Adenine-specific DNA methylase
RSP_0902		1.32844	-0.343484	Hydrolase, haloacid dehalogenase-like hydrolase
RSP_0903		1.14543	-0.201618	Catalase
RSP_0904	sitA	0.571906	-1.58696	ABC Mn_xDBF1_廻 transporter, periplasmic substrate-binding protein SitA
RSP_0905	sitB	2.24565	-0.063107	ABC Mn_xDBF1_廻 transporter, ATPase subunit SitB
RSP_0906	sitC	1.46529	-1.34013	ABC Mn_xDBF1_廻 transporter, inner membrane subunit SitC
RSP_0907	dctR	-0.503766	0.0843679	two component transcriptional regulator, LuxR family
RSP_0908	sitD	1.38612	-0.247383	-
RSP_0909	dctS	-0.0897839	0.265383	multisensor signal transduction histidine kinase
RSP_0910	dctP	-0.412449	0.533965	TRAP-T family transporter, C4-dicarboxylate-binding protein DctP
RSP_0911	dctQ	-0.861476	0.0221023	TRAP-T family C4-dicarboxylate transporter, DctQ (4TMs) subunit
RSP_0912	dctM	-0.523283	-0.426261	TRAP-T family C4-dicarboxylate transporter, DctM (12TMs) subunit
RSP_0913	crt	-0.2525	0.962992	Enoyl-CoA hydratase/isomerase
RSP_0914		-0.505789	0.288758	Short-chain dehydrogenase/reductase SDR
RSP_0915		-0.196315	0.256545	hypothetical protein
RSP_0916	pmbA	-0.146278	-0.0558273	Putative PmbA/TldD protein invoved in modulation of DNA gyrase
RSP_0917		-0.380085	0.503708	Inositol monophosphatase
RSP_0920	exbB	3.97199	2.27738	Biopolymer transport protein, ExbB
RSP_0921	exbD	3.79764	2.38548	biopolymer transport protein, ExbD
RSP_0922		3.83325	2.32646	Putative TonB protein
RSP_0923	map1	-0.449615	-0.368247	Methionine aminopeptidase, subfamily 1( EC:3.4.11.18 )
RSP_0924	cinA	-0.28261	0.0951752	Predicted nucleotide-utilizing enzyme/competence-damage associated protein
RSP_0925	yobR	-0.271093	-0.0666924	Putative acetyl transferase
RSP_0926		-0.4842	-0.0764204	OmpA/MotB family protein
RSP_0927	lyrS	-2.61536	-2.01357	transcriptional regulator, LyrR family
RSP_0928		-0.714598	-0.346345	hypothetical protein
RSP_0929	accD	-0.515541	-0.0564873	Acetyl-CoA carboxylase carboxyl transferase, beta subunit
RSP_0930	folC	-0.307665	0.0144694	-
RSP_0931	ialA	0.0544478	0.0365259	NUDIX hydrolase( EC:3.6.1.- )
RSP_0932	ctpA	0.464859	-0.104416	Peptidase family S41( EC:3.4.21.102 )
RSP_0933		-0.239856	-0.308424	hypothetical protein
RSP_0934	gpmI	-0.491764	-0.367579	phosphoglyceromutase( EC:5.4.2.1 )
RSP_0935		-0.243186	0.00715329	MiaB-like Radical SAM protein
RSP_0936	dapF	-0.17702	0.211775	Diaminopimelate epimerase( EC:5.1.1.7 )
RSP_0937		-0.695792	-0.69883	Alpha amylase, catalytic subdomain
RSP_0939		-0.432959	0.213103	-
RSP_0940		0.857503	-0.136976	ABC transporter, periplasmic substrate binding protein
RSP_0941		-0.0824622	1.35634	-
RSP_0942		-2.58496	0.781302	ABC transporter, inner membrane subunit
RSP_0943	yhxA	-0.597453	0.342203	probable adenosylmethionine-8-amino-7-oxononanoate aminotransferase( EC:2.6.1.62,EC:2.6.1.77 )
RSP_0944	purU	-1.52112	0.439639	formyltetrahydrofolate deformylase( EC:3.5.1.10 )
RSP_0945		0.0156816	-0.554351	-
RSP_0947		0.415037	0.524662	hypothetical protein
RSP_0948	otsA	-0.765535	0.540856	probable OtsA trehalose-6-phosphate synthase( EC:2.4.1.15 )
RSP_0949	ostB	-0.976153	0.484862	putative trehalose-6-phosphate phosphatase( EC:3.1.3.12 )
RSP_0950		0.364329	0.552588	Arginine utilization protein RocB
RSP_0951		0.289507	0	hypothetical protein
RSP_0952		1.09426	-0.369234	-
RSP_0953		-0.361174	-0.359525	hypothetical protein
RSP_0954		0.0603555	0.673853	Transglutaminase-like domain
RSP_0955		0.0178972	0.79424	5'-nucleotidase( EC:3.1.3.5 )
RSP_0956		-0.644519	-0.482152	hypothetical protein
RSP_0957	pyrD	-0.548472	0.466047	-
RSP_0958		-0.378512	-0.0565835	RAM domain protein
RSP_0959		-0.670564	0.0101482	ATPase( EC:3.1.11.5 )
RSP_0960		0.607683	-0.466071	alcohol dehydrogenase
RSP_0961	MeaA	0.768852	0.879055	similiar to methylmalonyl-CoA mutase
RSP_0962		0.125978	-0.520388	Dihydrolipoamide dehydrogenase( EC:1.8.1.4 )
RSP_0963		0.409113	-1.08607	Inner membrane protein
RSP_0964	sucB	0.321928	-0.902864	dihydrolipoamide acetyltransferase( EC:2.3.1.61 )
RSP_0965	sucA	0.102854	-1.254	2-oxoglutarate dehydrogenase E1 component (Alpha-ketoglutarate dehydrogenase)( EC:1.2.4.2 )
RSP_0966	sucD	-0.116249	-0.945444	Succinyl-CoA synthetase, alpha subunit( EC:6.2.1.5 )
RSP_0967	sucC	0.0751356	-0.674393	succinyl-CoA synthetase subunit beta( EC:6.2.1.5 )
RSP_0968	mdh	-0.189432	-0.308849	malate dehydrogenase( EC:1.1.1.37 )
RSP_0969		0.134093	0.14667	putative integral membrane protein
RSP_0970		0.200421	0.448314	-
RSP_0971		-0.0801703	-0.589322	hypothetical protein
RSP_0972		-0.540568	0.146841	hypothetical protein
RSP_0973		-0.436712	0.0569271	MaoC family protein
RSP_0974		-0.814173	-1.40012	Succinate dehydrogenase cytochrome b-556 subunit
RSP_0975		-0.796467	-0.641207	putative succinate dehydrogenase, hydrophobic membrane anchor protein
RSP_0976	sdhA	-0.729263	-0.917685	succinate dehydrogenase( EC:1.3.5.1,EC:1.3.99.1 )
RSP_0977		-1.13993	-0.827901	hypothetical protein
RSP_0978		-1.03953	-1.22827	hypothetical protein
RSP_0979	sdhB	-0.894231	-1.55102	succinate dehydrogenase catalytic subunit( EC:1.3.5.1,EC:1.3.99.1 )
RSP_0981		-1.59974	-0.345497	-
RSP_0982		-0.579327	0.934371	zinc metallopeptidase-like protein
RSP_0983		0.0356187	-0.631613	hypothetical protein
RSP_0985		-0.47234	1.61402	-
RSP_0986		-0.295456	1.8358	hypothetical protein
RSP_0987		-0.710493	-0.839802	-
RSP_0988		-1.0199	0.36342	ABC sugar transporter, ATPase subunit
RSP_0989		-1.42331	1.11318	-
RSP_0990		0.146841	1.00216	ABC sugar transporter, periplasmic sugar binding subunit
RSP_0991		1.43549	1.52263	Putative transcriptional regulator, ROK family
RSP_0992	phaA%2FB	-0.362862	-0.723138	pH adaption potassium efflux system, PhaA/B subunit
RSP_0993	phaC	0.386155	-1.00151	hypothetical protein
RSP_0994	phaD	-0.488856	-1.10973	NADH dehydrogenase subunit N
RSP_0995	phaE	-0.203533	-1.39232	pH adaption potassium efflux system, PhaE subunit
RSP_0996	phaF	-0.356144	-2.70044	pH adaption potassium efflux system, PhaF subunit
RSP_0997	phaG	-0.274175	-1.14439	pH adaption potassium efflux system, PhaG subunit
RSP_0998	nhaD	-0.411973	-0.891032	-
RSP_0999		-1.43296	-0.308122	hypothetical protein
RSP_1000		1.28851	1.39734	hypothetical protein
RSP_1001		-0.238774	0.123506	hypothetical protein
RSP_1002	pyrB	0.198904	-0.174174	aspartate carbamoyltransferase catalytic subunit( EC:2.1.3.2 )
RSP_1003	pyrC	-0.126001	-0.161743	Dihydroorotase and related cyclic amidohydrolase( EC:3.5.2.3 )
RSP_1004		0.120854	-0.697073	hypothetical protein
RSP_1005	gshA	-0.157268	-0.165377	putative glutathione synthetase
RSP_1006		-0.846727	0.2811	-
RSP_1007		-1.22882	0.0232629	hypothetical protein
RSP_1008		-0.562443	0.337204	4-hydroxybenzoate octaprenyltransferase
RSP_1009		0.110661	0.481638	possible outer membrane protein, OmpA family
RSP_1010		-0.577365	-0.421957	possible esterase/lipase/thioesterase
RSP_1011		0.691878	0.568284	hypothetical protein
RSP_1012	gabD4	0.0176038	0.555908	succinate-semialdehyde dehdyrogenase( EC:1.2.1.16 )
RSP_1013		-0.11514	0.343516	possible Hemolysin
RSP_1014		0.612594	0.359403	sigma24
RSP_1015		0.729642	0.455045	Putative membrane protein with von Willebrand (VWA) domain
RSP_1016		0.377116	0.459367	small heat shock protein
RSP_1017		-1.36773	-1.37851	-
RSP_1018		-0.761037	0.0331919	Glycolate oxidase iron-sulfur subunit
RSP_1019		-1.19709	0.294554	putative glycolate oxidase subunit protein
RSP_1020	glcD	-0.412667	0.299705	putative glycolate oxidase subunit protein
RSP_1021		-0.437877	0.424375	hypothetical protein
RSP_1022		0.643782	0.467948	conserved hypothetical protein (possibly transmembrane)
RSP_1023		0.477285	0.65415	hypothetical protein
RSP_1024		0.239238	0.318427	Putative MoxR family protein
RSP_1025		0.255751	-0.767339	hypothetical protein
RSP_1026		0.0242475	-0.50696	hypothetical protein
RSP_1027		0.102362	-0.30189	hypothetical protein
RSP_1028		-0.320206	-0.224894	DNA polymerase I
RSP_1029		-0.298272	0.597902	possible Histidine triad (HIT) protein
RSP_1030		-0.720245	-0.584414	putative pfkB family carbohydrate kinase
RSP_1031		-0.696777	-0.321928	Endonuclease III( EC:4.2.99.18 )
RSP_1032		-1.32117	1.06748	-
RSP_1033		0.381113	0.22277	OmpA family protein
RSP_1034	pdhR	-0.122857	0.11947	Pyruvate dehydrogenase complex repressor
RSP_1035	atpF	-0.468706	-0.358643	FoF1 ATP synthase, subunit B
RSP_1036	atpX	-0.742126	-0.266096	FoF1 ATP synthase, subunit B
RSP_1037	atpE	-0.303493	-0.560256	ATP synthase subunit C( EC:3.6.3.14 )
RSP_1038	atpB	-0.0608603	-0.359993	ATP synthase subunit A( EC:3.6.3.14 )
RSP_1039	atpI	-0.316284	-0.539473	FoF1 ATP synthase, subunit I
RSP_1040		0.913585	-0.520629	transcriptional regulator, ArsR family
RSP_1041		-0.0626449	0.22026	-
RSP_1042		-0.314511	-0.296358	hypothetical protein
RSP_1043	rpmE	-0.444873	-0.739915	50S ribosomal protein L31
RSP_1044	rplS	-0.239779	-0.65195	50S ribosomal protein L19
RSP_1045	trmD	-0.293196	-0.581535	tRNA (guanine-N1-)-methyltransferase( EC:2.1.1.31 )
RSP_1046		-0.740317	-1.32704	hypothetical protein
RSP_1047	rimM	-0.769702	-1.60461	putative 16S rRNA processing protein
RSP_1048	rpsP	-0.53842	-1.4885	30S ribosomal protein S16
RSP_1049	pheAa	-0.871267	-0.918863	chorismate mutase( EC:5.4.99.5 )
RSP_1050		-0.579487	-1.10879	Acetyltransferase (GNAT) family
RSP_1051		0.00683975	-0.887101	hypothetical protein
RSP_1052		0.16497	-0.951898	possible Acetyltransferase
RSP_1053	ffh	-0.114968	-0.311608	Signal recognition particle protein ffh
RSP_1055		-0.688056	-0.12059	transcriptional regulator, LysR family
RSP_1056		-0.814352	-0.340916	periplasmic sensor signal transduction histidine kinase
RSP_1057	merA1	-0.0129982	-0.160224	Putative mercuric reductase protein( EC:1.16.1.1 )
RSP_1058		-0.768037	-0.175572	hypothetical transmemebrane protein
RSP_1059	rpmH	0.108357	-0.65665	50S ribosomal protein L34
RSP_1060	rnpA	-0.287085	-0.438789	Ribonuclease P protein component
RSP_1061		-0.522468	-0.0879477	hypothetical protein
RSP_1062		-0.239827	-0.163797	ATPase of the PP superfamily
RSP_1064		-0.213458	-0.438848	putative inner membrane protein translocase component YidC
RSP_1065		-0.528302	-0.8761	-
RSP_1066		-0.688881	-0.891501	GTP-binding protein
RSP_1067	fixR	-0.784581	0.4693	Short-chain alcohol dehydrogenase
RSP_1068	argB	-0.3946	-0.460217	acetylglutamate kinase( EC:2.7.2.8 )
RSP_1069		-1.01735	-0.851901	hypothetical protein
RSP_1070		-0.890122	-0.304226	hypothetical protein
RSP_1071	moaE	-1.65811	0.393233	Molybdopterin converting factor subunit 2
RSP_1072	moaD	-1.16993	-0.5025	putative molybdopterin MPT converting factor, subunit 1 protein
RSP_1073	pgsA	-1.02425	-0.249028	Phosphatidylglycerol phosphate synthase
RSP_1074	uvrC	-0.209108	0.235556	excinuclease ABC subunit C
RSP_1075		-0.32925	0	short chain dehydrogenase
RSP_1076	sohB	-0.705214	-0.510615	Peptidase family S49
RSP_1077		0	0.723947	-
RSP_1078	fdsG	1.66626	2.44695	ATP synthase subunit E
RSP_1079	fdsB	1.93441	2.84438	NAD dependent formate dehydrogenase, beta subunit (51 kDa)
RSP_1080	fdsA	2.20127	2.4792	NAD-dependent formate dehydrogenase, alpha subunit
RSP_1081	fdsC	2.152	1.94609	formate dehydrogenase accessory protein
RSP_1082	fdsD	0.807355	1.92898	NAD-dependent formate dehydrogenase, delta subunit
RSP_1083		0.755536	1.51601	two component transcriptional regulator, winged helix family
RSP_1084		-0.282089	1.34508	-
RSP_1085		-0.376854	-0.364411	hypothetical protein
RSP_1086	sdh	0.100841	0.354792	saccharopine dehydrogenase (NAD, L-lysine forming)
RSP_1087		-1.50106	-0.00618904	Short-chain dehydrogenase/reductase family member
RSP_1088		-1.42884	-0.443607	hypothetical protein
RSP_1089		0.449997	-1.06966	sugar/cation symporter, GPH family
RSP_1090		1.53605	-0.940119	Putative cyclopropane/cyclopropene fatty acid synthesis protein
RSP_1091		0.441648	-0.986882	Putative cyclopropane/cyclopropene fatty acid synthesis protein, flavin amine oxidase
RSP_1092	rpoE	0.95048	-0.364738	RNA polymerase sigma-70 factor
RSP_1093	chrR	0.644721	-0.0354125	Anti-sigma factor ChrR
RSP_1094		-0.0528167	-0.718729	hypothetical protein
RSP_1095	mutL	-0.222055	-0.732322	DNA mismatch repair protein
RSP_1096		1.63743	-0.2537	putative zinc protease
RSP_1097		0.711324	-0.245175	-
RSP_1098		-0.260063	-0.153258	hypothetical protein
RSP_1099	LspA	-0.116814	-0.596322	signal peptidase II
RSP_1100	purH	-0.719295	-0.134281	bifunctional phosphoribosylaminoimidazolecarboxamide formyltransferase/IMP cyclohydrolase( EC:2.1.2.3 )
RSP_1101		-0.518691	0.0603165	hypothetical protein
RSP_1104		-0.392317	-0.535595	hypothetical protein
RSP_1105	DapB	-0.675889	-0.597999	dihydrodipicolinate reductase( EC:1.3.1.26 )
RSP_1106	rbfA	-0.432959	-1.05533	ribosome-binding factor A
RSP_1107		0.0776988	0.0202704	hypothetical protein
RSP_1108	TruB	0.24131	0.0708503	tRNA pseudouridine synthase B
RSP_1109	cysK	1.6804	4.55442	Cysteine synthase( EC:2.5.1.47 )
RSP_1110		0.082362	3.59449	-
RSP_1111	rpsO	-0.659075	-1.36133	Ribosomal protein S15
RSP_1112	Pnp	-0.54224	-1.35666	polyribonucleotide nucleotidyltransferase( EC:2.7.7.8 )
RSP_1113		-0.684498	0.21983	Hemolysin-type calcium-binding region; RTX toxin
RSP_1114		1.2338	-0.0790716	Hemolysin-type calcium-binding toxin
RSP_1115		2.65129	-0.316085	hypothetical protein
RSP_1117		3.43741	0.24544	hypothetical protein
RSP_1118		-1.90689	-1.29546	group 1 glycosyltransferase
RSP_1119		-0.234275	-0.280327	ABC protein exporter, fused ATPase and inner membrane subunits
RSP_1120		0.058103	0.568106	protein secretion protein, HlyD family, membrane fusion protein
RSP_1123	DnaE	-0.377896	0.0685726	DNA polymerase III, alpha subunit
RSP_1125	MltB	0.762156	-0.286261	-
RSP_1126	rnr	-0.692417	-0.0606054	Exoribonuclease R
RSP_1127	ElaA	0	0.805353	acetyltransferase, GNAT family
RSP_1128	dapE	0.390109	0.108177	succinyl-diaminopimelate desuccinylase
RSP_1129		0.807355	1.22239	hypothetical protein
RSP_1130		-0.365649	-0.503535	hypothetical membrane protein
RSP_1131	dapD	-0.533432	-0.0582374	2,3,4,5-tetrahydropyridine-2-carboxylate N-succinyltransferase( EC:2.3.1.117 )
RSP_1132		0.459432	-0.163999	hypothetical protein
RSP_1133		-1.60973	0.569366	hypothetical protein
RSP_1134	Dxs	-1.31596	0.666764	1-deoxy-D-xylulose-5-phosphate synthase( EC:2.2.1.7 )
RSP_1135	ispA	-0.415037	0.253071	geranylgeranyl pyrophosphate synthetase
RSP_1136	xseB	-1.3744	0.440128	exonuclease VII small subunit( EC:3.1.11.6 )
RSP_1137		-0.581685	0.802414	Histone deacetylase family protein
RSP_1138		0.181009	1.21269	two component transcriptional regulator, winged helix family
RSP_1139		-0.205225	0.667253	transcriptional regulator, MarR family
RSP_1140	ilvE	-0.0196494	-0.165059	branched-chain amino acid aminotransferase
RSP_1141		-0.177819	0.478335	hypothetical protein
RSP_1142		0.678072	0.18124	hypothetical membrane protein
RSP_1143		0.573865	0.85561	4Fe-4S ferredoxin, iron-sulfur cluster binding protein
RSP_1144	Gst	-0.156628	-0.321255	Glutathione S-transferase
RSP_1145		-0.170227	-1.04787	Peptidoglycan transglycosylase
RSP_1146	gltB	-1.02309	-1.26223	Glutamine-pyruvate aminotransferase
RSP_1147		-0.874469	-0.3484	hypothetical protein
RSP_1148		-0.620691	-0.393722	hypothetical protein
RSP_1149	gltD	-0.518031	-0.260569	Glutamate synthase (beta subunit)
RSP_1150	bacA	-0.384011	0.022222	undecaprenyl pyrophosphate phosphatase
RSP_1151		-0.351078	-0.0124037	NADH-ubiquinone oxidoreductase( EC:1.6.5.3 )
RSP_1152	rnd	-0.256529	-0.37318	Ribonuclease D
RSP_1153	GutQ	-0.291808	0.0881888	Sugar phosphate Isomerase( EC:5.3.1.13 )
RSP_1154		-0.157952	-0.245444	hypothetical protein
RSP_1155		-0.845726	-0.236152	OstA-like protein
RSP_1156		-0.677408	-0.210508	ABC transporter, ATPase subunit
RSP_1157	PSrp1	0.25021	0.382248	Ribosomal subunit interface protein Y
RSP_1158	PtsN	0.914368	1.17194	PTS IIA-like nitrogen-regulatory protein PtsN
RSP_1159	galU	-0.573375	0.274201	UDP-glucose pyrophosphate( EC:2.7.7.9 )
RSP_1160	kdsB	-0.859757	-0.0325679	3-deoxy-manno-octulosonate cytidylyltransferase
RSP_1161		-0.0489096	0.113139	3'-Phosphadenosine 5'-phosphosulfate 3'-phosphatase
RSP_1162		0.212581	-0.537264	hypothetical protein
RSP_1163	nusA	-0.129846	-0.452849	transcription elongation factor NusA
RSP_1164		-1.06641	-0.821934	hypothetical protein
RSP_1165	InfB	-0.604914	-1.09447	translation initiation factor IF-2
RSP_1166	mutT	-0.239188	-0.165939	NTP pyrophosphohydrolase
RSP_1167	argJ	0.177283	-0.167313	bifunctional ornithine acetyltransferase/N-acetylglutamate synthase protein( EC:2.3.1.35 )
RSP_1168	surA	1.30445	0.0536793	PpiC-type peptidyl-prolyl cis-trans isomerase
RSP_1169	secA	-0.0108161	-0.18908	translocase
RSP_1170		-0.144489	-0.611598	OmpA family protein
RSP_1171	radC	-0.206451	0.859822	DNA repair protein
RSP_1172	dnaJ	-0.0914509	-0.142827	Chaperone, DnaJ
RSP_1173	dnaK	-0.263512	-0.05799	Heat shock protein (Hsp70, DnaK
RSP_1174	pip	-1.1093	0.0570309	-
RSP_1175	ubiG	-0.819428	-1.56088	-
RSP_1176	xylA	-0.678072	-0.532886	xylose isomerase( EC:5.3.1.5 )
RSP_1177	xylB	-1.78538	-0.514232	Xylulose kinase
RSP_1178		-0.523562	-0.531291	ABC sugar (xylose) transporter, ATPase subunit
RSP_1179	xylH	0.329308	-0.217522	-
RSP_1180	xylF	0.739902	-1.11721	ABC sugar (xylose) transporter, periplasmic binding protein
RSP_1181	xylR	-0.372966	0.267124	xylose operon repressor
RSP_1182		-0.402241	-0.312539	putative outer membrane protein
RSP_1183		-0.612425	-0.776421	hypothetical protein
RSP_1184		-0.0561431	-0.871267	ribonuclease BN
RSP_1185		-0.342266	-0.830063	hypothetical protein
RSP_1186		-0.571373	-0.772399	hypothetical protein
RSP_1187		-0.418144	-0.663681	hypothetical protein
RSP_1188	wcaG	-0.485427	-0.925999	Nucleotide sugar epimerase/dehydratase
RSP_1189	wcaJ	-0.834941	0.304855	sugar transferase
RSP_1190		-0.187279	0.106276	hypothetical protein
RSP_1191		-0.640597	0.0299466	transcriptional regulator, MarR family
RSP_1192		-0.360176	0.271181	0
RSP_1193		-0.379615	0.397501	0
RSP_1194	grxC	-0.271302	-0.755274	Glutaredoxin
RSP_1195	comF	-0.321928	-1.45943	Competence protein F
RSP_1196		0.164178	-0.00119428	SAM-dependent methyltransferase
RSP_1197	HemH	-0.0731812	-0.105003	ferrochelatase( EC:4.99.1.1 )
RSP_1198		-1.11548	-0.169925	hypothetical protein
RSP_1199		0.635798	-0.208753	secreted conserved hypothetical protein
RSP_1200		0.552107	-0.183503	hypothetical protein
RSP_1201		-0.359749	-0.206091	hypothetical protein
RSP_1202	TrmA	-0.326228	-0.173203	putative RNA SAM-dependent methyltransferase, TrmA family
RSP_1203		-0.420498	-0.382496	ABC multidrug efflux pump, fused ATPase and inner membrane subunits
RSP_1204		-0.455706	0.112284	ABC multidrug efflux pump, fused ATPase and inner membrane subunits
RSP_1205		0.60514	-0.82909	Poly A polymerase family protein
RSP_1206		-0.713342	-0.990684	putative phosphohydrolase (mutT/nudix family protein)
RSP_1207	hslO	-0.0786098	-0.601393	putative Hsp33 protein
RSP_1208		0.0506261	-0.621488	NUDIX hydrolase
RSP_1210		-1.39232	-1.17779	-
RSP_1211		-0.442201	0.176157	0
RSP_1212	argG	-0.279574	-0.567185	argininosuccinate synthase( EC:6.3.4.5 )
RSP_1213		-0.201634	-0.555752	hypothetical protein
RSP_1214		-0.662305	0.351675	-
RSP_1216	rbsK	-0.928917	-0.449328	putative RbsK, Carbohydrate kinase, ribokinase family
RSP_1217		-1.12575	-0.236346	phosphate acetyltransferase
RSP_1218	mutS	-0.672915	0.0502231	DNA mismatch repair protein
RSP_1219	grpE	-0.233797	0.0231735	putative chaperone protein GrpE (heat shock protein)
RSP_1220	hrcA	-0.139403	-0.357518	heat-inducible transcription repressor
RSP_1221	rph	-0.644401	-0.486488	ribonuclease PH( EC:2.7.7.56 )
RSP_1222	ham1	-0.631355	-0.155843	putative deoxyribonucleotide triphosphate pyrophosphatase
RSP_1223	tdcF	-0.394631	-0.615336	Putative translation initiation inhibitor, yjgF family / putative Endoribonuclease L-PSP
RSP_1225	spo0J	-0.989193	-0.764799	ParB-like partition protein
RSP_1226		-0.111031	0.243926	-
RSP_1227	parA	-0.846999	-0.914535	putative chromosome partitioning protein, ParA
RSP_1228	gidB	-0.517022	-0.60921	putative GidB, Glucose inhibited division protein
RSP_1229	gidA	-0.21056	-0.635695	glucose-inhibited division protein A
RSP_1230	thdF	-0.597298	-1.03653	tRNA modification GTPase
RSP_1231	rho	-0.595156	-1.01021	transcription termination factor Rho
RSP_1232		-0.431716	-0.234465	putative integral membrane protein
RSP_1233	maf	-0.316755	-0.235803	putative Maf/YceF/YhdE family protein
RSP_1234	aroE	0.456065	0.658058	putative shikimate 5-dehydrogenase
RSP_1235	coaE	0.0780025	0.326844	Dephospho-CoA kinase
RSP_1236	dnaQ	0.201634	0.13179	putative DNA polymerase III, epsilon subunit and related 3'-5' exonuclease
RSP_1237	secB	-0.105197	-0.195833	Preprotein translocase subunit SecB
RSP_1238	fxsA	-0.372809	-0.487864	putative FxsA cytoplasmic membrane protein
RSP_1239		-0.297916	-0.563623	hypothetical protein
RSP_1240		-0.13282	-0.209431	putative membrane-bound lytic murein transglycosylase A transmembrane protein
RSP_1241		-1.04647	-0.874469	putative Smr protein/MutS2
RSP_1242		0.584963	0.351941	hypothetical protein
RSP_1243		-0.514362	-0.222392	transcriptional regulator, LacI family
RSP_1244		-1.66444	-1.60962	putative IolE, Sugar phosphate isomerase/epimerase
RSP_1245		-0.0432091	1.27995	-
RSP_1247		-0.265772	0.321928	ABC sugar transporter, ATPase subunit
RSP_1249		1.16993	-0.16886	-
RSP_1252		0.123382	0.472594	2-nitropropane dioxygenase-like protein
RSP_1254		-1.82344	1.08505	putative acetate kinase (acetokinase
RSP_1255		-2.03575	1.19392	phosphate acetyltransferase
RSP_1256		-2.01357	1.37251	enoyl-(acyl carrier protein) reductase( EC:1.3.1.9 )
RSP_1257	phbC	-1.50015	0.423073	-
RSP_1258		1.44095	-0.331597	putative hydrolase
RSP_1259		-0.430634	-0.530515	hypothetical protein
RSP_1260		-0.244419	0.251375	hypothetical protein
RSP_1261	blrB	-1.19741	0.456378	blue-light receptor of the BLUF-family
RSP_1266	kdpB	-1.76479	1.38363	Potassium-transporting P-type ATPase, B chain, KdpB( EC:3.6.3.12 )
RSP_1267	kdpC	-1.30832	0.424615	Potassium-transporting P-type ATPase C chain, kdpC( EC:3.6.3.12 )
RSP_1268	kdpD	-0.862608	-0.0771579	-
RSP_1269	kdpE	1	0.644287	two component transcriptional regulator, winged helix family
RSP_1270		0.50696	0.228028	hypothetical protein
RSP_1271		-0.200507	0.146914	periplasmic sensor signal transduction histidine kinase
RSP_1272		-0.7986	0.193681	RNA polymerase sigma-70 factor
RSP_1273		-0.547488	-0.0871519	hypothetical protein
RSP_1274		0.041119	0.874729	two-component response regulator
RSP_1275		-0.873308	0.67282	-
RSP_1276		0.736966	0.318176	hypothetical protein
RSP_1277		-0.700792	0.219877	hypothetical protein
RSP_1278	cbbZ	-0.582375	0.0413041	phosphoglycolate phosphatase( EC:3.1.3.18 )
RSP_1279	cbbY	-0.773724	0.94188	CbbY family protein
RSP_1280	cbbX	-1.78378	0.17441	CbbX protein
RSP_1282	cbbL	-2.61143	-1.17828	methionine sulfoxide reductase A( EC:4.1.1.39 )
RSP_1284	prkA	-0.368321	-0.199506	Phosphoribulokinase( EC:2.7.1.19 )
RSP_1285	cbbF1	-3.58496	0.410037	Fructose-1,6-bisphosphatase I( EC:3.1.3.11 )
RSP_1286	cbbR	-0.474442	-0.337501	RuBisCO operon transcriptional regulator, CbbR
RSP_1287		0.918325	-1.07549	ABC branched chain amino acid family transporter, ATPase subunit
RSP_1288		-0.424498	-0.905863	ABC branched chain amino acid family transporter, ATPase subunit
RSP_1289		-0.754888	-0.0651983	-
RSP_1290		-0.23944	-0.159889	ABC branched chain amino acid family transporter, inner membrane subunit
RSP_1291		-0.669924	-0.30189	ABC branched chain amino acid family transporter, periplasmic substrate binding protein
RSP_1292		0.191317	0.671412	putative Aldehyde dehydrogenase
RSP_1293		0.0204641	-0.152704	putative acyl-carrier protein
RSP_1294		-0.0170546	0.0460025	-
RSP_1295		-1.18216	0.260474	putative acyl-CoA dehydrogenase( EC:1.3.99.7 )
RSP_1296	nagA	0.00562833	0.00232505	putative N-acetylglucosamine-6-phosphate deacetylase
RSP_1297		-0.870855	0.383329	transcriptional regulator, LysR family
RSP_1299		-0.820768	0.507219	putative binding domain
RSP_1300		-1.89812	0.685725	-
RSP_1301		1.22816	0.80664	putative peptidase
RSP_1304		0.0815299	0.365696	flagellar hook-associated protein
RSP_1305		-1.67807	-0.274622	putative flagellar hook-associated protein
RSP_1306		0.0909789	-0.0660164	-
RSP_1308		-1.11282	0.539975	hypothetical protein
RSP_1314		0.186413	1	hypothetical protein
RSP_1315		0	0.415037	hypothetical protein
RSP_1318		-0.519533	-0.0252092	hypothetical protein
RSP_1319		-1.45943	-0.584963	possible invasion protein
RSP_1322	fhlB	0.0612268	-0.33542	-
RSP_1325		-3.32193	-0.514573	-
RSP_1326		-1.44478	0.263034	putative flagellar basal body rod protein
RSP_1332		-6.06726	-0.215114	H+transporting two-sector ATPase, alpha/beta subunit
RSP_1335		0.459432	-0.250752	hypothetical protein
RSP_1336		-1.80735	-0.765535	Possible FlgD protein
RSP_1337	aarF	-0.894761	-0.123292	probable ubiquinone biosynthesis protein
RSP_1338	ubiE	-0.775621	0.411639	methyltransferase
RSP_1339		0.0817046	0.201634	Formamidopyrimidine-DNA glycolase( EC:3.2.2.23 )
RSP_1340		-0.427528	-0.201389	-
RSP_1341	rpsT	0.356062	-0.571693	Ribosomal protein S20
RSP_1342	dnaA	-0.132918	-0.118764	chromosomal replication initiation protein
RSP_1343		0.0182406	-0.456076	DNA polymerase III subunit beta
RSP_1344	recF	-0.354661	-0.293489	recombination protein F
RSP_1345		-2.12338	-0.431432	hypothetical protein
RSP_1346		-0.367634	-0.191803	DNA gyrase subunit B
RSP_1348		-1.41548	0.69875	hypothetical protein
RSP_1349		0.0678154	0.18555	hypothetical protein
RSP_1350	serB	-0.125531	0.0275898	phosphoserine phosphatase
RSP_1351	serC	-0.464997	0.849243	phosphoserine aminotransferase
RSP_1352		-0.29702	0.335696	D-3-phosphoglycerate dehydrogenase
RSP_1353		-0.097019	-0.108562	hypothetical protein
RSP_1354		-0.0313822	0.0902522	beta-ketothiolase( EC:2.3.1.9 )
RSP_1355		-0.301672	0.51633	Glycosyl transferase, family 51
RSP_1356		-0.213712	0.612105	hypothetical protein
RSP_1357		-2.35802	-1.2921	cytoplasmic sensor hybrid histidine kinase
RSP_1358		0.0787582	-0.343779	hypothetical protein
RSP_1359	recQ	0.0142038	-0.0869165	DEAD/DEAH box helicase
RSP_1360		-0.665775	-2.0614	-
RSP_1361		0.253757	0.620882	hypothetical protein
RSP_1362		-0.565348	0	Major facilitator superfamily (MFS) transporter
RSP_1363	mepA	-0.226509	0.455866	penicillin-insensitive murein endopeptidase
RSP_1364		0.234465	0.353459	hypothetical protein
RSP_1365		-0.423703	-0.847997	-
RSP_1366		0	0.406506	hypothetical protein
RSP_1367		-0.0849293	-0.403009	nicotinate phosphoribosyltransferase
RSP_1368	pncA	-0.275634	0.0676462	probable pyrazinamidase/nicotinamidase
RSP_1369		-0.249614	-0.337152	Short-chain dehydrogenase/reductase SDR
RSP_1370		-0.33531	0.681527	-
RSP_1371		-0.13147	0.48528	putative 2-dehydro-3-deoxygalactonokinase
RSP_1372		0.118963	0.567121	-
RSP_1373		-0.408253	-0.418702	Major facilitator superfamily (MFS) transporter
RSP_1374	lpsB	-0.153017	-0.509016	putative lipopolysaccharide core biosynthesis mannosyltransferase protein
RSP_1375		-0.484024	-0.077041	-
RSP_1376	asd	0.0539052	-0.601814	aspartate-semialdehyde dehydrogenase( EC:1.2.1.11 )
RSP_1377		-0.689151	-0.419452	Carbonic anhydrase
RSP_1378		0	-0.290219	hypothetical protein
RSP_1379		0.417949	1.01953	Cytosol aminopeptidase
RSP_1380		-0.356694	0.487309	hypothetical protein
RSP_1381		-0.766742	-0.555439	hypothetical protein
RSP_1382		0.421194	-0.220872	radical SAM superfamily protein
RSP_1383		-0.0396427	0.623985	hypothetical protein
RSP_1384		-0.578565	-0.279066	hypothetical protein
RSP_1385		-0.925809	0.239754	hypothetical protein
RSP_1387		-0.517705	0.518542	-
RSP_1388		0.121679	-0.159356	DNA-binding protein HU, form N
RSP_1389	aroC	-0.436343	-0.666391	chorismate synthase( EC:4.2.3.5 )
RSP_1390		0.58945	0.223907	Putative transporter, DMT superfamily
RSP_1391	thiB	-0.27977	-0.350497	ABC thiamine transporter, periplasmic substrate-binding protein
RSP_1392	thiP	-0.710158	-0.606156	thiamin ABC transporter membrane component
RSP_1393	thiQ	-2.3505	0.151101	ABC thiamine transporter, ATPase subunit
RSP_1394	fbcC	-0.92904	-0.323107	Cytochrome c1 precursor
RSP_1395	fbcB	-1.15868	-0.440941	Cytochrome b
RSP_1396	fbcF	-0.946636	-0.305545	Ubiquinol-cytochrome C reductase, iron-sulfur protein( EC:1.10.2.2 )
RSP_1397		0.00173201	0.495052	Glutathione S-transferase
RSP_1398	rpmJ	-0.0197756	-0.860449	ribosomal protein L36
RSP_1399		-0.473433	-0.116645	hypothetical protein
RSP_1400		-0.516983	0.134899	-
RSP_1401		0.230884	-0.321928	-
RSP_1403		-0.432959	1.19956	conserved hypoothetical protein
RSP_1404		0.293309	-0.556618	orotidine 5'-phosphate decarboxylase
RSP_1405		0.133016	0.106035	ROK family protein
RSP_1406		-0.536053	0.672425	hypothetical protein
RSP_1408	clpB	0.0410968	-0.166604	Chaperone ClpB
RSP_1409		8.75489	1.87447	Beta-Ig-H3/Fasciclin
RSP_1410		0.642296	0.295456	hypothetical protein
RSP_1411		2.5025	-0.0671142	hypothetical protein
RSP_1412		-1.19716	0.287385	TRAP-T family transporter with fused DctQ/DctM subunits
RSP_1413		-0.986865	-0.0116438	TRAP-T family transporter, periplasmic binding component
RSP_1414		-0.322347	-0.121304	hypothetical protein
RSP_1415		0.126912	0.594549	putative polysaccharide deacetylase
RSP_1416		-0.736966	1.36257	hypothetical protein
RSP_1417		1.75705	1.19543	hypothetical protein
RSP_1418		0.533779	0.12591	TRAP-T family transporter, large (12 TMs) inner membrane subunit
RSP_1419		0.315502	0.0163082	TRAP-T family transporter, small (4 TMs) inner membrane subunit
RSP_1420		0.850774	0.285169	TRAP-T family transporter, periplasmic binding protein
RSP_1421		-0.415037	-0.14439	-
RSP_1422		0	0.308122	ParB-like nuclease
RSP_1423		0.235813	-0.194306	ParA family ATPase
RSP_1425		-1.04731	-0.0562001	Plasmid replication initiation protein
RSP_1426		0.152003	0.0506261	RNA-binding region RNP-1
RSP_1427		-0.584963	-0.67319	hypothetical protein
RSP_1428		-1.0708	-1.16823	Possible Pre (Mob) type recombination enzyme
RSP_1430		-0.773724	-1.75012	hypothetical protein
RSP_1432		2	0.388565	hypothetical protein
RSP_1433		-0.530515	-0.423808	hypothetical protein
RSP_1434		0.547488	-0.636188	Putative Zn-dependent oxidoreductase
RSP_1435		-0.326228	-1.68086	regulatory protein TetR family
RSP_1436		-0.702319	-2.01393	ABC transporter, duplicated ATPase domains
RSP_1437		4.49877	3.16099	ABC Fe hydroxamate (ferrichrome) transporter, ATPase subunit
RSP_1438		4.77174	3.38569	ABC Fe hydroxamate (ferrichrome) transporter, fused inner membrane subunits
RSP_1439		6.19053	3.47376	-
RSP_1440		4.19765	2.80981	TonB dependent, hydroxamate-type ferrisiderophore, outer membrane receptor
RSP_1441		0.328965	-0.326228	regulatory protein, GntR family
RSP_1442		-0.554758	-0.567889	ABC sugar transporter, periplasmic sugar-binding protein
RSP_1443		-0.874469	-1.47865	ABC sugar transporter, inner membrane subunit
RSP_1444		-1.32193	0.160312	ABC sugar transporter, inner membrane subunit
RSP_1445		0.225067	-0.369024	ABC sugar transporter, ATPase subunit
RSP_1447		-1.47354	-0.521028	possible glucosamine--fructose-6-phosphate aminotransferase (isomerizing)( EC:2.6.1.16 )
RSP_1448		0.280108	-0.347923	putative L-allo-threonine aldolase( EC:4.1.2.5 )
RSP_1449		0.454566	0.356144	Putative transcriptional regulator of sugar metabolism
RSP_1450		0.347923	0.142019	Inositol monophosphatase family protein
RSP_1451		0.106915	0.202734	-
RSP_1453		-1.16298	-1.25213	ABC peptide/nickel/opine transporter, inner membrane subunit
RSP_1454		-0.313158	0.919986	-
RSP_1455		0.564445	0.238067	N-carbamoyl-L-amino acid amidohydrolase( EC:3.5.1.6 )
RSP_1456		-0.172467	-2.05575	hypothetical protein
RSP_1457		-0.44151	-1.15159	putative choline kinase( EC:2.7.1.32 )
RSP_1458		0.215729	0.924725	Putative DNA repair enzyme
RSP_1459		-0.784635	0.282035	hypothetical protein
RSP_1460		0.0159415	0.0163018	hypothetical protein
RSP_1461	kdtA	0.253448	-0.0293799	Putative 3-deoxy-D-manno-octulosonic-acid transferase
RSP_1462	lpxK	-0.192645	0.669969	Putative Tetraacyldisaccharide-1-P 4'-kinase( EC:2.7.1.130 )
RSP_1463		1.01891	0.501323	Putative acyl-CoA transferase/carnitine dehydratase
RSP_1464		0.807561	0.93932	putative periplasmic thiol-disulphide interchange protein (DsbA family)
RSP_1465		0.552541	-0.38247	hypothetical protein
RSP_1466		-0.273018	-0.44679	Putative mutY, A/G-specific adenine glycosylase( EC:3.2.2.- )
RSP_1467		-1.40296	1.07328	possible alkane hydroxylase (fatty acid desaturase)
RSP_1468		-0.961807	0.406576	Site-specific DNA-methyltransferase( EC:2.1.1.72 )
RSP_1470	rnhB	-0.678072	-1.21723	ribonuclease HII( EC:3.1.26.4 )
RSP_1471		0.856297	0.758661	-
RSP_1472		-0.314817	0.0829228	hypothetical protein
RSP_1473		3.90689	2.30705	hypothetical protein
RSP_1474	nspC	0.394324	-0.528569	putative carboxynorspermidine decarboxylase protein( EC:4.1.1.- )
RSP_1475		-0.432959	-0.428932	saccharopine dehydrogenase family( EC:1.1.1.- )
RSP_1476		-2.21444	-0.768993	Heavy metal-(Cd/Co/Hg/Pb/Zn)-translocating P-type ATPase
RSP_1478		-1.79454	0.469425	ABC oligopeptide transporter, fused ATPase subunits
RSP_1479	OppC	-2.45943	0.761322	ABC oligopeptide transporter, inner membrane subunit OppC
RSP_1480	OppB	-1.47249	0.234741	-
RSP_1481	OppA	-1.02521	0.467725	ABC oligopeptide transporter, perplasmic substrate-binding protein OppA
RSP_1483		-0.847997	-1.58496	hypothetical protein
RSP_1484		-0.224966	-1.99899	hypothetical protein
RSP_1485		0.32164	-1.35616	ATP-dependent RNA helicase
RSP_1486		-1.10023	-1.38029	regulatory protein, TetR family
RSP_1487		1	-0.797956	hypothetical protein
RSP_1488		1.74819	-0.0114956	Possible glyoxalase
RSP_1489		-0.0755948	-0.463898	Protein containing thioredoxin domain
RSP_1490		0.283126	-0.386363	Putative ATP-dependent protease La, LON
RSP_1491		0.346176	-0.21901	hypothetical protein
RSP_1492		-0.527347	-0.195842	UbiH/COQ6 monooxygenase family
RSP_1493		-0.222133	0.04611	Amidase
RSP_1494		-1.00326	-0.935899	putative aspartate aminotransferase( EC:2.6.1.17 )
RSP_1495		-0.417314	-0.764612	Putative cell division protein
RSP_1496		-0.605316	0.0780025	hypothetical protein
RSP_1497		0.930043	-0.668565	Putative outer membrane lipoprotein carrier protein
RSP_1498		-0.59274	-0.321928	hypothetical protein
RSP_1499		-0.0434223	0.844766	Probable gamma-glutamyltranspeptidase( EC:2.3.2.2 )
RSP_1500		-0.726865	0.545434	possible anti-sigma regulatory kinase
RSP_1502		-0.309544	1.09954	-
RSP_1503		0.758992	-0.36257	hypothetical protein
RSP_1505		-0.465248	0.548699	Putative Metallo-phosphoesterase
RSP_1506		0.279422	-1.09668	Pseudouridine synthase, Rlu
RSP_1507		-0.627767	0.114667	Aldehyde dehydrogenase( EC:1.2.1.3 )
RSP_1508		-1.38823	0.468744	Uncharacterized HemY-like membrane protein
RSP_1509		-0.740891	0.697363	Glycoprotease (M22) metalloprotease( EC:3.4.24.57 )
RSP_1510		-0.0527148	0.185756	Putative glycerol-3-phosphate dehydrogenase (NAD(P))( EC:1.1.1.94 )
RSP_1511		-0.906891	0.0995357	hypothetical protein
RSP_1512		0.211504	0.482409	hypothetical protein
RSP_1513	trpB	-1.82103	0.74048	tryptophan synthase subunit beta( EC:4.2.1.20 )
RSP_1514	ahcY	-0.146841	-0.403776	S-adenosyl-L-homocysteine hydrolase( EC:3.3.1.1 )
RSP_1515		-0.427281	-0.611018	Hypothetical protein of glycosyl transferase family
RSP_1516		-0.0779463	0.624855	putative S-adenosyl L-homocystein hydrolase
RSP_1517	spbA	-0.411069	0.465026	Histone-like protein of HNS family
RSP_1518	prrA	-0.907597	0.188392	PrrA (RegA), Response regulator involved in oxygen regulation of photosynthesis genes
RSP_1519	prrC	-0.335134	-0.0657834	PrrC
RSP_1520	prrB	-0.353588	-0.366832	-
RSP_1521		-0.106488	0.205456	hypothetical protein
RSP_1522		-0.403376	-0.618978	hypothetical protein
RSP_1523		-0.110914	0.213251	hypothetical protein
RSP_1524		-0.524842	0.334593	Nucleotidyltransferase family protein
RSP_1525		-0.331609	-0.380445	putative Helicase/Exonuclease
RSP_1527		-0.441804	-0.634414	Helicase, UvrD/Rep family
RSP_1529	trxA	0.423741	-0.521079	Thioredoxin
RSP_1531		-0.650058	-0.76607	ATP-dependent protease peptidase subunit
RSP_1532		-0.390104	-0.0908921	ATP-dependent protease ATP-binding subunit
RSP_1533		-1.12738	-1.11148	-
RSP_1534		-1.26303	-1.16993	putative acyl carrier protein
RSP_1535		0.209719	-0.293812	hypothetical protein
RSP_1536		-0.714278	-0.501837	conserved hypothetical protein that may be involved in lipid metabolism
RSP_1537		-1.35669	-0.336115	hypothetical protein
RSP_1538		-0.556393	-0.765535	probable glucose-1-phosphate cytidylyltransferase( EC:2.7.7.33 )
RSP_1539		-0.684498	0.270789	Glycosyl transferase, family 2
RSP_1540		-1.18057	-0.17148	Predicted secreted hydrolase
RSP_1541		-0.283944	0.448943	Putative ABC transporter, fused inner membrane subunits
RSP_1542		0.680759	0.677166	ABC transporter, ATPase subunit
RSP_1543		2.99631	1.46768	hypothetical protein
RSP_1544		3.35003	0.930648	hypothetical signal peptide protein
RSP_1545		1.62934	1.27755	-
RSP_1546	bfr	3.70966	2.72238	Bacterioferritin
RSP_1547		4.32593	2.55567	probable bacterioferritin-associated ferredoxin
RSP_1548		5.16283	2.53479	putative iron-regulated protein
RSP_1549		-0.757653	-0.00617558	hypothetical protein
RSP_1550		0.0332761	1.34944	regulatory proteins, IclR family
RSP_1551		-0.707447	0.806712	putative glyoxalase family protein
RSP_1552		0.904031	0.987927	ureidoglycolate hydrolase( EC:3.5.3.19 )
RSP_1553		0.174029	0.654733	Probable glyoxylate induced protein
RSP_1554		-0.59655	0.678444	Possible polysaccharide deacetylase
RSP_1555		-0.736966	1.41504	Transthyretin-like protein
RSP_1556	puc2B	-4.68182	-0.760049	light-harvesting complex, beta subunit
RSP_1558		0.0210428	0.920451	2-dehydropantoate 2-reductase
RSP_1559	icd	-0.183809	-0.229319	isocitrate dehydrogenase( EC:1.1.1.42 )
RSP_1561		-0.629437	0.553539	AMP-forming acyl-CoA synthetase/ligase
RSP_1562		-0.68012	0.256637	fumarylacetoacetate hydrolase family protein
RSP_1563		0.904554	0.33321	-
RSP_1564		-0.483121	0.0495617	Putative transmembrane transport protein
RSP_1565	appA	-1.09463	1.53718	AppA, antirepressor of ppsR, sensor of blue light
RSP_1566		-0.654671	1.6669	hypothetical protein
RSP_1567		-0.66351	0.60687	Probable sensory transduction histidine kinase
RSP_1568		-0.180572	-0.872386	Glutamine synthetase( EC:6.3.1.2 )
RSP_1569		-0.852769	-0.710904	glutamate-1-semialdehyde 2,1-aminomutase
RSP_1570	purK	-0.478047	-0.280629	Phosphoribosylaminoimidazole carboxylase, ATPase subunit( EC:4.1.1.21 )
RSP_1571	purE	-0.369494	-0.405642	Phosphoribosylaminoimidazole carboxylase, catalytic subunit( EC:4.1.1.21 )
RSP_1572		-0.62883	-0.863293	Heat shock protein, Hsp20 family
RSP_1573		-0.164387	-0.263471	hypothetical protein
RSP_1574		-2.0133	0.230042	Cytochrome b562
RSP_1575	sopT	1.1727	1.43586	-
RSP_1576	trxB	-0.361099	0.303617	Thioredoxin reductase( EC:1.8.1.9 )
RSP_1577	putR	-0.64027	-0.932013	Proline dehydrogenase transcriptional activator
RSP_1578		-0.553598	0.0901978	conserved hypothetical protein TIGR00726
RSP_1579		0.142019	-0.127261	hypothetical protein
RSP_1580	lgt	-0.341037	-0.776089	Prolipoprotein diacylglyceryl transferase( EC:2.4.99.- )
RSP_1581		-0.0267173	0	hypothetical protein
RSP_1582		-1.93681	0.142958	Putative sulfate transporter/antisigma-factor antagonist
RSP_1583	cheY3	-3.13606	-0.710493	Chemotaxis response regulator, CheY3
RSP_1584	cheA2	-2.80117	-1.21966	Chemotaxis histidine protein kinase( EC:2.7.3.- )
RSP_1586	cheW3	-3.7625	0.62293	Chemotaxis protein, CheW3
RSP_1587	cheR2	-3.33298	-1.67807	-
RSP_1588	cheB1	-3.45693	-1.19101	chemotaxis methylesterase, CheB1( EC:3.1.1.61 )
RSP_1589	tlpC	-3.7763	-0.764918	-
RSP_1590		-0.249689	1.12992	two component, sigma54 specific, transcriptional regulator, fis family
RSP_1591		-0.402098	-0.362929	Predicted Glutathione S-transferase
RSP_1592	acsA	-0.74406	-0.260935	Possible acyl-CoA sythetase( EC:6.2.1.1 )
RSP_1593		-1.09283	-0.134935	phosphate acetyltransferase( EC:1.1.1.39 )
RSP_1594	cdd	-0.524001	0.476677	Cytidine deaminase( EC:3.5.4.5 )
RSP_1595		-0.556081	0.23816	thymidine phosphorylase( EC:2.4.2.4 )
RSP_1596	deoB	-0.410656	0.503882	phosphopentomutase( EC:5.4.2.7 )
RSP_1597	add	0.261705	0.345651	adenosine deaminase( EC:3.5.4.4 )
RSP_1598		0.0478285	0.0125356	putative uracil phosphoribosyltransferase
RSP_1599		-0.0553577	0.00274231	AMP-binding protein
RSP_1600		-0.738508	-0.204471	possible transporter, DME family, DMT superfamily
RSP_1601		-1.3432	-0.217161	hypothetical protein
RSP_1605		-0.272145	-0.561558	TRAP-T family transporter, periplasmic binding protein, DctP
RSP_1607		5.73132	-1.4179	-
RSP_1608		-0.304855	-1	Putative Zn-dependent dehydrogenase
RSP_1609		-1.34698	-1.26331	Putative altronate dehydrogenase
RSP_1610		0.0144996	0.219641	altronate hydrolase( EC:4.2.1.7 )
RSP_1611		-0.226204	0.602975	sensor histidine kinase
RSP_1612		-0.157324	0.66993	Sigma-54 dependent transcriptional regulator
RSP_1613		0.67929	0.764362	TRAP-T family transporter, DctP subunit
RSP_1614		0.714797	1.0934	TRAP-T family transporter with fused DctQ/DctM subunits
RSP_1615		-0.654503	1.70922	hypothetical protein
RSP_1616		0.415037	0.415037	hypothetical protein
RSP_1619		-0.548893	0.564352	hypothetical protein
RSP_1621		-0.48089	0.0815875	Deoxyguanosinetriphosphate triphosphohydrolase-like protein
RSP_1622		-0.22967	0.360783	Putative DNA-binding protein
RSP_1623		-1.23502	-0.0848889	hypothetical protein
RSP_1624		-0.582519	-0.719285	hypothetical protein
RSP_1628		-0.367975	0.239007	possible sensor histidine protein kinase
RSP_1629		-1.44846	1.36257	response regulator receiver domain protein
RSP_1636		-2.46749	0.249403	phage-related protein, probable phage tail tape meausure protein, lambda family
RSP_1638		-2.58496	2.21723	hypothetical protein
RSP_1646		-0.514573	-0.514573	possible transmembrane protein
RSP_1648		-1.38963	0.179924	hypothetical protein
RSP_1649		-0.247928	-0.807355	Possible transporter, DMT superfamily
RSP_1652		-1.31259	0.201634	hypothetical protein
RSP_1653		2.27302	2.58496	hypothetical protein
RSP_1655		-1.87941	-1.3251	hypothetical protein
RSP_1662		-0.652077	0.833539	Integrase/recombinase
RSP_1663		-0.82103	0.548	putative transcriptional regulator, LacI family
RSP_1664		-0.498533	0.434062	hypothetical protein
RSP_1665		-0.148644	0.410898	putative RhtB family transporter
RSP_1666	LytB	-0.610283	0.409473	4-hydroxy-3-methylbut-2-enyl diphosphate reductase( EC:1.17.1.2 )
RSP_1667		0.700907	1.44596	hypothetical protein
RSP_1668	FolK	-0.658963	-0.160465	-
RSP_1669	rpoZ	0.617801	-0.29059	DNA-directed RNA polymerase omega subunit( EC:2.7.7.6 )
RSP_1670	spoT%2FrelA	-0.482925	-0.232617	RelA/SpoT family protein( EC:2.7.6.5,EC:3.1.7.2 )
RSP_1671		-0.467779	-0.147031	hypothetical protein
RSP_1672	pdxJ	0.189825	0.0721179	pyridoxal phosphate biosynthetic protein
RSP_1673		-0.876852	0.564084	4'-phosphopantetheinyl transferase( EC:2.7.8.7 )
RSP_1674		0.180844	-0.350593	type 1 signal peptidase( EC:3.4.21.89 )
RSP_1675	rnc	-0.183696	-0.554229	Ribonuclease III( EC:3.1.26.3 )
RSP_1676	era	0.105027	-0.0210503	GTP-binding protein Era
RSP_1677		-0.229482	0.290818	hypothetical protein
RSP_1678		-0.756074	-0.406698	DNA repair protein RecO
RSP_1679		-1.08423	0.31312	acyl-CoA dehydrogenase( EC:1.3.99.3 )
RSP_1680	pckA	-0.904396	0.54597	phosphoenolpyruvate carboxykinase( EC:4.1.1.49 )
RSP_1681		-0.876315	0.366233	two-component transcriptional regulator, winged helix family
RSP_1682		-0.832759	0.65811	Two-component sensor histidine kinase
RSP_1683		-0.941106	-0.583649	putative kinase/phosphatase
RSP_1684		-0.432715	-0.526246	hypothetical protein
RSP_1685		-0.255855	0.0939179	PTS system, IIA component
RSP_1686		-0.501607	-0.565003	Putative Phosphocarrier HPr protein
RSP_1687	hbdA	-0.235378	0.224098	-
RSP_1688		-0.775712	0.211745	possible acyltransferase
RSP_1690	etfA	-0.407913	-0.215328	Electron transfer flavoprotein, alpha subunit
RSP_1691	etfB	-0.770829	0.39261	Electron transfer flavoprotein beta-subunit
RSP_1692	pduO	-0.584963	0.246966	hypothetical protein
RSP_1694		-0.574279	-0.0658021	Probable short-chain dehydrogenase/reductase
RSP_1695		-1.152	0.551015	hypothetical protein
RSP_1696		-0.578355	-0.153239	DNA topoisomerase IV subunit A
RSP_1697		0.0601501	-0.298323	hypothetical protein
RSP_1699	rpoB	-0.286012	-0.94706	DNA-directed RNA polymerase beta subunit
RSP_1700	rplL	-0.250662	-0.994274	50S Ribosomal protein L7/L12
RSP_1701	rplJ	-0.691878	-1.77134	Ribosomal protein L10
RSP_1702	rplA	-0.375212	-0.685607	50S ribosomal protein L1
RSP_1703	rplK	-0.365999	-0.455701	Ribosomal protein L11
RSP_1704		0.074547	-0.352731	Probable transcription antitermination protein NusG
RSP_1705		-0.192346	-0.333228	Putative preprotein translocase, SecE subunit
RSP_1706		-0.510195	0.122619	Putative acetyltransferase
RSP_1707	tufA	-0.325713	-1.35244	Elongation factor Tu (EF-Tu)
RSP_1708	fusA1	-0.469728	-0.319345	Elongation factor G
RSP_1709	rpsG	-0.212849	-0.01866	30S ribosomal protein S7
RSP_1710	rpsL	-0.556204	-0.243103	30S ribosomal protein S12
RSP_1711		0.961156	-0.257367	Possible transporter, RhaT family, DMT superfamily
RSP_1712	rpoC	-0.483122	-1.45238	DNA-directed RNA polymerase beta' subunit
RSP_1715	rpsJ	-0.446402	-1.5147	30S ribosomal protein S10
RSP_1716	rplC	-0.290546	-1.80962	50S ribosomal protein L3
RSP_1717	rplD	-0.499604	-2.07583	50S ribosomal protein L4
RSP_1718	rplW	-1.12755	-2.51933	50S ribosomal protein L23
RSP_1719	rplB	-0.738672	-2.02379	50S ribosomal protein L2
RSP_1720	rpsS	-0.684033	-2.02276	Ribosomal protein S19
RSP_1721	rplV	-0.499677	-2.20983	50S ribosomal protein L22
RSP_1722	rpsC	-0.697459	-2.40973	30S ribosomal protein S3
RSP_1723	rplP	-0.282423	-2.41414	50S ribosomal protein L16
RSP_1724	rpmC	-0.368867	-0.860891	Ribosomal protein L29
RSP_1725	rplN	-0.271872	-0.614012	Ribosomal protein L14
RSP_1726	rplX	-0.346803	-0.656215	Ribosomal protein L24
RSP_1727	rplE	-0.687083	-0.731793	Ribosomal protein L5
RSP_1728	rpsN	-0.400538	-0.655898	Ribosomal protein S14
RSP_1729	rpsH	-0.891636	-0.936868	Ribosomal protein S8
RSP_1730	rplF	-0.708469	-1.00041	50S ribosomal protein L6
RSP_1731	rplR	-1.12974	-1.73593	Ribosomal protein L18
RSP_1732	rpsE	-0.507281	-1.57706	30S ribosomal protein S5
RSP_1733	rpmD	-0.0959881	-1.9201	Ribosomal protein L30
RSP_1734	rplO	0.257456	-1.05038	50S ribosomal protein L15
RSP_1735	secY	-0.208402	-1.23567	preprotein translocase SecY
RSP_1736	adk	0.0253888	-0.841395	Adenylate kinase( EC:2.7.4.3 )
RSP_1737	rpsM	-0.405598	-1.09272	30S ribosomal protein S13
RSP_1738	rpsK	0.0114048	-0.65948	30S ribosomal protein S11
RSP_1739	rpoA	-0.516056	-0.44734	DNA-directed RNA polymerase alpha subunit
RSP_1740	rplQ	-0.23173	-1.38645	Ribosomal protein L17
RSP_1741		-0.590016	-0.196692	-
RSP_1742		-0.0605497	-0.135011	Serine protease, trypsin family
RSP_1743		-0.200664	0.121686	ATPase, AAA family
RSP_1744		0.164387	-0.340639	CrcB-like protein
RSP_1745		-0.70993	-0.320668	Pseudouridine synthase( EC:4.2.1.70 )
RSP_1746		-1.24936	-0.555797	hypothetical protein
RSP_1747	bztA	-0.394247	0.234368	ABC glutamate/glutamine/aspartate/asparagine transporter, periplasmic substrate-binding protein
RSP_1748	bztB	-0.70044	-0.308445	ABC glutamate/glutamine/aspartate/asparagine transporter, inner membrane subunit BztB
RSP_1749	bztC	-0.0349338	-1.21521	-
RSP_1750	bztD	-0.557642	-1.0466	ABC glutamate/glutamine/aspartate/asparagine transporter, ATPase subunit bztD
RSP_1752		0.115477	1	Putative creatinase( EC:3.5.3.3 )
RSP_1753		-0.494903	0.573915	hypothetical protein
RSP_1754		-0.71727	-1.06834	hypothetical protein
RSP_1755		-1.05733	0.581532	hypothetical protein
RSP_1756	panB	-0.676605	-0.41673	3-methyl-2-oxobutanoate hydroxymethyltransferase( EC:2.1.2.11 )
RSP_1757	panC	-0.218656	-0.443092	Probable pantoate--beta-alanine ligase( EC:6.3.2.1 )
RSP_1758		-0.811313	2.02803	Probable succinyl-diaminopimelate desuccinylase( EC:3.5.1.18 )
RSP_1759		-1.32716	-0.375509	hypothetical protein
RSP_1760		-1.06357	-0.459432	hypothetical protein
RSP_1761	pheT	-0.0328683	-0.0690706	phenylalanyl-tRNA synthetase beta subunit( EC:6.1.1.20 )
RSP_1762		-1.63758	0.265417	-
RSP_1763	pheS	0.218688	-0.107648	Phenylalanyl-tRNA synthetase alpha subunit( EC:6.1.1.20 )
RSP_1764	rplT	-0.0968615	-0.558773	50S ribosomal protein L20
RSP_1765	rpmI	-0.239188	-0.497316	50S ribosomal protein L35
RSP_1766	pykA	0.178745	-0.0451528	Pyruvate kinase( EC:2.7.1.40 )
RSP_1767		-1.30581	0.768536	possible N-formylglutamate amidohydrolase
RSP_1768		-0.207286	0.373335	Aminotransferase class IV , putative D-alanine aminotransferase( EC:2.6.1.21 )
RSP_1769		-0.0508243	0.895851	Mandelate racemase / muconate lactonizing enzyme( EC:5.1.2.2,EC:5.5.1.1 )
RSP_1770		1.01381	1.26303	hypothetical protein
RSP_1771		0.206721	-0.177128	beta subunit of citrate lyase
RSP_1772	accA	-0.137019	-0.304215	acetyl-CoA carboxylase alpha subunit( EC:6.4.1.2 )
RSP_1773		-0.306785	0.0780025	Multidrug efflux pump, SMR family, DMT superfamily
RSP_1774		0.205319	0.00666703	Putative glucose dehydrogenase B
RSP_1775		-0.0963925	0.778574	hypothetical protein
RSP_1776	greA	0.140481	0.710058	Transcription elongation factor greA
RSP_1777		-0.379124	0.376451	Putative electron transfer flavoprotein-ubiquinone oxidoreductase precursor( EC:1.5.5.1 )
RSP_1778		-0.354261	0.546974	TPR domain protein
RSP_1779	ispE	-0.295456	-0.0948452	Putative 4-diphosphocytidyl-2C-methyl-D-erythritol kinase( EC:2.7.1.148 )
RSP_1780		0.263034	1.22479	-
RSP_1781		1.75444	0.385431	putative membrane-anchored oxidoreductase, similar to L-sorbosone dehydrogenase( EC:1.1.1.- )
RSP_1785		1.22236	-0.435502	Putative transcriptional regulatory protein
RSP_1786	fruB	-0.433901	-0.988207	Multi-component fructose specific PTS system protein, (PtsI, Hpr, and IIA domains)( EC:2.7.1.69,EC:2.7.3.9 )
RSP_1787	fruK	0.0925404	-0.316574	Probable 1-phosphofructokinase( EC:2.7.1.56 )
RSP_1788	fruA	-0.124459	-0.130869	PTS system, fructose-specificIIBC component( EC:2.7.1.69 )
RSP_1789		-0.736966	-0.645618	hypothetical protein
RSP_1790		-1.73697	-1.73697	probable transcriptional regulator
RSP_1791		0.244854	0.239057	Heavy metal-(Cd/Co/Hg/Pb/Zn)-translocating P-type ATPase( EC:3.6.1.- )
RSP_1793		-0.450031	-0.069062	Single-strand DNA binding protein
RSP_1794		-0.419456	-0.0994433	putative lytic transglycosylase
RSP_1795	serS	-0.152704	-0.602411	seryl-tRNA synthetase( EC:6.1.1.11 )
RSP_1797	YajC	-0.586783	0.0669584	Putative preprotein translocase subunit YajC
RSP_1798	SecD	-0.433042	-0.553521	Protein-export membrane protein secD
RSP_1799	secF	0.27287	-0.272783	protein-export membrane protein SecF
RSP_1800		0.153051	-0.96568	hypothetical protein
RSP_1801	ccmA	-0.13493	-0.662829	ABC heme exporter, ATPase subunt CcmA( EC:3.6.3.41 )
RSP_1802	ccmB	-0.508256	0.226995	-
RSP_1803	ccmC	-0.63946	-0.145772	ABC heme exporter, inner membrane subunit CcmC
RSP_1804	ccmD	-1.14886	-0.0848889	Heme exporter protein D
RSP_1805	ccmG	-0.531156	0.00129332	Probable thiol-disulfide interchange protein
RSP_1806		-0.526957	-0.582167	aconitate hydratase( EC:4.2.1.3 )
RSP_1807		1.44885	0.253384	hypothetical protein
RSP_1808	trpS	-0.494765	-0.0947831	tryptophanyl-tRNA synthetase( EC:6.1.1.2 )
RSP_1809		-0.601451	0.283793	0
RSP_1810	mviN	-0.527521	-0.477451	putative virulence factor, MviN
RSP_1811	glnD	-0.230637	0.251622	PII uridylyl-transferase( EC:2.7.7.59 )
RSP_1812		-0.489195	0.804776	hypothetical protein
RSP_1813		-0.360747	1.04189	hypothetical protein
RSP_1814		-0.169925	0.79518	hypothetical protein
RSP_1815	gshB	-0.558463	-0.215751	-
RSP_1816		0.0866078	2.13244	Mg chelatase-related protein
RSP_1817		-0.394824	2.43243	hypothetical protein
RSP_1818	feoB	-0.34964	2.04858	Fe2 transport system protein B
RSP_1819	feoA1	-0.327165	1.94382	ferrous iron transport protein A
RSP_1820		0.31034	1.73697	hypothetical protein
RSP_1821		-2.08746	0.344192	Molybdopterin-containing oxidoreductase, probable formate dehydrogenase( EC:1.2.1.2 )
RSP_1823	mog	-0.938599	0.901222	molybdenum cofactor biosynthesis protein
RSP_1824	adh	-0.918963	1.07653	Zinc-containing alcohol dehydrogenase( EC:1.1.1.1 )
RSP_1825	tldD	0.358588	0.208231	probable modulator of DNA gyrase
RSP_1826	coxII	1.0796	0.700938	Cytochrome c oxidase polypeptide II precursor (Cytochrome AA3 subunit 2)( EC:1.9.3.1 )
RSP_1827	cox10	1.01089	0.506367	-
RSP_1828	cox11	1.60509	0.274175	cytochrome C oxidase assembly protein
RSP_1829	coxIII	1.922	0.598293	Cytochrome c oxidase, aa3-type, subunit III( EC:1.9.3.1 )
RSP_1831	thrC	0.049539	-0.34445	threonine synthase
RSP_1832		-0.83289	-0.195182	peptidase, M16 family
RSP_1833		-0.832273	-0.266515	putative ribosomal-protein-alanine acetyltransferase( EC:2.3.1.128 )
RSP_1834		0.263034	0.521241	hypothetical protein
RSP_1835		-0.0448201	0.0480038	Putative FAD dependent oxidoreductase
RSP_1836	apt	-1.51301	-0.347593	adenine phosphoribosyltransferase( EC:2.4.2.7 )
RSP_1837		-1.44823	0.699341	5'-methylthioadenosine phosphorylase
RSP_1838		3.21464	-0.511113	hypothetical protein
RSP_1839		-0.398549	0.104403	putative acetyltransferase, GNAT family
RSP_1840		0.112576	-0.292155	hypothetical protein
RSP_1841		-0.0633887	-0.688424	-
RSP_1842		-0.584963	0.3954	possible transporter, DME family, DMT superfamily
RSP_1843	ftsY	0.0983432	-0.0833374	Signal recognition particle-docking protein FtsY
RSP_1844		0.955606	0.281893	hypothetical protein
RSP_1845	xseA	0.0720112	-0.109905	Exonuclease VII, large subunit
RSP_1846		0.0144996	0.33361	hypothetical protein
RSP_1847	PurD	0.269872	0.339467	Phosphoribosylamine--glycine ligase( EC:6.3.4.13 )
RSP_1848		1.20163	0.182285	pyruvate kinase
RSP_1849		-0.0604115	-0.561744	Aspartate kinase( EC:2.7.2.4 )
RSP_1850	ptsI	-0.293199	0.00869263	phosphoenolpyruvate-protein phosphotransferase, PtsI(Ntr)( EC:2.7.3.9 )
RSP_1851	metZ	-0.00254556	0.0668584	O-succinylhomoserine sulfhydrylase
RSP_1852		0.0211942	-0.539873	hypothetical protein
RSP_1853	TrkH2	-0.310748	-0.0141171	potassium uptake transporter, transmembrane component, TrkH
RSP_1854	trkH3	-0.293953	-0.102209	potassium uptake transporter, transmembrane component, TrkH
RSP_1855		-0.244887	-0.216528	hypothetical protein
RSP_1856	glyQ	-0.630316	0.0222446	glycyl-tRNA synthetase alpha subunit( EC:6.1.1.14 )
RSP_1857		-0.272663	-0.345541	hypothetical protein
RSP_1858	glyS	-0.509919	-0.491464	glycyl-tRNA synthetase beta subunit
RSP_1859	ppdK	-0.182163	0.367172	pyruvate phosphate dikinase
RSP_1860		-1	0.44862	hypothetical protein
RSP_1861		-0.08092	0.671069	probable dihydroneopterin aldolase
RSP_1862		-0.130974	0.344355	Dihydropteroate synthase, DHPS( EC:2.5.1.15 )
RSP_1863		-0.00776688	0.227854	Phosphoglucomutase/phosphomannomutase( EC:5.4.2.10 )
RSP_1864		-1.09954	-0.239575	hypothetical protein
RSP_1865		-0.0490426	-1.64105	ketol-acid reductoisomerase( EC:1.1.1.86 )
RSP_1866		0.736966	-1.47393	Transcriptional regulator, AsnC family
RSP_1867		0.0839388	-0.933168	transcriptional regulator, AsnC family
RSP_1868		-0.661584	0.630512	serine-pyruvate aminotransferase
RSP_1869		0.390616	-0.107028	2-octaprenyl-6-methoxyphenyl hydroxylase
RSP_1870		-1.3252	-0.484316	predicted hydrolase
RSP_1871		-0.300189	0.0978473	Transcriptional regulator, GntR family
RSP_1872		-0.484971	-0.273721	-
RSP_1873		-0.115477	0.417276	hypothetical protein
RSP_1874	carA	0.2935	-0.542527	carbamoyl-phosphate synthase small subunit( EC:6.3.5.5 )
RSP_1875		-0.39079	-0.0973481	hypothetical protein
RSP_1876		1.6845	-0.872719	hypothetical protein
RSP_1877	coxI	1.4754	-0.346898	Cytochrome c oxidase, aa3 type, subunit I( EC:1.9.3.1 )
RSP_1878	lipB	-0.473931	-0.168123	lipoyltransferase
RSP_1880		-0.358361	0.49406	hypothetical protein
RSP_1882		-0.941281	-0.385448	ABC polyamine/opine transporter, ATPase subunit
RSP_1883		0.0780025	-0.494228	ABC polyamine/opine transporter, periplasmic substrate-binding protein
RSP_1884		-0.249905	-0.0372386	ABC polyamine/opine transporter, inner membrane subunit
RSP_1886		0.293359	-0.231326	-
RSP_1887		0.175871	-0.549806	50S ribosomal protein L33
RSP_1888		0.367864	-0.283393	possible acetyltransferase (GNAT) family
RSP_1889		-0.336933	-0.119869	hypothetical protein
RSP_1890		-0.75821	0.621219	Transcriptional regulator, LysR family
RSP_1891		-0.327248	0.512311	Zinc-binding dehydrogenase
RSP_1892		1.28951	0.157541	putative Cro/CI transcriptional regulator
RSP_1893		-0.578173	0.0870954	Inositol monophosphatase family protein
RSP_1894		0.209096	0.00223155	hypothetical protein
RSP_1895		-0.176811	-0.469362	-
RSP_1896		0.44281	0.585322	guanine deaminase
RSP_1897	mgtE	-1.05184	-0.517048	Mg/Co/Ni transporter, MgtE
RSP_1898		-0.790077	0.0667004	putative 5-formyltetrahydrofolate cyclo-ligase
RSP_1899		-0.418501	-0.316146	-
RSP_1900		-0.971431	-0.562595	hypothetical protein
RSP_1901		-0.32776	-0.345918	Hypothetical protein with TPR repeat
RSP_1902		-0.641579	-0.18244	Conserved hypothetical protein with TPR repeat
RSP_1903		-1.60319	0.13516	Putative Flp pilus assembly protein TadC
RSP_1904		-1.50479	-0.302106	Putative Flp pilus assembly protein TadB
RSP_1905		-1.047	-0.054466	Putative Flp pilus assembly protein ATPase CpaF
RSP_1907		-1.05063	-1.03523	Putative Flp pilus assembly protein ATPase CpaE
RSP_1908		-1.14938	-0.916289	outer membrane protein, OmpA/MotB family
RSP_1909		-0.276722	-0.254573	Outer membrane general secretion pathway protein, Secretin
RSP_1910		-1.27155	-1.74211	Putative Flp pilus assembly protein CpaB
RSP_1911		-0.509014	-0.472233	possible soluble lytic murein transglycosylase
RSP_1912		-0.242424	0.68741	hypothetical protein
RSP_1913		0.168577	0.726624	3-oxoadipate CoA-transferase, beta subunit
RSP_1914		0.0316192	0.357888	3-ketoacid CoA transferase alpha subunit
RSP_1915		-0.87525	-0.368851	-
RSP_1916		-0.314873	1.58496	-
RSP_1917		-1.11103	1.7607	hypothetical protein
RSP_1918		-1.40409	-0.648688	Predicted alpha/beta hydrolase
RSP_1919		0.415037	1	hypothetical protein
RSP_1920		0.722466	0.79187	-
RSP_1921		-2.47681	0.822002	-
RSP_1922		-0.0995357	-0.135211	Transcriptional regulator, GntR family, with aminotransferase domain
RSP_1923	bioB	-1.32193	-0.339137	Biotin synthase( EC:2.8.1.6 )
RSP_1924		-0.63743	-1.59561	BioY family protein
RSP_1925		-0.98505	-0.804181	Transcriptional regulator, GntR family
RSP_1926		0.0976108	-0.00673092	tRNA-Dihydrouridine synthase
RSP_1927		-0.0336831	-0.668102	hypothetical protein
RSP_1928	dnaB	-0.10946	0.0497439	replicative DNA helicase
RSP_1929	pyrE	-0.0202724	-0.0955283	orotate phosphoribosyltransferase
RSP_1931		-0.168433	0.490532	-
RSP_1932		-1.05795	0.755305	hypothetical protein
RSP_1933		0.911944	-0.502555	Outer membrane protein, OmpA/MotB family
RSP_1934		-0.384424	1.18069	Xanthine and CO dehydrogenase maturation factor XdhC/CoxF family
RSP_1935		-0.125531	0.693897	Putative Xanthine and CO dehydrogenase maturation factor XdhC/CoxF family
RSP_1936		0.0874628	1.26882	molybdopterin biosynthesis protein
RSP_1937	InfC	-0.550533	-0.565532	Translation initiation factor IF-3
RSP_1938		-0.0672164	0.134779	Conserved hypotetical protein
RSP_1939		0.637884	4.74671	NADPH-ferredoxin reductase
RSP_1940		2.19128	5.81025	hypothetical protein
RSP_1941	cysH	2.21487	5.73231	phosphoadenosine phosphosulfate reductase
RSP_1942		1.63262	6.5208	Sulfite/nitrite reductase hemoprotein subunit
RSP_1943		1.98427	7.78219	hypothetical protein
RSP_1944		2.33521	6.32996	Uroporphiryn-III C-methyltransferase/siroheme synthase
RSP_1945		-0.63743	-0.879706	Transcriptional Regulator, AsnC family
RSP_1946		-0.0144614	1.00028	Cytochrome P450 hydroxylase
RSP_1947	cbbJ	-0.445832	0.38265	Triosephosphate isomerase( EC:5.3.1.1 )
RSP_1948		0.986885	0.142231	Protein of unknown function, HesB/YadR/YfhF
RSP_1949		0.0835459	-0.227922	hypothetical protein
RSP_1950		-0.222392	-0.561599	hypothetical protein
RSP_1951		-1.22918	-1.28371	hypothetical protein
RSP_1952		-0.21924	-1.47751	Cold-shock DNA-binding domain protein
RSP_1953		-0.169925	-1.17354	-
RSP_1954		-2	-1.69764	hypothetical protein
RSP_1955		-0.305345	-0.824301	hypothetical protein
RSP_1959		-3.32193	0.222392	0
RSP_1960		-0.0216951	-0.983224	0
RSP_1962		-0.633872	0.289507	hypothetical protein
RSP_1963		-0.736966	-1.16993	hypothetical protein
RSP_1965		-0.0995357	-0.72792	-
RSP_1966		-1.09954	0.250137	possible ISSod13, transposase
RSP_1969	purM	-0.11393	-0.399638	phosphoribosylaminoimidazole synthetase( EC:6.3.3.1 )
RSP_1970		-0.101753	-0.597093	Phosphoribosylglycinamide formyltransferase
RSP_1972		-0.180572	-0.373458	hypothetical protein
RSP_1973		-0.584963	0.143079	Probable SufE protein
RSP_1974		-0.890358	0.551934	hypothetical protein
RSP_1975		-0.2824	0.19013	aminopeptidase P
RSP_1976	cobT	-0.39644	0.377329	aerobic cobalt chelatase, CobT subunit
RSP_1977	cobS	-0.201977	-0.251194	cobalt chelatase, CobS small subunit
RSP_1978		0.652077	-0.686842	molecular chaperone, DnaJ family
RSP_1979		-0.799701	0.228269	stress induced morphogen, BolA
RSP_1980	glcB	0.887525	0.331323	malate synthase
RSP_1981		-1.14866	0.374813	Deoxyribodipyrimidine photolyase
RSP_1982		-0.291523	0.613202	Aminopeptidase N
RSP_1983	sqdA	-0.601451	0.805093	-
RSP_1984		-0.165732	0.783664	histidinol-phosphate aminotransferase( EC:2.6.1.9 )
RSP_1985		-0.579157	0.247362	hypothetical protein
RSP_1986	gatB	-0.160781	-0.119436	aspartyl/glutamyl-tRNA amidotransferase subunit B
RSP_1987		0.429944	0.0147964	hypothetical protein
RSP_1988		0.890771	-0.770132	hypothetical protein
RSP_1989	valS	-0.493168	-0.565284	Putative valyl-tRNA synthetase( EC:6.1.1.9 )
RSP_1990		-1.02975	-2.32193	Transcriptional regulator, AsnC family
RSP_1991		0.326799	-0.275104	Putative Ornithine decarboxylase( EC:4.1.1.17 )
RSP_1992		-0.762961	0.825122	hypothetical protein
RSP_1993		-2.04439	-0.104108	hypothetical protein
RSP_1994	gltA	0.00423522	-0.00543974	Citrate synthase( EC:2.3.3.1 )
RSP_1995	gltX	-0.119322	-0.27008	Glutamyl-tRNA synthetase( EC:6.1.1.17 )
RSP_1996		-0.196457	-0.106207	Putative Competence protein
RSP_1997	lexA	-0.0919077	0.683472	LexA repressor( EC:3.4.21.88 )
RSP_1998		-0.0961497	0.20992	Molybdenum cofactor biosynthesis protein A
RSP_2000		0.207941	0.165533	molybdenum cofactor biosynthesis protein C
RSP_2001	trpD	-0.346333	0.668151	Anthranilate phosphoribosyltransferase( EC:2.4.2.18 )
RSP_2002	trpG	-0.74758	0.0718628	Anthranilate synthase component II( EC:4.1.3.27 )
RSP_2003	yibQ	0.264589	0.213304	YibQ protein
RSP_2004	trpE	-0.263656	-0.305497	anthranilate synthase component I( EC:4.1.3.27 )
RSP_2005	ybaU	0.19231	-0.0435171	possible peptidyl-prolyl cis-trans isomerse( EC:5.2.1.8 )
RSP_2006	amsA	-0.0238467	0.794586	hypothetical protein
RSP_2007		-0.0267909	-0.0648047	conservd hypothetical protein
RSP_2008	argD	-0.686751	-0.118664	Acetylornithine Aminotransferase class-III( EC:2.6.1.11 )
RSP_2009	argF	-1.06459	-0.274479	ornithine carbamoyltransferase( EC:2.1.3.3 )
RSP_2010		-0.321928	0.874469	hypothetical protein
RSP_2011		-0.535983	1.59117	putative transcription elongation factor
RSP_2012		-1.58496	0.0144996	NUDIX hydrolase, MutT
RSP_2013		-0.398467	-0.593086	DEAD/DEAH box helicase
RSP_2014		1.41504	-0.366128	hypothetical protein
RSP_2015	argK	0.0490375	-0.584963	arginine/ornithine transport system ATPase( EC:2.7.- )
RSP_2016	rpmB	0.332361	-0.889764	50S ribosomal protein L28
RSP_2017		0.141356	0	hypothetical protein
RSP_2018		0.198329	-0.194617	hypothetical protein
RSP_2024	cspA	0.345292	-0.927548	Cold shock protein cspA
RSP_2026		-2.27434	-1.29429	transcriptional regulator, AraC family
RSP_2027		-0.20397	-0.927592	transcriptional regulator, LysR family
RSP_2028		-2.32193	1.16993	hypothetical protein
RSP_2030		0.475841	0.311415	putative sensor histidine kinase
RSP_2035		0.241008	0.321928	hypothetical protein
RSP_2038		-0.200299	-0.0995357	possible acetyltransferase
RSP_2039	linC	-0.678072	-3	short chain dehydrogenase( EC:1.1.1.- )
RSP_2042		1.90689	1.58496	hypothetical protein
RSP_2044		-1.365	-1.04182	ATPase
RSP_2045		-1.71725	-0.432959	hypothetical protein
RSP_2046		-0.542793	-0.0986476	hypothetical protein
RSP_2047		-1.45066	0.0480943	ThiF family protein
RSP_2048		-0.725825	-1.32193	hypothetical protein
RSP_2052		-0.959358	-1.49825	-
RSP_2053		-0.360015	-0.595851	-
RSP_2057		-3.85244	-2.06413	hypothetical protein
RSP_2058		2.39652	-1.04307	hypothetical protein
RSP_2059		0.834475	0.970129	Potential phage tail tape measure protein
RSP_2067		-1.22239	-1.87447	putative prophage LambdaSo, major capsid protein, HK97 family
RSP_2068		-0.415037	-1.07682	putative ClpP-like protease
RSP_2070		-0.794416	0.212629	Putative Phage-related terminase
RSP_2071		0	1.12873	hypothetical protein
RSP_2072		-2.16993	-1.11208	Putative Phage-related Holin protein
RSP_2075		-1.12286	0.584963	Putative Transcriptional regulator
RSP_2080		-0.929611	-1.38549	Putative Tyrosine recombinase
RSP_2081		-1.25634	-0.68136	putative acetyltransferase, GNAT family
RSP_2082		-0.145995	-0.561879	putative NADH-ubiquinone oxidoreductase-related protein
RSP_2083	uvrB	-0.0371285	0.00398989	excinuclease ABC subunit B
RSP_2084		0.932886	0.23173	hypothetical protein
RSP_2085		-0.465664	1.30855	hypothetical protein
RSP_2086		-1.12553	0.356935	Putative Antibiotic biosynthesis monooxygenase
RSP_2087		-2.96347	-1.26303	hypothetical protein
RSP_2088	lepA	-0.414576	-0.523668	GTP-binding protein LepA
RSP_2090	pycA	-0.0146835	-0.0128814	Pyruvate carboxylase( EC:6.4.1.1 )
RSP_2091		-0.238918	-0.381914	Putative benzoate transporter, BenE
RSP_2092		-0.296256	-0.189094	Putative uvrD/DNA Helicase II( EC:3.6.1.- )
RSP_2093		-0.234182	0.28796	Putative Mrp (Multidrug resistance-associated proteins) family protein
RSP_2095		-0.509365	0.395363	Putative MraZ protein
RSP_2097		-0.887525	0.503202	Putative FtsL
RSP_2098	ftsI	-0.0246524	0.651624	Cell division protein FtsI/penicillin-binding protein 2
RSP_2099	murE	-0.286429	0.137079	UDP-N-acetylmuramoylalanyl-D-glutamate--2, 6-diaminopimelate ligase( EC:6.3.2.13 )
RSP_2100	murF	0.155246	-0.512074	UDP-N-acetylmuramoylalanyl-D-glutamyl-2, 6-diaminopimelate--D-alanyl-D-alanine ligase( EC:6.3.2.10 )
RSP_2101	mraY	-0.42309	-0.528275	Phospho-N-acetylmuramoyl-pentapeptide transferase( EC:2.7.8.13 )
RSP_2102		-0.547488	-1.28043	hypothetical protein
RSP_2103	murD	-0.398318	0.499502	UDP-N-acetylmuramoylalanine--D-glutamate ligase( EC:6.3.2.9 )
RSP_2104		-0.4441	0.807355	hypothetical protein
RSP_2105		-1.05889	-0.295456	hypothetical protein
RSP_2106	ftsW	-0.484043	-0.118769	cell division protein FtsW
RSP_2107	murG	-0.505773	0.170339	N-acetylglucosaminyl transferase( EC:2.4.1.227 )
RSP_2108	murC	-0.23595	-0.00120558	UDP-N-acetylmuramate--L-alanine ligase( EC:6.3.2.8 )
RSP_2109		-0.813231	-0.96573	hypothetical protein
RSP_2110	murB	-0.856778	-0.227877	UDP-N-acetylenolpyruvoylglucosamine reductase/dehydrogenase( EC:1.1.1.158 )
RSP_2111	ddlA	-0.714764	-0.107261	D-alanine--D-alanine ligase( EC:6.3.2.4 )
RSP_2112	ftsQ	-0.133911	0.662326	cell division septal protein FtsQ
RSP_2113	ftsA	-0.329452	0.530116	cell division protein FtsA
RSP_2114	ftsZ1	-0.0152809	0.320698	cell division protein FtsZ
RSP_2115	envA	-0.194173	-0.015055	putative UDP-3-O-acyl N-acetylglucosamine deacetylase( EC:3.5.1.- )
RSP_2117	comL	-0.424192	-0.266399	Putative ComL lipoprotein
RSP_2118	recN	-0.14971	-0.0605463	DNA repair protein RecN
RSP_2119		-0.426815	0.350998	hypothetical protein
RSP_2120		-0.469529	0.318291	putative D-lactate dehydrogenase (cytochrome), FAD/FMN-containing oxidoreductase
RSP_2121		0.395929	-0.171294	hypothetical protein
RSP_2122	mtbC	-0.565063	-0.124782	Putative dimethylamine corrinoid protein
RSP_2123		-0.0780025	-0.339102	Radical SAM domain protein
RSP_2124		-0.409987	-0.541698	methionine synthase I
RSP_2125		-1.30581	-0.428237	hypothetical protein
RSP_2126	purC	0.150867	-0.247952	SAICAR synthetase( EC:6.3.2.6 )
RSP_2127	purS	-0.137504	-0.388162	Component of phosphoribosylformylglycinamidine (FGAM) synthetase
RSP_2128	purQ	-0.307292	-0.257188	phosphoribosylformylglycinamidine synthase I (FGAM) synthase( EC:6.3.5.3 )
RSP_2129		-0.135413	0.0791212	Sensor Histidine kinase
RSP_2130		-0.337035	0.0456337	two component, sigma54 specific transcriptional regulator, fis family
RSP_2131	rne	-0.518179	-0.196486	Ribonuclease E( EC:3.1.- )
RSP_2134	ccdA	0.432722	0.221857	putative cytochrome c-type biogenesis protein CcdA
RSP_2135		0.847997	4.80735	hypothetical protein
RSP_2136		0.0945176	0.268406	hypothetical protein
RSP_2137		0.24664	0.391321	hypothetical protein
RSP_2138	fumC	-0.217405	0.109413	Fumarate lyase( EC:4.2.1.2 )
RSP_2139		-0.67319	-0.0393129	hypothetical protein
RSP_2140		-1.32757	1.07039	-
RSP_2141		-0.0604778	0.678707	ABC polyamine transporter, periplasmic substrate-binding protein
RSP_2142		-0.738136	0.230276	NifS-related protein
RSP_2143		0.235144	-0.715412	DNA photolyase, Cryptochrome 1 apoprotein (Blue light photoreceptor)( EC:4.1.99.3 )
RSP_2144	cfaS	-0.0247467	-0.935006	-
RSP_2145	trgA	-0.41754	-0.186285	Tellurite resistance protein
RSP_2146	trgB	-0.126177	0.291708	Tellurite resistance protein
RSP_2148		-0.655619	0.267154	Small Conductance Mechanosensitive Ion Channel
RSP_2149		-0.424227	-0.0205155	Alanyl-transfer RNA synthetase domain protein
RSP_2152		-0.748461	1.02257	putative ceramide glucosyltransferase( EC:2.4.1.80 )
RSP_2153		-0.424986	-1.26375	hypothetical protein
RSP_2154		0.239035	-0.6789	hypothetical protein
RSP_2155	hisD	-0.22919	-0.414946	histidinol dehydrogenase( EC:1.1.1.23 )
RSP_2156		-0.184425	-1.13226	ABC transporter, inner membrane subunit
RSP_2157		0.267222	-0.196588	-
RSP_2158		-0.177667	-0.0374747	ABC transporter, periplasmic solute-binding protein
RSP_2159		-0.374446	0.223407	ABC transporter, ATPase subunit
RSP_2160	gno	-0.36257	0.423211	Short-chain dehydrogenase/reductase( EC:1.1.1.69 )
RSP_2161	bcrC	-0.933739	0.677193	Efflux channel
RSP_2163		0.350385	-0.428538	lytic murein transglycosylase, putative
RSP_2166	putA	-0.797128	1.10843	Bifunctional putA protein; Proline dehydrogenase / Delta-1-pyrroline-5-carboxylate dehydrogenase( EC:1.5.1.12,EC:1.5.99.8 )
RSP_2167		-1.43719	0.60248	hypothetical protein
RSP_2168		-0.216811	0.89812	hypothetical protein
RSP_2169	suhB	0.171736	-0.360844	Inositol monophosphatase family protein( EC:3.1.3.25 )
RSP_2170		-0.332861	-0.0458464	Phosphate transporter, Pit family
RSP_2171	metR	-0.582915	0.146859	transcriptional regulator, LysR family
RSP_2172	metF	-1.1105	0.689382	5,10-methylenetetrahydrofolate reductase( EC:1.5.1.20,EC:1.7.99.5 )
RSP_2173		-0.507955	-0.15092	hypothetical protein
RSP_2174		0.521834	0.887531	Putative ABC transporter, inner membrane subunit
RSP_2175		-0.190513	-0.116961	ABC transporter, ATPase subunit
RSP_2177		1.09954	0.644706	hypothetical protein
RSP_2178	topA	-0.0736809	-0.654842	DNA topoisomerase I( EC:5.99.1.2 )
RSP_2179	proV	-0.0224924	0.097926	ABC glycine betaine/L-proline tranporter, ATPase subunit, ProV
RSP_2180	proW	0.395929	0.411314	ABC glycine betaine/L-proline transporter, inner membrane subunit
RSP_2181	proX	-0.0641647	0.508549	ABC glycine betaine/L-proline transporter, periplasmic substrate-binding subunit
RSP_2182	betI	-0.215729	0.97427	-
RSP_2183	betB	0.817325	1.31367	Betaine aldehyde dehydrogenase( EC:1.2.1.8 )
RSP_2184	betA	0.990601	1.53301	choline dehydrogenase( EC:1.1.99.1 )
RSP_2185		0.131245	1.37116	nuclease (SNase-like)
RSP_2186		-0.668412	0.651837	Transcriptional Regulator, MerR family
RSP_2187		-0.0758478	-0.0679574	-
RSP_2188		-1.16993	-1	hypothetical protein
RSP_2189	pccB	0.214228	0.10647	propionyl-CoA carboxylase beta chain( EC:6.4.1.3 )
RSP_2190		-1.492	-1.14332	hypothetical protein
RSP_2191	pccA	0.0308884	-0.634733	Propionyl-CoA carboxylase alpha subunit( EC:6.4.1.3 )
RSP_2192	mcmA	-0.431116	-1.21042	-
RSP_2193	gcvT	-0.0968881	0.138811	predicted aminomethyltransferase, tetrahydrofolate dependent( EC:2.1.2.10 )
RSP_2194	gcvH	0.613817	0.636526	glycine cleavage system H protein (predicted)
RSP_2195	gcvP	0.14619	-0.00953875	glycine dehydrogenase( EC:1.4.4.2 )
RSP_2196		0.22685	-0.522089	enoyl-CoA hydratase / 3-hydroxyacyl-CoA dehydrogenase / 3-hydroxybutyryl-CoA epimerase( EC:1.1.1.35,EC:4.2.1.17,EC:5.1.2.3 )
RSP_2197		1.14915	-0.0448583	acetyl-CoA acetyltransferase
RSP_2198		-0.674267	0.347143	hypothetical protein
RSP_2199		0.671119	0.391406	putative acyl-CoA dehydrogenase
RSP_2200		0.0291169	0.59835	transcriptional regulator, MerR family
RSP_2201		-0.68966	0.440573	transcriptional regulator, MerR family
RSP_2202		-0.443101	0.473931	hypothetical protein
RSP_2203		0.0676868	1.03006	hypothetical protein
RSP_2204		-0.535964	-0.0313917	multidrug efflux pump, MATE family
RSP_2205		-0.0995357	-0.503393	hypothetical protein
RSP_2206		-0.279892	-0.339928	-
RSP_2207	deoD	0.0740006	-0.411343	purine nucleoside phosphorylase( EC:2.4.2.-,EC:2.4.2.1 )
RSP_2208		-0.282012	-0.432959	-
RSP_2209		-0.106008	0.463904	ABC sugar transporter, inner membrane subunit
RSP_2210		-0.430753	0.276902	-
RSP_2211		0.175405	0.431732	ABC transporter, periplasmic substrate-binding protein
RSP_2212	rimI	-0.248959	-0.28572	putative acetyltransferase( EC:2.3.1.128 )
RSP_2213		0.605922	-0.0321678	hypothetical protein
RSP_2214		0.107429	-0.0495296	Nitrogen-fixing NifU
RSP_2215		0.408465	0.163901	hypothetical protein
RSP_2217		-0.777608	0.406887	hypothetical protein
RSP_2218		-0.263034	1.0789	hypothetical protein
RSP_2219		-0.180836	-0.306807	-
RSP_2220		1.46405	0.400532	possible flagellar motor switch protein (fliG)
RSP_2221	purB	0.100734	-0.327714	adenylosuccinate lyase( EC:4.3.2.2 )
RSP_2222		-1.82103	-0.168877	hypothetical protein
RSP_2223		-0.340885	0.0901135	AcrB/AcrD/AcrF multidrug efflux pump
RSP_2224		-0.428722	0.550768	multidrug efflux pump, membrane fusion protein (MFP) family
RSP_2225		0.262098	-0.017702	hypothetical protein
RSP_2226	glgX	0.135388	-0.108308	Glycosidase( EC:3.2.1.- )
RSP_2227	glgC	0.180572	0.120416	ADP-glucose pyrophosphorylase( EC:2.7.7.27 )
RSP_2228		0.784271	-0.20582	PAS domain containing protein
RSP_2229		0.122071	-0.324545	Chemotaxis multidomain, CheB methylesterase/CheR, Methylase
RSP_2230		-0.280108	-1.20502	response regulator receiver domain protein
RSP_2231		-1.06711	0.29956	hypothetical protein
RSP_2232		0.775613	0.158967	putative uracil-DNA glycosylase
RSP_2234		0.91908	-0.441868	Predicted DNA-binding protein
RSP_2235		2.7492	-0.0793736	hypothetical protein
RSP_2236		-0.430413	-0.133267	transcriptional regulator, MarR family
RSP_2237		0.0230836	-0.146828	Membrane Fusion Protein (MFP) Family protein
RSP_2238		0.556341	-0.385314	multidrug efflux pump, Major facilitator superfamily (MFS)
RSP_2239		-1.04398	-0.289507	tRNA/rRNA metyltransferase( EC:2.1.1.- )
RSP_2240		-4.848	-0.611435	hypothetical protein
RSP_2241	hisI	-0.0948763	-0.53984	phosphoribosyl-ATP pyrophosphatase( EC:3.6.1.31 )
RSP_2242	hisF	-0.595016	-0.481988	imidazole glycerol phosphate synthase subunit HisF( EC:4.1.3.- )
RSP_2243	hisA	-0.581717	-0.274429	1-(5-phosphoribosyl)-5-[(5- phosphoribosylamino)methylideneamino] imidazole-4-carboxamide isomerase( EC:5.3.1.16 )
RSP_2244		-1.41504	0.567685	hypothetical protein
RSP_2245	hisH	0.212545	0.0146353	-
RSP_2246	hisB	-0.573375	0.306661	imidazoleglycerol-phosphate dehydratase( EC:4.2.1.19 )
RSP_2247	fusA	-1.59897	0.669202	-
RSP_2249		-0.0218692	-0.211854	multidrug (Tetracycline) efflux pump, Major facilitator superfamily (MFS)
RSP_2250		0.241008	0.312393	hypothetical protein
RSP_2251		-0.900464	0.3538	putative beta-ketoadipate enol-lactone hydrolase( EC:3.1.1.24 )
RSP_2252		0.463133	0.52145	Threonine dehydratase( EC:4.3.1.19 )
RSP_2253		-0.514035	0.00332777	predicted hydrolase or acyltransferase
RSP_2254		-0.214231	0.174382	ABC efflux transporter, fused ATPase and inner membrane subunits
RSP_2255		-0.783982	0.0926736	acyl-CoA synthase( EC:6.2.1.3 )
RSP_2256	dtd	1.03562	0.216181	D-tyrosyl-tRNA deacylase( EC:3.1.- )
RSP_2257		0.665581	0.287469	putative Fructokinase( EC:2.7.1.4 )
RSP_2259		-0.991903	1.27586	Transmembrane protein
RSP_2260	ydjG	-0.208889	0.11774	hypothetical protein
RSP_2261	ydjI	-0.341709	0.436423	-
RSP_2262		-0.307889	-0.0170552	hypothetical protein
RSP_2263		-0.86449	-0.431516	hypothetical protein
RSP_2264	telA	-0.150388	-0.368607	Tellurite resistance protein
RSP_2265		-0.322519	0.250801	-
RSP_2266	rluB	0.112894	0.153537	Pseudouridine synthase, (predicted)( EC:4.2.1.70 )
RSP_2267		-2.52838	0.651052	-
RSP_2268		0.206298	0.828888	metallo Beta lactamase superfamily
RSP_2270	gatA	-0.0650606	-0.214975	glutamyl-tRNA amidotransferase subunit A( EC:6.3.5.- )
RSP_2271		0.367719	0.039652	hypothetical protein
RSP_2272	ampD	0.58915	0.500826	N-acetylmuramoyl-L-alanine amidase, family 2( EC:3.5.1.28 )
RSP_2273		0.514573	-0.0119424	putative anaerobic phenylacetate CoA ligase
RSP_2274		0.188072	0.606058	ABC branched amino acid transporter family, ATPase subunit
RSP_2275		0.176878	0.0409884	ABC branched amino acid transporter family, periplasmic substrate-binding subunit
RSP_2276		0.0428142	0.35284	-
RSP_2277		-0.907155	1.04022	ABC branched amino acid transporter family, inner membrane subunit
RSP_2278		0.275107	-0.140598	ABC branched amino acid transporter family, ATPase subunit
RSP_2279		0.340167	-0.764796	Long chain acyl-CoA synthetase( EC:6.2.1.3 )
RSP_2280		-0.756763	0.294908	-
RSP_2281		-0.280108	0.78795	two-component trancriptional regulator, winged helix family
RSP_2282	chrA	-0.53172	0.18158	Chromate efflux pump, ChrA
RSP_2283	rpsD	-0.47969	-0.963919	30S ribosomal protein S4
RSP_2284		-0.105882	-0.986336	histidinol-phosphate aminotransferase
RSP_2285		-0.646768	0.0628268	conservd hypothetical protein
RSP_2286		0.273906	0.704621	hypothetical protein
RSP_2287		-1	0.368387	ChaC-like protein
RSP_2288		-0.541749	-0.798693	hypothetical protein
RSP_2289		-0.630045	-0.519923	flagellar motor protein
RSP_2291		0	-0.99728	hypothetical protein
RSP_2292		1.45457	1.16993	0
RSP_2293	clpA	0.0688874	0.656106	Chaperonin clpA/B
RSP_2294	gloB	0.0931094	0.53647	-
RSP_2295		-0.839704	-0.851555	hypothetical protein
RSP_2296	atpH	-0.236175	-0.493332	ATPase, delta (OSCP) subunit( EC:3.6.3.14 )
RSP_2297	atpA	-0.13081	0.357166	ATP synthase subunit A( EC:3.6.3.14 )
RSP_2298	atpG	-0.302631	-0.434796	ATP synthase subunit C( EC:3.6.3.14 )
RSP_2299	atpD	-0.406271	-0.703766	ATP synthase subunit B( EC:3.6.3.14 )
RSP_2300	atpC	-0.332517	-0.70419	ATP synthase, delta/epsilon subunit( EC:3.6.3.14 )
RSP_2301	prsA	-0.0197633	-0.133583	Phosphoribosyl pyrophosphate synthetase( EC:2.7.6.1 )
RSP_2302		-0.439026	0.0582696	putative low specificity L-threonine aldolase( EC:4.1.2.5 )
RSP_2303		0.405256	-0.234465	hypothetical protein
[truncated: 1,663 more rows]
[truncated: 1 more columns]

## Sheet: RNAseq vs Microarray
RSP number	Gene	log2 FC				Description
		-Fe oxic		-Fe anoxic
		RNAseq	Microarray	RNAseq	Microarray
RSP_0002	spbB	-0.5025	0.291742	-1.05889	-0.0640596	Histone-like nucleoid-structuring protein H-NS
RSP_0003		1.11548	-	-0.847997	-	-
RSP_0004		-	-	-	-0.423756	hypothetical protein
RSP_0005	guaA	-0.356728	0.978738	-0.294913	-0.0367085	GMP synthase (glutamine-hydrolyzing)( EC:6.3.5.2 )
RSP_0006		-0.211075	0.625754	-1.04292	0.0437735	possible transporter, DMT superfamily
RSP_0007		-0.706034	0.139237	-0.498746	-0.199091	putative outer membrane protein
RSP_0008		-1.91146	-	-0.50212	-0.225809	possible transporter, DME family, DMT superfamily
RSP_0009		-0.602665	-	-0.41377	0.00125772	hypothetical protein
RSP_0010		-0.238787	0.761074	-0.0234669	-0.0751516	homoserine O-succinyltransferase( EC:2.3.1.46 )
RSP_0011		-0.556487	0.170815	-0.246432	0.0757888	Predicted hydrolase or acyltransferase (alpha/beta hydrolase)
RSP_0013		-0.280241	0.304584	0.391967	-0.0220366	hypothetical protein
RSP_0014		-0.0937144	0.155166	0.320476	-0.121948	transcriptional regulator, TetR family
RSP_0015		-0.204251	0.24598	0.232533	-0.0347516	ABC spermidine/putrescine transporter, ATPase subunit
RSP_0016		-0.634583	-	0.745817	-	-
RSP_0017		-0.815385	0.382679	-0.138311	0.286681	ABC spermidine/putrescine transporter, inner membrane subunit
RSP_0018		-1.17258	0.501345	-1.13628	-0.0161218	Putative transcriptional regulator, gntR family
RSP_0019		0.355128	0.723937	0.0287594	-0.505278	hypothetical protein
RSP_0020		-1.36923	0.776622	0.647698	0.0370268	hypothetical protein
RSP_0021	rpsI	-0.368258	0.587343	-0.550493	0.027215	30S ribosomal protein S9
RSP_0022		-0.106079	0.491322	-0.272921	0.176292	50S ribosomal protein L13
RSP_0024	rfbC	-0.951007	0.330568	-0.467027	0.0510759	Putative dTDP-4-dehydrorhamnose 3,5-epimerase (dTDP-L-rhamnose synthetase)( EC:5.1.3.13 )
RSP_0025		-0.643989	0.397071	-0.366876	-0.428272	probable NAD(P)-dependent oxidoreductase
RSP_0026		-0.489327	0.216346	-0.191732	-0.028044	Probable epimerase/dehydratase
RSP_0027		0.0294438	0.545615	1.07691	0.617396	hypothetical protein
RSP_0028		-	-	-	-	-
RSP_0029		0.857138	-	-0.259316	-0.0128883	acetyl-CoA hydrolase/transferase family protein
RSP_0030		-0.866203	-0.149294	-0.106133	-0.439058	PAS sensor diguanylatecyclase/phosphodiesterase
RSP_0032	fliA	-2.8679	0.0838545	-1.45943	-0.0210501	sigma factor FliA (Sigma-28 group, flagellar)
RSP_0033		-8.90128	-	-4.39171	0.0363691	-
RSP_0034	flhA	-5.24293	0.0622396	-4.41545	-0.0524317	flagellar biosynthesis protein, FlhA
RSP_0035		-4.75489	-	-3.72973	0.205253	hypothetical protein
RSP_0036	flgA	-	-	-4.16018	-	-
RSP_0037	flgM	-5.39993	-0.819645	-3.05491	-0.261205	Putative FlgM, negative regulator of flagellin synthesis
RSP_0038		-3.50696	0.544204	-3.80305	3.40558	hypothetical protein
RSP_0039		-	-0.394769	-2.85798	0.198721	hypothetical protein
RSP_0040	fliS	-4.92975	-1.12734	-2.18955	-0.792516	putative flagellar protein FliS
RSP_0041		-1.67728	0.204969	-0.593081	0.655392	hypothetical protein
RSP_0042	cheA3	-4.14809	-0.593575	-2.44506	0.0484226	Chemotaxis histidine protein kinase, CheA3( EC:2.7.3.- )
RSP_0043	cheY6	-3.60881	-0.804792	-1.152	-0.222494	chemotaxis response regulator, CheY6
RSP_0044	tlpT	-4.65775	-0.496927	-1.12908	0.157903	putative cytoplasmic chemoreceptor, TlpT
RSP_0045	slp	-6.55386	-0.426768	-2.08246	0.11001	Slp
RSP_0046	cheW4	-5.6837	-0.0437983	-1.4624	0.0736528	Chemotaxis protein, CheW4
RSP_0047	cheB2	-7.90956	0.327564	0.169684	0.107992	chemotaxis methylesterase, CheB2( EC:3.1.1.61 )
RSP_0048	cheR3	-3.14684	0.00553555	0.759866	-0.0278981	MCP methyltransferase, CheR3( EC:2.1.1.80 )
RSP_0049	cheA4	-5.56849	-0.721641	-2.27886	0.013977	Chemotaxis histidine protein kinase, CheA4( EC:2.7.3.- )
RSP_0051	torF	-3.58401	0.062423	-2.72751	0.0551537	Torf protein
RSP_0052	fliE	-2.58496	0.266676	-0.959358	-0.240671	flagellar protein FliE
RSP_0053	fliF1	-5.11966	-	-1.03597	-	-
RSP_0054	fliG	-3.9914	0.0929889	-1.26014	-0.259616	Probable flagellar motor switch protein FliG
RSP_0055	fliH	-5.38	-	-1.04075	0.220811	flagellar protein FliH
RSP_0056	fliI	-	0.354629	-2.73159	-0.174418	FliI, Flagellum-specific ATPase( EC:3.6.3.14 )
RSP_0057	fliJ	-	0.605412	-2.89938	0.370761	Flagellar protein FliJ
RSP_0058	fliK	-5.05767	-	-3.80735	-	-
RSP_0059	fliL	-3.62449	-	-2.30753	-0.0421916	flagellar biosynthesis protein, FliL
RSP_0060	fliM	-4.01164	0.415266	-2.40407	-0.0396972	Flagellar switch protein FliM
RSP_0061	fliN	-4.11548	-	-3.41504	-0.173395	Flagellar motor switch FliN protein
RSP_0062	fliO	-5.62936	-0.193858	-	0.187315	Flagellar protein FliO
RSP_0063	fliP	-	-	-	-	-
RSP_0064	fliQ	-	-	-	-	-
RSP_0065	fliR	-2.56478	0.639218	-0.941106	0.309851	Flagellar protein FliR
RSP_0066	flhB	-4.76818	-0.239936	-2.78613	-0.0798748	Flagellar protein FlhB
RSP_0067		-	0.292737	-4.34994	0.244499	hypothetical protein
RSP_0068	rpoN2	-4.84465	-0.364611	-1.61667	-0.0564467	Sigma-54 factor (RpoN2)
RSP_0069	fliC	-4.67506	-1.73711	-1.64908	-0.519221	Flagellar filament protein
RSP_0070	fliD	-5.90009	-0.239188	-1.56462	-0.0108269	possible flagellar hook-associated protein 2 (filament cap protein)
RSP_0071	fleQ	-1.12647	0.664678	-0.55575	0.0222131	sigma54 specific transcriptional regulator, fis family
RSP_0072		-6.52356	0.0719841	-	-0.00421306	possible invasion protein
RSP_0073	flgL	-3.56961	-	-2.05788	0.187956	flagellar hook-associated protein 3 FlgL
RSP_0074	flgK1	-5.65539	-	-2.70597	-	-
RSP_0076	flgI	-5.54432	-	-3.80107	-0.128778	-
RSP_0077	flgH	-2.92772	0.233644	-3.45709	0.106803	Flagellar L-ring protein
RSP_0078	flgG	-5.01903	-0.0558682	-3.1334	-0.0157551	Flagellar distal rod protein
RSP_0079	flgF	-4.58496	-	-2.10673	-	-
RSP_0080	flgE	-5.31603	0.312458	-2.58496	0.198448	flagellar hook protein FlgE
RSP_0081	flgD	-	0.0203926	-3.75489	0.0568283	Flagellar scaffolding protein FlgD
RSP_0082	flgC	-	0.107922	-3.32193	-0.0569016	flagellar basal-body rod protein FlgC
RSP_0083	flgB	-8.21675	-0.0696857	-1.11839	0.0789848	Flagellar proximal rod protein FlgB
RSP_0084		-5.44565	0.471063	-1.53913	0.0898888	hypothetical protein
RSP_0085		-0.470619	0.303803	0.727805	-0.367135	multisensor hybrid histidine kinase( EC:2.7.3.- )
RSP_0086		-0.234517	0.296608	-0.573558	-0.359155	hypothetical protein
RSP_0087		-0.626346	0.220489	-0.248615	-0.0985701	two component transcriptional regulator, LuxR
RSP_0088		1.22239	0.491768	1.00893	0.0224529	ycfI, putative structural proteins
RSP_0089		-0.914027	0.36073	1.11451	0.0120677	hypothetical protein
RSP_0090	smoC	-0.17358	0.594436	0.541709	0.0936418	Operon regulator SmoC
RSP_0091	smoE	-0.0832555	0.341761	0.218835	-0.283516	ABC sorbitol/mannitol transporter, periplasmic binding protein
RSP_0092	smoF	0.033764	0.347959	-0.688056	-0.177374	ABC sorbitol/mannitol transporter, inner membrane subunit
RSP_0093	smoG	-1.04551	-	-0.718229	-	-
RSP_0094	smoK	0.400538	0.61797	1.83289	0.0354324	ABC sorbitol/mannitol transporter, ATPase subunit
RSP_0095	smoS	-0.800691	0.535199	-1.16993	0.0948647	sorbitol dehydrogenase( EC:1.1.1.14 )
RSP_0096	mtlK	0.2691	-	0.807691	0.287085	Mannitol dehydrogenase( EC:1.1.1.67 )
RSP_0097	smoM	0.197863	0.665039	0.308312	-0.472876	TRAP-T family sorbitol/mannitol transporter, periplasmic binding protein, SmoM
RSP_0099		-0.278221	0.8641	-0.842644	0.18835	TRAP-T family sorbitol/mannitol transporter, DctQ (4TMs) subunit
RSP_0100	nuoA	-1.60777	0.0638733	-0.211784	0.387426	putative NADH dehydrogenase I chain A( EC:1.6.5.3 )
RSP_0101	nuoB	-0.63552	0.0605872	1.0808	-0.0251963	NADH dehydrogenase (ubiquinone), 20 kDa subunit( EC:1.6.5.3 )
RSP_0102	nuoCD	-1.51448	-0.0437604	0.931231	0.122284	NADH-ubiquinone oxidoreductase, chain 49kDa / NADH dehydrogenase (ubiquinone), 30 kDa subunit( EC:1.6.5.3 )
RSP_0103	nuoE	-2.34172	-0.152083	0.789023	0.17124	ATP synthase subunit E( EC:1.6.5.3 )
RSP_0104	nuoF	-2.13527	-	0.831947	-	-
RSP_0105	nuoG	-2.22032	0.141353	0.653237	0.0972376	NADH dehydrogenase gamma subunit( EC:1.6.5.3 )
RSP_0106	nuoH	-1.97393	0.452415	-0.0708308	0.279163	putative NADH dehydrogenase I chain H( EC:1.6.5.3 )
RSP_0107	nuoI	-2.3963	0.358345	-0.0535012	-0.0866946	NADH-quinone oxidoreductase, chain I, ferredoxin( EC:1.6.5.3 )
RSP_0108	nuoJ	-2.55287	0.719506	0.243315	1.15351	NADH dehydrogenase I chain J( EC:1.6.5.3 )
RSP_0109	nuoK	-2.42716	0.234442	-0.234074	-0.0396745	putative NADH dehydrogenase I chain K( EC:1.6.5.3 )
RSP_0110	nuoL	-2.20843	0.350736	-0.0678844	0.233068	NADH-ubiquinone oxidoreductase, chain 5( EC:1.6.5.3 )
RSP_0111C	nuoM	-	0.424907	-	0.00413438
RSP_0111N	nuoM	-	-	-	-	-
RSP_0112	nuoN	-3.13456	-	-0.351137	-	-
RSP_0113		-1.97646	-	-0.16479	0.273595	Phospholipase D/Transphosphatidylase( EC:3.1.4.4 )
RSP_0114		-0.952694	-	-0.302563	0.207386	hypothetical protein
RSP_0115		-2.32193	0.680173	-0.157993	0.20011	Class I triheme cytochrome c
RSP_0116		-0.415037	0.705547	0.378512	0.0357707	hypothetical protein
RSP_0117		-0.979639	0.218537	-0.487441	-0.0650869	Cytochrome c oxidase, subunit I( EC:1.9.3.1 )
RSP_0118		-1.37851	0.746083	-0.724711	0.327519	Cytochrome c oxidase, subunit IIc( EC:1.9.3.1 )
RSP_0119		0.662965	-	0.00625899	0.117075	PA-phosphatase related phosphoesterase
RSP_0122	cerR	0.0522962	0.342504	-0.0713619	-0.0822236	transcriptional regulator, LuxR family
RSP_0123	cerI	0.230129	0.573666	-0.884218	-0.324741	Autoinducer synthesis protein
RSP_0124		0.492223	0.452422	-0.481001	-0.21981	hypothetical protein
RSP_0125	opgG	-0.309523	0.427931	-0.455837	-0.150306	periplasmic glucan biosynthesis protein
RSP_0126		-0.472106	0.615586	-0.568765	-0.255283	hypothetical protein
RSP_0127	opgH	-0.389619	0.545516	-0.605853	-0.254835	Glycosyl transferase, family 2
RSP_0128	opgC	-0.983283	0.644806	-1.01857	-0.0974479	OpgC protein
RSP_0129	metN	1.80768	-	4.29401	-	-
RSP_0130	metI	1.65705	0.64228	3.96353	0.156488	ABC D-methionine uptake transporter, inner membrane subunit
RSP_0132	metQ	1.96643	0.910438	4.54105	0.196048	ABC D-methionine uptake transporter, substrate-binding protein
RSP_0133		0.724004	-	3.50228	-	-
RSP_0134		-	0.859446	-	0.285188	hypothetical protein
RSP_0135		-	0.435221	-	0.183325	hypothetical protein
RSP_0136		-	0.578946	-	0.0886124	putative integrase for prophage CP-933U
RSP_0137		0.178848	0.494599	-0.323177	0.0280017	hypothetical protein
RSP_0138		-	0.317746	-	-0.0827189	hypothetical protein
RSP_0139		-0.210897	0.917253	-0.900106	-0.444137	Ribosomal protein S6
RSP_0140		-0.649148	0.909647	-1.53352	-0.363352	30S ribosomal protein S18
RSP_0141		-0.245287	0.817139	-1.22056	-0.409462	50S ribosomal protein L9
RSP_0142		-0.152364	0.619412	-0.188159	-0.138076	trigger factor
RSP_0144		-0.447347	0.317049	0.361089	0.395196
RSP_0145		0.373458	0.567395	0.275858	0.142029
RSP_0146	glnB	-0.82438	0.284593	0.565968	0.0538971	Nitrogen regulatory protein P-II
RSP_0147	glnA	0.527184	0.623711	0.42324	0.0607132	Glutamine synthetase class-I( EC:6.3.1.2 )
RSP_0148		-0.334233	0.47269	-0.110053	-0.169914	Signal transduction histidine kinase( EC:2.7.3.- )
RSP_0149		-0.705978	0.521906	0.329308	-0.116079	CheY-like receiver protein( EC:2.7.3.- )
RSP_0150		-0.802631	0.562444	-0.550575	-0.296034	chase sensor signal transducdtion histidine kinase( EC:2.7.3.- )
RSP_0151		0.413749	0.826815	-0.028344	0.00459712	hypothetical protein
RSP_0152		0.292181	0.509365	-0.153756	0.056316	P-loop ATPase
RSP_0153		-0.0573332	0.828803	0.539793	-0.162551	hypothetical protein
RSP_0154		-0.379414	0.322619	-0.545383	-0.127552	3-hydroxyisobutyrate dehydrogenase( EC:1.1.1.31 )
RSP_0155		0.0516932	0.158186	0.726748	0.191509	enoyl-CoA hydratase( EC:4.2.1.17 )
RSP_0156		-0.474996	0.0767779	0.424885	0.0177797	Acyl-CoA dehydrogenase( EC:1.3.99.2 )
RSP_0157		-3.02308	0.584452	0.647698	0.417725	Beta-mannanase( EC:3.2.1.4 )
RSP_0158		-2.29468	-	0.786634	-0.136126	cellulose synthase-like protein( EC:2.4.1.12 )
RSP_0159	galE 2	-	0.270724	-	0.19616	UDP-glucose 4-epimerase( EC:5.1.3.2 )
RSP_0160		-1.69515	-	0.785343	-	-
RSP_0161		-0.480432	0.43076	-0.100875	-0.35096	Spermidine/putrescine-binding periplasmic protein
RSP_0162		-1.41504	0.0475064	0.917538	0.0669657	hypothetical protein
RSP_0163		-0.83886	-	-0.0820696	-	-
RSP_0164		-0.337035	0.442811	-0.219057	-0.0123121	hypothetical protein
RSP_0165		2.16993	1.03498	-1.16993	0.500384	hypothetical protein
RSP_0166	dksA	-2.11103	0.161618	-0.218424	-0.152333	DnaK suppressor protein
RSP_0167		-0.494061	0.510319	0.601022	0.150618	hypothetical protein
RSP_0169		-0.602346	-	0.564596	-	-
RSP_0170		-1	0.663892	0.800691	-0.180969	hypothetical protein
RSP_0171		-0.632695	0.678044	0.417853	-0.3389	Response regulator receiver protein
RSP_0172		-0.750262	0.272525	0.589637	0.000513651	Predicted transcriptional regulators
RSP_0173		-0.365196	0.3143	0.401363	-0.0909647	2-keto-4-pentenoate hydratase/2-oxohepta-3-ene-1 7-dioic acid hydratase( EC:4.1.1.- )
RSP_0174	ucpA	-0.418816	0.576186	1.31963	0.26781	short-chain dehydrogenase( EC:1.- )
RSP_0175		0.913288	-	-0.75688	-0.11993	Lactate dehydrogenase and related dehydrogenase
RSP_0176		-0.546421	0.651955	0.593719	-0.146967	dihydroxy-acid dehydratase( EC:4.2.1.9 )
RSP_0177		-0.31781	-	0.671806	0.275257	FAD/FMN-containing dehydrogenase( EC:1.1.2.4 )
RSP_0179		-0.22788	0.447754	0.515717	-0.181554	ABC-type nitrate/sulfonate/bicarbonate transport systems, periplasmic components TauA
RSP_0180		-0.239466	-	-0.220126	0.109292	ABC nitrate/sulfonate/bicarbonate transporter, inner membrane subunit
RSP_0181		-	0.268082	-	0.361344	ABC nitrate/sulfonate/bicarbonate transporter, inner membrane subunit
RSP_0182		-	0.797793	-	0.181391
RSP_0183	dht	0.406475	-0.0552784	1.6205	-0.0818718	dihydropyrimidinase( EC:3.5.2.2 )
RSP_0184		-0.382797	0.182132	1.31261	0.06311	N-carbamoyl-L-amino acid amidohydrolase( EC:3.5.1.6 )
RSP_0185		-0.788496	0.37364	0	0.00444788	Transcriptional regulator, TetR family
RSP_0186		0.373458	0.177926	0.0285692	-0.0713405	Transcriptional regulator, TetR family
RSP_0187		-0.69618	0.0777377	0.644905	-0.27579	dihydropyrimidine dehydrogenase( EC:1.3.1.2 )
RSP_0188		-1.03676	0.495128	-0.204092	-0.00137401	Uncharacterized membrane-associated protein
RSP_0189		-0.695246	-0.0183257	1.40936	0.210926	NADPH-dependent glutamate synthase beta chain and related oxidoreductase( EC:1.4.1.13 )
RSP_0190	accB	-0.474953	0.397128	-0.222392	-0.146955	Biotin carboxyl carrier protein, AccB
RSP_0191	accC	-0.85836	0.542799	-0.25569	-0.189893	acetyl-CoA carboxylase( EC:6.3.4.14 )
RSP_0192	aat	-1.19985	-	-0.94985	-	-
RSP_0193		0.306072	-	0.542961	-	-
RSP_0194		-0.116324	0.619984	0.473632	0.100418	possible ABC transporter, substrate-binding protein
RSP_0195		-0.532952	0.429978	0.329705	0.0883029	NADH-ubiquinone oxidoreductase( EC:1.6.99.3 )
RSP_0196	clpX	-0.128706	0.1094	0.233013	-0.285872	ATP-dependent protease ATP-binding subunit
RSP_0197	clpP	-0.574078	0.0711475	-0.283582	-0.11004	Protease subunit of ATP-dependent Clp protease( EC:3.4.21.92 )
RSP_0198		-0.459432	-	-0.358454	0.0247757	Phosphatidylglycerophosphate synthase
RSP_0200		-0.160465	0.22787	-0.342116	0.0534422	ABC transporter, periplasmic binding protein
RSP_0201		-0.77444	-	-0.427654	-	-
RSP_0202		-	-	0.251257	3.27614	hypothetical protein
RSP_0203		-0.895411	-	0.461807	-	-
RSP_0204		-0.86821	0.551512	0.786075	-0.0858719	metallo-beta-lactamase family protein( EC:3.1.2.6 )
RSP_0205		-0.148829	0.202118	-1.06711	-0.0943205	hypothetical protein
RSP_0206		-	0.727625	-	0.107878	hypothetical protein
RSP_0207		-	0.30768	-	-0.169422	hypothetical protein
RSP_0209		-	0.601605	-	0.143743	possible prophage Lp3 protein 18
RSP_0211		-	0.730504	-	0.142014	hypothetical protein
RSP_0212		-	0.652203	-	0.243569	HNH nuclease
RSP_0213		-	0.543024	-	0.0516388	Phage terminase-like protein large subunit
RSP_0214		-	0.57266	-	0.131328	possible uncharacterized phage protein
RSP_0215		1	0.584981	1.78028	-0.0948549	hypothetical protein
RSP_0216		-	0.695725	-	0.045696	hypothetical protein
RSP_0217	int	-0.952694	0.335009	-0.0978473	0.12192	possible phage-related integrase
RSP_0218	mcpM	-0.993216	-	-0.512194	0.123147	methyl accepting chemotaxis protein
RSP_0219		-	-	-	0.302588	hypothetical protein
RSP_0220		-0.201634	0.555068	-0.710493	-0.435308	hypothetical protein
RSP_0221		-0.639253	-	0.0398927	-	-
RSP_0223		-1.33342	0.199819	0.145012	-0.310644	hypothetical protein
RSP_0224		-0.5025	-	-0.202817	-0.00196056	ATP-dependent helicase( EC:3.6.1.- )
RSP_0226		-2.58496	-	0.567221	-	-
RSP_0227		-	0.3683	0.77544	0.224611	hypothetical protein
RSP_0228	hmuS	-1.76553	0.595589	0.367687	0.297804	putative hemin transport protein
RSP_0229		2.27302	0.519902	-0.0338574	-0.0907202	multidrug efflux pump, MF Superfamily
RSP_0230		-1.07138	0.221681	0.198831	-0.0545748	Neutral zinc metallopeptidase( EC:3.4.24.- )
RSP_0231	motB	-7.44363	0.208353	-2.16008	-0.192565	flagellar MotB protein
RSP_0233	motA	-6.16993	-0.102004	-4.1964	-0.658672	Flagellar motor protein MotA
RSP_0234	tlpL	-1.41504	0.576925	-0.187627	0.106776	TlpL, putative cytoplasmic chemoreceptor
RSP_0235	moaA	0.165832	0.0191506	0.548715	-0.0585068	molybdenum cofactor biosynthesis protein A
RSP_0236		-1.52031	0.164674	-0.0121908	0.185277	AgaE protein
RSP_0237	argE	-0.853101	0.0528874	0.407209	0.0222816	acetylornithine deacetylase( EC:3.5.1.16 )
RSP_0238		-0.345756	0.626418	0.0684784	0.191061	hypothetical protein
RSP_0239	PntB	-0.53732	0.410199	-0.583849	-0.201462	Pyridine nucleotide transhydrogenase beta subunit( EC:1.6.1.2 )
RSP_0240	pntA	-0.545999	0.51196	-0.333302	-0.281372	NAD(P) transhydrogenase subunit alpha( EC:1.6.1.2 )
RSP_0241		-1.65313	0.479277	-1.58496	-0.051554	Putative protein-S-isoprenylcysteine methyltransferase
RSP_0242		-0.658026	0.449275	-0.296005	0.0867831	probable kyurenine hydrolase( EC:3.7.1.3 )
RSP_0243		-0.195038	0.389288	0.0685075	-0.135009	putative lipoprotein
RSP_0244		-0.334907	-0.00844955	-0.41572	-0.0868474	Predicted glutamine amidotransferase( EC:4.1.3.27 )
RSP_0245		-0.0730438	0.653431	0.280677	1.11212	Serine-pyruvate aminotransferase/aspartate aminotransferase( EC:2.6.1.45 )
RSP_0246		-0.48248	-	-0.368699	0.0938091	ABC lipid efflux transporter, fused ATPase and inner membrane subunits
RSP_0247		-0.218398	0.622851	-0.6386	-0.0572388	aminomethyltransferase related to GcvT
RSP_0248		0.145709	0.588343	-0.246336	-0.00415008	elongation factor P
RSP_0250		-0.26628	0.0603464	-0.200997	-0.0735899	hypothetical protein
RSP_0251		-0.00582576	0.336109	-0.557161	-0.378059	Outer membrane efflux protein
RSP_0252		-0.153434	0.272674	-0.478702	-0.0636317	Protein-L-isoaspartate carboxylmethyltransferase( EC:2.1.1.77 )
RSP_0253		0.945017	0.391253	0.170144	-0.0647809	Glycine/D-amino acid oxidase (deaminating)
RSP_0254	dxsA	-3.18809	0.00688979	0.208927	0.261951	1-deoxy-D-xylulose-5-phosphate synthase( EC:2.2.1.7 )
RSP_0255	pufX	-4.31849	-0.374738	-0.696252	0.122107	Intrinsic membrane pufX protien
RSP_0256	pufM	-4.23343	-0.366878	-0.636248	0.270026	PufM, photosynthetic reaction center M subunit
RSP_0257	pufL	-3.88262	-0.480538	-0.531723	0.268103	PufL, Photosynthetic reaction center L subunit
RSP_0258	pufA	-3.71119	-0.293966	-1.05526	-0.254493	LHI alpha, Light-harvesting B875 protein
RSP_0259	pufQ	-3.69599	-0.300483	0.302218	0.31318	-
RSP_0260	bchZ	-3.22391	-0.176179	0.506437	0.107075	putative chlorophyllide reductase, BchZ subunit( EC:1.18.- )
RSP_0261	bchY	-5.26429	-0.281803	0.640006	0.326441	Chlorophyllide reductase, BchY subunit
RSP_0262	bchX	-4.14704	-0.71188	0.629624	-0.0802827	Chlorophyllide reductase, BchX subunit( EC:1.18.6.1 )
RSP_0263	bchC	-5.54615	-0.56681	0.177191	0.174177	Chlorophyll synthesis pathway, bchC( EC:1.1.1.14 )
RSP_0264	crtF	-4.72516	0.284052	1.37241	0.174519	Hydroxyneurosporene methyltransferase( EC:2.1.1.- )
RSP_0265	crtE	-4.3747	-0.501419	0.589699	0.00605997	Geranylgeranyl pyrophosphate synthetase( EC:2.5.1.10 )
RSP_0266	crtD	-4.00135	-0.302253	-0.0297554	0.286046	Methoxyneurosporene dehydrogenase( EC:1.3.- )
RSP_0267	ctrC	-2.70044	0.256773	0.0324215	0.0919836	Hydroxyneurosporene dehydrogenase
RSP_0269	tspO	-3.15692	-0.558925	0.242201	0.0620501	Tryptophan rich sensory protein
RSP_0270	crtB	-2.81653	-0.219406	-0.0554796	0.241917	Squalene/phytoene synthase( EC:2.5.1.32 )
RSP_0271	crtI	-3.39003	-0.362402	-0.067155	-0.00555115	Phytoene dehydrogenase( EC:1.3.- )
RSP_0272	crtA	-3.54751	-0.680444	0.757294	0.330956	Spheroidene monooxygenase
RSP_0273	bchI	-2.55672	-0.369369	0.318027	0.105146	Magnesium-chelatase, ChlI subunit( EC:6.6.1.1 )
RSP_0274	bchD	-2.60787	0.218827	0.498163	0.510832	Magnesium-chelatase, subunit D
RSP_0275	bchO	-2.83432	0.553572	0.124782	0.133197	Magnesium-chelatase, BchO
RSP_0276		-2.79008	-0.184514	0.31995	0.294403	Isopentenyl-diphosphate delta-isomerase( EC:5.3.3.2 )
RSP_0277	bchP	-3.47623	-0.0558404	0.63872	0.00681126	Geranylgeranyl hydrogenase
RSP_0278		-3.38466	-0.55018	0.80907	0.554806	putative light-harvesting 1 (B870) complex assembly protein PucC
RSP_0279	bchG	-3.47834	-0.617165	0.691817	0.264211	bacteriochlorophyll a synthase
RSP_0280	bchJ	-2.86301	-0.403551	-0.0326054	0.141949	Bacteriochlorophyll synthase, 23 kDa subunit (bchJ)
RSP_0281	bchE	-2.65266	-0.349712	0.290292	-0.0421196	Magnesium-protoporphyrin IX monomethylester oxidative cyclase, 66 kDa subunit(bchE)( EC:1.97.1.4 )
RSP_0282	ppsR	-1.18532	0.231613	0.368756	0.0395899	Transcriptional regulator, PpsR
RSP_0283	ppaA	-2.15215	0.0451139	0.0130411	-0.117919	regulatory protein, PpaA
RSP_0284	bchF	-3.95896	-	0.142019	-0.103495	2-vinyl bacteriochlorophyllide hydratase
RSP_0285	bchN	-4.084	-	0.528337	-	-
RSP_0286	bchB	-3.56834	-0.142047	0.350172	-0.0427902	light-independent protochlorophyllide reductase subunit B( EC:1.18.- )
RSP_0287	bchH	-3.80681	-0.236428	0.331029	-0.0556716	Magnesium-chelatase subunit H
RSP_0288	bchL	-3.50007	-0.123495	0.232544	-0.251062	Light-independent protochlorophyllide reductase iron protein( EC:1.18.- )
RSP_0289	bchM	-2.44001	-0.258622	0.290548	0.148281	Mg-protoporphyrin IX methyl transferase( EC:2.1.1.11 )
RSP_0290		-3.15474	-0.339733	0.164945	-0.0583339	Light-harvesting 1 (B870) complex assembly
RSP_0291	puhA	-2.68182	-0.244419	0.278382	0.0666084	Reaction centre H protein
RSP_0292		-3.16547	-0.175329	0.445366	0.119291	hypothetical protein
RSP_0293		-3.14906	-0.230413	0.383538	0.118829	hypothetical protein
RSP_0294		-3.43396	0.143681	0.333142	0.131213	hypothetical protein
RSP_0295		-3.28667	0.0038721	0.158337	0.282182	hypothetical protein
RSP_0296	cycA	-1.97917	-0.182704	-0.656641	-0.349753	Cytochrome c2
RSP_0297		-	-	-	-0.130082	ABC branched chain amino acid transporter, ATPase subunit
RSP_0298		-	0.545516	-	0.221521	ABC branched chain amino acid transporter, ATPase subunit
RSP_0299		-1.62803	-	-0.00818751	0.0122511	ABC branched chain amino acid transporter, inner membrane subunit
RSP_0300		0.734423	-	1.12618	-	-
RSP_0301		-0.415037	0.823593	0.872331	-0.0545296	ABC branched chain amino acid transporter, substrate binding protein
RSP_0302	ureG	0.900464	-	0.994171	0.189438	Urease accessory protein G
RSP_0303	ureF	0.245046	0.329918	0.391042	-0.109919	Urease accessory protein UreF
RSP_0304	ureE	0.508464	0.463151	0.640458	-0.0432198	urease accessory protein UreE
RSP_0305		0.285402	0.533301	-0.201634	0.234617	hypothetical protein
RSP_0306		-0.272253	-	0.574074	-	-
RSP_0307		-0.981384	0.268613	1.36003	0.178178	Antifreeze protein, type I
RSP_0308	ureB	-0.353637	0.57328	0.604071	0.136091	Urease, beta subunit( EC:3.5.1.5 )
RSP_0309	ureA	-0.925999	0.181909	1.8413	0.131788	Urease, gamma subunit( EC:3.5.1.5 )
RSP_0310	ureD	-0.444332	0.430584	1.21453	0.168678	Urease accessory protein UreD
RSP_0311		-0.410545	-	-0.317696	-0.175375	Putative aminotransferase protein( EC:2.6.1.- )
RSP_0312		0.134657	0.190273	0.912027	0.539598	Aminotransferase class-III
RSP_0313		-4.71667	-1.64564	-1.03798	-0.531231	hypothetical protein
RSP_0314	pucB	-6.38335	-1.06637	-1.38429	-0.156179	LHII beta, light-harvesting B800/850 protein
RSP_0315	pucC	-5.26969	-0.377638	0.187593	-0.265205	Light-harvesting 1 (B870) complex assembly
RSP_0316		-0.417853	0.640517	0.119501	-0.302405	Transcriptional regulator, LuxR family
RSP_0317	hemN	-1.82716	-0.0968944	0.590489	0.185292	coproporphyrinogen III oxidase
RSP_0318		-0.524288	-	0.584795	0.282439	hypothetical protein
RSP_0319		-0.263034	0.24909	-0.777608	0.140434	NnrU
RSP_0320	NnrT	-0.331206	-	-0.214125	0.142603	NnrT
RSP_0321	norD	0.188267	0.759898	-0.333402	0.283532	NorD Nitric oxide reductase activation protein
RSP_0323	norB	-0.736966	0.567943	-0.655352	0.176922	Nitric oxide reductase large subunit, cytochrome b
RSP_0324	norC	-	0.464899	-	-0.307022	nitric oxide reductase subunit C, cytochrome c( EC:1.7.99.7 )
RSP_0325		-	-	-	0.805481	hypothetical protein
RSP_0326		-0.847997	-	-0.0381351	2.2837	-
RSP_0327	nnrR	-0.397335	-	0.433495	0.00018446	Crp-Fnr regulatory protein (NnrR)
RSP_0328	nnrS	-2.87447	-	-0.643396	0.22942	hypothetical protein
RSP_0329		-0.56155	0.419662	0.174585	-0.392712	GAF sensor diguanylate cyclase (GGDEF)
RSP_0330		0.0619277	0.432568	-0.415037	1.96573	hypothetical protein
RSP_0331		-0.170144	0.609139	-0.166977	-0.125957	hypothetical protein
RSP_0332		-0.310622	0.648186	-0.284527	0.13731	possible cellulose synthase
RSP_0333		-0.180294	0.888592	-0.479244	0.28101	possible cellulose synthase
RSP_0334		0.400391	0.638872	-0.0660892	-0.28616	hypothetical protein
RSP_0335		-0.502811	0.37256	0.18094	0.178475	Probable dicyclicGMP cyclasephosphodiesterase
RSP_0337		0.736966	0.503879	-0.912209	-0.232539	possible phospodiesterase
RSP_0338		-0.00771791	0.529516	0.389299	0.0138791	hypothetical protein
RSP_0339		-0.584963	0.548848	1.37587	0.595323	hypothetical protein
RSP_0340		-0.280108	-	-0.0273764	0.100439	hypothetical protein
RSP_0341		-0.901492	0.247238	0.173817	-0.312778	cytosine deaminase
RSP_0342		0.128733	-	-0.23535	-	-
RSP_0343		-1.33703	0.629956	-0.491327	0.0504623	putative ABC sugar transporter, inner membrane subunit
RSP_0344		-0.238828	0.322767	-0.447077	-0.147474	putative ABC sugar transporter, fused ATPase subunits
RSP_0345		-0.225292	0.409218	-0.503393	0.0635848	Possible ABC transporter, periplasmic binding protein
RSP_0346		-0.569491	0.350869	-0.449124	-0.405232	ABC transporter, substrate binding protein
RSP_0347		-0.817886	-	0.309896	-0.0430635	-
RSP_0348		-0.863796	-	0.401065	-	-
RSP_0349		-0.16415	0.414361	0.544394	-0.217242	ABC transporter, ATPase subunit
RSP_0350		-0.788496	0.509229	0.0995357	-0.0154871	hypothetical protein
RSP_0351		0.409763	0.651722	-0.583014	0.0109271	D-threo-aldose 1-dehydrogenase
RSP_0352		-0.990781	0.203878	-0.9661	-0.0284412	probable ferredoxin
RSP_0353		-0.0995357	-	-0.137504	-0.0901401
RSP_0354		-0.882643	0.39042	0.724179	-0.0857615	hypothetical protein
RSP_0355		0.332413	0.205732	0.163229	-0.354192	possible serine protease
RSP_0356		0.19384	0.149605	-0.0749537	-0.316468	Probable HflC protein
RSP_0357		-0.146782	-0.0570675	-0.0806377	-0.399297	Probable HflK protein
RSP_0358	gor	-0.602265	0.371686	-0.229632	-0.0794434	probable glutathione reductase( EC:1.8.1.7 )
RSP_0359	cbbI	-0.373659	0.298196	-0.0543338	-0.217274	Ribose-5-phosphate isomerase( EC:5.3.1.6 )
RSP_0360		-	0.131495	-	-0.0432798	hypothetical protein
RSP_0361	sda	-1.107	0.74329	-0.622564	0.179301	probable L-serine dehydratase protein
RSP_0362		0.115477	0.752542	0.165424	0.170576	hypothetical protein
RSP_0363		-0.0149503	0.174176	0.445699	0.231584	hypothetical protein
RSP_0364		0.128391	-	-0.197658	-0.00619236	possible transporter, RarD family, DMT superfamily
RSP_0365		0.432959	0.256256	0.369413	-0.20741	hypothetical protein
RSP_0366		0.370798	0.466332	-0.0779165	-0.00792094	adenylosuccinate synthetase( EC:6.3.4.4 )
RSP_0367		-0.237517	0.523381	-0.418294	-0.0731859	Preprotein translocase SecG subunit
RSP_0368		-0.0926816	0.859189	-0.607222	-0.164946	CTP synthetase( EC:6.3.4.2 )
RSP_0369		0.259915	0.401945	-0.315929	0.0235208	hypothetical protein
RSP_0370		-0.589175	0.512057	-0.163894	0.111648	hypothetical protein
RSP_0371		-1.06929	0.132198	0.480696	-0.171414	ABC basic amino acid transporter, ATPase subunit
RSP_0372		-0.351675	0.238576	0.27792	-0.274069	ABC basic amino acid transporter, solute-binding protein
RSP_0373		-1.01986	-	0.0465426	-	-
RSP_0374		-1.12296	-	-0.488101	-	-
RSP_0375		-0.239429	-	-0.312847	-0.196522	probable glutamine synthetase
RSP_0376		-0.771871	0.198566	-0.765535	-0.0463781	Glutamine amidotransferase class-I
RSP_0377		-0.120842	0.328517	-0.00286533	0.109874	probable glutamine synthetase
RSP_0378		-0.402098	0.341014	-0.536888	0.264503	hypothetical protein
RSP_0379		-0.413495	0.420302	0.832822	-0.0535369	putative aminotransferase protein
RSP_0380		-0.33612	0.313294	-0.955249	-0.199011	hypothetical protein
RSP_0381		1.09827	0.760608	-0.54403	-0.174867	hypothetical protein
RSP_0382		-0.500767	0.133015	0.404932	0.0751801	poly-beta-hydroxybutyrate polymerase
RSP_0383		0.106173	0.702705	1.43181	-0.291672	hypothetical protein
RSP_0384		-0.547488	0.423432	0.375108	-0.0972454	hypothetical protein
RSP_0385		-0.415037	0.609495	-0.310837	-0.0923125	Threonyl-tRNA synthetase, class IIa
RSP_0386		-1.06413	-0.146959	0.027123	-0.1274	Cold-shock DNA-binding domain protein
RSP_0387		0.177375	0.423766	-0.0898855	0.0838978	hypothetical protein
RSP_0388		-1.25481	-	0.841571	0.222494	hypothetical protein
RSP_0389	folA	-0.405992	-	0.120294	-	-
RSP_0390		0.00991547	0.44832	-0.457473	0.0362181	Thymidylate synthase
RSP_0392		0.48755	0.853524	0	-0.0953677	probable lactoylglutathione lyase
RSP_0393		-0.243014	0.61699	-0.948666	-0.311858	probable riboflavin biosynthesis protein
RSP_0394		-0.118465	0.310712	-0.895473	-0.199276	hypothetical protein
RSP_0395	rpoD	-0.203283	0.50384	-0.38069	-0.273938	RNA polymerase sigma factor
RSP_0396		0.171766	0.613236	-0.646363	0.00252967	hypothetical protein
RSP_0397	dnaG	-0.544904	0.36863	-0.0956693	-0.188363	DNA primase
RSP_0398		-0.185774	0.373883	0.0118067	-0.442639	dehydrogenase( EC:1.4.1.3 )
RSP_0399		-1.2221	0.11887	0.0112273	-0.159486	hypothetical protein
RSP_0400		-2.08881	0.539587	0.0703893	0.0292825	hypothetical protein
RSP_0401		-1.62936	0.116296	0.263034	-0.0130256	hypothetical protein
RSP_0402		-0.767315	-	0.655715	-0.0203218	transcriptional regulator, TetR family
RSP_0403		0.0105582	0.689049	-0.201219	0.0825589	homoserine dehydrogenase( EC:1.1.1.3 )
RSP_0404		0.228028	0.513222	0.0312214	-0.167474	fructose - 1,6 - bisphosphatase, GlpX-like
RSP_0405		-0.299857	-	-0.355757	0.217056	probable single-stranded DNA-specific exonuclease
RSP_0406		0.0971225	0.591013	0.143882	0.153178	periplasmic sensor diguanylate cyclase (GGDEF)
RSP_0407		-0.886789	-	0.911085	-	-
RSP_0408		0.0366326	0.457004	-0.584734	0.0820492	hypothetical protein
RSP_0409		-0.705257	0.30272	0.0847791	-0.0247228	hypothetical protein
RSP_0410		-	0.366985	-	0.00561551	sensor diguanylate cyclase (GGDEF)
RSP_0411		-0.622826	-	0.473332	0.515781	hypothetical protein
RSP_0412		0	0.512728	0.046901	0.390453	putative phosphatase
RSP_0413		0	-	1.92318	-	-
RSP_0414		-0.4975	0.489308	-0.0126474	0.019346	hypothetical protein
RSP_0415		-0.736966	-	0.141514	0.228177	RNA polymerase sigma-70 factor
RSP_0416		1.49476	0.298818	-1.92121	0.140887	putative calcium-binding EF-hand domain protein
RSP_0418		0.424753	0.1619	0.128657	-0.00293744	hypothetical protein
RSP_0419		-1.25277	0.713811	-0.205654	0.747668	hypothetical protein
RSP_0420		1.80735	0.857234	0.206451	0.199813	hypothetical protein
RSP_0421		-0.222392	0.853995	1.65025	0.20511	hypothetical protein
RSP_0422		-0.383329	0.361467	0.793302	1.4777	hypothetical protein
RSP_0423		0.350307	-	0.964403	0.471669	Aldo/keto reductase
RSP_0424		-1.04439	0.460062	-0.304855	0.425561	hypothetical protein
RSP_0425	metG	-0.161225	0.593998	-0.531676	-0.231224	methionyl-tRNA synthetase
RSP_0426		-1.05982	-	-0.485489	0.281376	putative Naﱿ antiporter with cyclic nucleotide-binding domain
RSP_0427		-1.4443	0.109821	-0.205584	-0.163007	hypothetical protein
RSP_0428		-1.54065	0.2337	-0.241645	0.108023	hypothetical protein
RSP_0429		-0.735605	0.709773	-0.0908212	0.181144	Probable ABC drug/toxin efflux transporter; fused ATPase and inner membrane subunits
RSP_0430	cobD	-0.321928	-	-0.541554	-0.289793	cobalamin biosynthesis protein CobD
RSP_0431		0.858844	0.361048	-1.63548	-0.303538	putative selenocysteine lyase( EC:4.4.1.16 )
RSP_0432		0.77693	0.919814	-2.14124	-0.407857	hypothetical protein
RSP_0433		0.665016	0.93565	-2.14232	-0.721976	hypothetical protein
RSP_0434	SufD	1.50654	1.29637	-2.41671	-0.844379
RSP_0437	SufC	1.83112	0.949733	-2.1674	-1.04517	Suf C, ATPase
RSP_0439		1.78588	0.743951	-2.66774	-1.00806	hypothetical protein
RSP_0440	sufB	1.40248	0.702552	-2.50069	-1.05054	putative SufB
RSP_0442		0.960005	0.419004	-1.37754	-0.215586	putative aminotransferase
RSP_0443		2.22239	0.766535	-1.33842	-0.551534	Rrf2 family transcriptional regulator
RSP_0444		-0.311343	0.257348	-0.792342	-0.140059	hypothetical protein
RSP_0445		-0.193545	0.389691	-0.186794	0.0179195	hypothetical protein
RSP_0446		-0.244496	0.30764	-0.211957	-0.13444	isocitrate dehydrogenase( EC:1.1.1.42 )
RSP_0447		-0.655436	-	-0.36257	-	-
RSP_0448		0.0140933	0.68029	-0.445835	-0.0306529	EF-Tu; elongation factor Tu
RSP_0449		-0.330634	0.52334	-0.676454	-0.103578	putative glutamine amidotransferase
RSP_0450		-0.257496	0.472938	-0.136166	0.0259702	hypothetical protein
RSP_0451	alaS	-0.465429	0.633831	-0.147174	-0.0297267	alanyl-tRNA synthetase
RSP_0452	recA	-0.186413	0.430679	-0.00516171	0.0956408	recombinase A
RSP_0453		-0.607683	-	0.212994	-0.0898843	hypothetical protein
RSP_0454		-0.347131	0.582407	-0.743072	0.236512	multisensor hybrid histidine kinase
RSP_0455		-0.136456	0.691035	0.327682	0.198651	possible NOL1/NOP2/sun family protein
RSP_0456		0.830075	-	-0.358557	0.0996467	hypothetical protein
RSP_0457	glpR	-0.142019	-	0.199309	-0.00637959	probable glycerol-3-phosphate regulon repressor
RSP_0458		0.0379679	-	-0.469485	0.0461422	hypothetical protein
RSP_0459		-0.207278	-	0.111749	-	-
RSP_0460		-0.288798	-	0.428884	0.120979	AcrB/AcrD/AcrF family cation/multidrug efflux pump
RSP_0461		-1.1375	0.456314	-0.0623174	0.0513979	multidrug/cation efflux pump, membrane fusion protein (MFP) family
RSP_0462		-	0.763771	-	0.278074	hypothetical protein
RSP_0463		-0.831945	0.233169	0.230884	0.188342	cation efflux transporter, CDF family
RSP_0464		-2.32742	-0.263592	1.13052	0.261784	putative protease
RSP_0465		-1.30861	0.174917	0.863911	0.0250889	putative protease
RSP_0466		-2.06209	0.239367	-0.434657	0.154118	hypothetical protein
RSP_0467	ubiD	-1.4902	-	0.273259	-	-
RSP_0468		-2.66742	0.535601	1.08062	0.158721	putative 3-octaprenyl-4-hydroxybenzoate carboxy-lyase
RSP_0469		-0.616825	-	-0.451918	-	-
RSP_0470		-1.21343	0.408567	0.820051	0.145458	hypothetical protein
RSP_0472		-0.291049	0.151117	-0.114152	0.106928	hypothetical protein
RSP_0473		-0.640854	-	-0.269229	0.264955	phospholipase-D family protein
RSP_0474	cycP	-0.863498	0.20947	0.55849	-0.12659	Cytochrome c'
RSP_0475		-0.970854	-0.0148156	0.363843	0.0962876	cytochrome b
RSP_0476		-3.24568	0.321963	0.756729	0.567028	L-fuculose-phosphate aldolase( EC:4.1.2.17 )
RSP_0477		-1.22239	0.68618	-0.329889	0.0996505	hypothetical protein
RSP_0478		-0.222392	-	-0.0745321	0.0593837	putative lysyl-tRNA synthetase
RSP_0479		-0.193283	0.639849	-0.296506	-0.0331493	elongation factor P
RSP_0480	uxuB	-0.154411	0.445634	-0.345386	0.151009	D-mannonate oxidoreductase( EC:1.1.1.57 )
RSP_0481		-3.58496	-	-0.684498	-0.0669766	possible 2-deoxy-D-gluconate 3-dehydrogenase( EC:1.1.1.125 )
RSP_0482	kduI	-0.415037	-	-1.60433	0.208204	4-deoxy-L-threo-5-hexosulose-uronate ketol-isomerase( EC:5.3.1.17 )
RSP_0483		-	-	-	-	-
RSP_0484		-0.291857	-	0.15852	-	-
RSP_0485		-1.87447	-	-0.228269	-0.143767	TRAP-T family transporter, DctQ (4 TMs) subunit
RSP_0487		-0.640004	0.64413	-0.400538	-0.0848418	TRAP-T family transporter, DctP (periplasmic binding) subunit
RSP_0488	uxaC	-0.019943	-	-1.1677	0.238249	uronate isomerase
RSP_0489		-0.304062	-	-0.798793	0.297795	GntR family transcriptional regulator
RSP_0490		-0.708865	-	-0.737289	-	-
RSP_0491	hupT	-0.394205	0.796747	-0.056237	-0.0773139	Hydrogen uptake histidine-kinase
RSP_0492	hupU	-0.727185	0.25232	0.0947587	0.053252	hydrogenase small subunit
RSP_0493	hupV	-1.25444	0.444214	0.406807	-0.107375	hydrogenase large subunit
RSP_0494	hypF	-1.46366	0.507089	-0.553424	-0.12852	hydrogenase maturation factor F
RSP_0495	hupS	-2.10354	0.354632	-2.75723	0.0875344	hydrogenase protein small subunit( EC:1.12.99.6 )
RSP_0496	hupL	0.0571622	-	-1.9234	0.124597	hydrogenase protein large subunit
RSP_0497		-	0.678549	-	0.254795	HupE/UreJ accessory protein
RSP_0498	hupC	-1.848	-	-1.00565	-	-
RSP_0499	hupD	-1.5025	0.641586	-1.89893	-0.04239	HycI, hydrogenase maturation protease
RSP_0500		-	0.673406	-2.64474	0.246146	putative HupF/HypC hydrogenase protein
RSP_0501	hupG	-1.26303	-	-3.3675	0.45239	HupG hydrogenase expression/formation protein
RSP_0502	hupH	-3.16993	-	-3.37019	-0.0879512	HupH hydrogenase expression/formation protein
RSP_0503	hupJ	-3	-	-4.20945	-	-
RSP_0504	hupK	-	-	-3.65152	-	-
RSP_0505	hypA	-1.83007	0.377356	-3.56097	0.0818014	Hydrogenase expression/synthesis, HypA family
RSP_0506	hypB	0	0.719576	-3.81373	0.152748	NI2+binding GTPase protein HypB
RSP_0507		-1.29794	-	-3.97303	-0.00406635	HupR response regulator
RSP_0508	hypC	-	0.422721	-6.42063	-0.0317221	Hydrogenase expression/formation protein HypC
RSP_0509	hypD	-1.94718	0.700961	-3.79842	0.15279	hydrogenase isoenzyme formation protein HypD
RSP_0510	hypE	-2.39599	0.595845	-3.74142	0.172814	hydrogenase expression/formation protein HypE
RSP_0511		-1.8305	-	-0.752818	0.0406784	two component transcriptional regulator, LuxR family
RSP_0512		1.34515	-	0.71582	0.0436417	multisensor hybrid histidine kinase
RSP_0513		-0.129027	0.182502	-0.359567	-0.122945	hypothetical protein
RSP_0514		-	0.407779	-	0.422695	dTDP-glucose 4,6-dehydratase protein( EC:4.2.1.46 )
RSP_0515		-	0.47485	-	-0.0385253	hypothetical protein
RSP_0517		-	-	-	0.278671	hypothetical protein
RSP_0518		-1.85561	-	-0.239417	0.444402	putative glycosyltransferase protein
RSP_0519		0.164323	-	0.0816856	0.282703	NAD-dependent epimerase/dehydratase
RSP_0520		-	0.61394	-	-0.0674461	NAD-dependent dehydratase/epimerase
RSP_0521		-	0.525246	1.89538	0.248772	putative Zn-containing dehydrogenase
RSP_0522		-	-	-	-	-
RSP_0523		2	0.837122	1.01197	0.035592	hypothetical protein
RSP_0524		-1	0.255797	0.459432	-0.0359681	hypothetical protein
RSP_0525		0.222392	-	-0.445269	0.244385	hypothetical protein
RSP_0526		0.149378	0.532955	-0.0833128	-0.27892	hypothetical protein
RSP_0527	rpoN	-1.85798	-	0.423779	-	-
RSP_0528	nifW	-	-	-	0.151113	nitrogenase stabilizing/protective protein
RSP_0529	nifV	-	0.496315	-	-0.0752507	Homocitrate synthase
RSP_0530	nifS	-	-	-	0.217627	Cysteine desulfurase( EC:2.8.1.7 )
RSP_0531	nifU	-0.565979	-	-0.0204712	0.405689	Nitrogen fixation protein
RSP_0532		-	0.393162	-	0.0136265	hypothetical protein
RSP_0533	nifQ	-	-	-	0.0401267	putative nitrogen fixation protein nifQ
RSP_0534		-	0.596509	-	-0.0759357	putative dimeric ferredoxin (FdIII)
RSP_0535		-	-	-	0.216759	hypothetical protein
RSP_0536	nifX	-	0.47944	-	0.102688	putative nitrogenase molybdenum-iron protein NifX
RSP_0537	nifN	-	0.311623	-	-0.126707	nitrogenase molybdenum-iron protein beta chain, nifN
RSP_0538	nifE	-	-	-	0.275506	nifE, nitrogenase molybdenum-cofactor synthesis protein
RSP_0539	nifK	-	0.616424	-	-0.146512	nitrogenase molybdenum-iron protein beta chain
RSP_0540	nifD	-1.8413	0.990611	-2.16993	0.0891397	Nitrogenase iron-molybdenum protein, alpha chain( EC:1.18.6.1 )
RSP_0541	nifH	0.018859	0.602357	1.79355	0.0426049	Nitrogenase iron protein (Nitrogenase component II)( EC:1.18.6.1 )
RSP_0542		-	-	-	-	-
RSP_0543	fixU	-	0.45005	-	-0.0295685	hypothetical protein
RSP_0544	nifZ	-	0.269863	-	0.0243703	probable NifZ
RSP_0546	nifB	-1	-	1.32591	-0.0955991	NifB family--FeMo cofactor biosynthesis protein
RSP_0547	nifA	-1.10342	0.396067	1.27249	0.306407	NifA transcriptional activator
RSP_0548		-1.36257	0.200151	0.172364	-0.10583	hypothetical protein
RSP_0549		1.53581	0.433091	0.471799	0.589822	hypothetical protein
RSP_0550		0.471937	0.367213	0.64523	0.31593	putative D-alanyl-D-alanine carboxypeptidase
RSP_0551		-0.54364	-	0.457634	0.0869226	putative thymidylate kinase( EC:2.7.4.9 )
RSP_0552		-1.078	0.678612	0.0238467	-0.00303247	putative multidrug transporter, SMR family, DMT Superfamily
RSP_0553	ruvB	0.210988	-	0.183963	-	-
RSP_0554	htpx	-0.559427	-	-0.343881	-0.0487254	heat shock protein HtpX
RSP_0555	ruvA	-1.29529	0.712489	-0.0855385	-0.0053345	Holliday junction DNA helicase motor protein
RSP_0556	ruvC	-0.986944	0.332765	-0.634716	-0.119673	Holliday junction resolvase
RSP_0557		-0.0879641	-0.462627	0.887887	-0.292787	hypothetical protein
RSP_0558		-0.104077	0.715142	-0.0871771	0.147797	Possible ribosomal protein L11 methyltransferase
RSP_0559	msrA	1.07529	0.0637903	0.655839	-0.10192	Peptide methionine sulfoxide reductase
RSP_0560	priA	-0.381035	0.406921	-0.183124	-0.0595437	Probable pimosomal protein N'
RSP_0561		0.040642	0.530645	-0.469258	0.0535468	transaldolase
RSP_0562		-0.331099	0.653913	-0.294447	0.0208839	hypothetical protein
RSP_0563		0.382274	0.754027	-0.17974	0.102468	tyrosine recombinase
RSP_0564		-0.817374	0.703758	-0.732716	0.222934	hypothetical protein
RSP_0565		-0.766564	0.283922	-0.0381832	-0.0378553	-
RSP_0566		-0.231326	0.556498	-0.360239	-0.0883733	possible transporter, DMT superfamily
RSP_0567		-0.546616	0.724499	-0.628566	-0.0139643	Probable Methylated-DNA-(protein)-cysteine S-methyltransferase
RSP_0568		0.102661	0.546036	-0.136028	-0.0579735	isoleucyl-tRNA synthetase
RSP_0569		-0.183415	-	0.458865	-	-
RSP_0570		-0.467338	0.0142113	-0.882633	0.0197966	hypothetical protein
RSP_0571		0.058103	0.337412	-0.219673	-0.0414461	tRNA pseudouridine synthase
RSP_0572		-1.42602	-	-0.0254898	-	-
RSP_0573	phoB	-0.777608	-	-0.424396	0.18256	Response regulator receiver protein
RSP_0574		-2.73583	-	0.595879	-	-
RSP_0575		-1.39618	0.517652	0.598689	-0.163901	Predicted signal transduction protein containing cyclic nucleotide-binding and CBS domains
RSP_0576		-1.64353	-	0.202514	-0.228221	Naﻊ► symporter
RSP_0577		-1	-	0.140792	-0.0864397	hypothetical protein
RSP_0578		-1.42104	0.334875	0.762039	0.125671	Adenylate kinase( EC:2.7.4.3 )
RSP_0579		-1.04705	0.115049	0.522666	0.208975	Acetyl-coenzyme A synthetase( EC:6.2.1.1 )
RSP_0580		-0.887371	0.154954	0.644894	0.00376455	Putative sulfate transporter, SulP family
RSP_0581		-0.514573	0.777595	0.46718	0.011894	hypothetical protein
RSP_0582		-0.615828	0.478235	0.762031	0.0571483	possible penicillin binding protein
RSP_0583		-0.825971	0.768613	-0.796908	-0.0462022	hypothetical protein
RSP_0584		-0.176006	0.685964	-0.178366	-0.257706	lysyl-tRNA synthetase
RSP_0585	osmC	0.353637	0.57379	-0.874469	-0.0839983	osmotically inducible protein OsmC
RSP_0586		-0.867896	0.60844	0.833736	0.279074	nicotinic acid mononucleotide adenyltransferase
RSP_0587		0.334367	0.740526	-0.527899	-0.0914689	Putative ABC transporter, fused ATPase subunits
RSP_0588		-0.0466501	0.463067	0.273018	-0.0483697	hypothetical protein
RSP_0589		-0.292181	-	0.389412	-	-
RSP_0590		-1	0.454562	0.604071	0.0424487	hypothetical protein
RSP_0591		-0.435272	0.422363	-0.657238	0.0701729	Cold-shock protein
RSP_0592		-0.779139	0.668319	-0.328912	0.384626	Putative lipase/esterase
RSP_0594		-0.191299	-	0.373835	0.0240644	Putative choline sulfatase( EC:3.1.6.6 )
RSP_0595		0.34192	0.626045	0.661094	0.151599	hypothetical protein
RSP_0596		-0.392848	0.637213	0.394168	0.00234349	Putative peptidyl-dipeptidase
RSP_0597		-0.761091	-	-0.00237872	0.0496494	Probable molybdopterin biosynthesis protein
RSP_0598		-0.653824	0.443155	0.658963	0.116985	Probable deoxyuridine-triphosphatase( EC:3.6.1.23 )
RSP_0599		-0.769416	0.579872	-0.257121	-0.107579	phosphopantothenoylcysteine synthase/decarboxylase
RSP_0600		-0.131865	0.528687	0.365059	0.0661029	hypothetical protein
RSP_0601	rpoH2	0.467126	1.03426	0.170801	-0.175531	RNA polymerase sigma factor
RSP_0602		-0.45493	0.569287	0.06349	-0.126174	Possible adenosyl cobinamide kinase/ cobinamide phosphate guanylyltransferase( EC:2.7.1.156 )
RSP_0603		-0.31034	-	-0.390193	0.356228	hypothetical protein
RSP_0604		-1.32193	0.38918	0.338802	-0.0493637	hypothetical protein
RSP_0605		-	-	-	0.275333	hypothetical protein
RSP_0606		-1.73439	-	0.321928	0.177677	Putative redox protein
RSP_0607		0.204358	-	0.707819	0.019711	RNA polymerase sigma-70 factor
RSP_0608		-	-	-	0.0508894	hypothetical protein
RSP_0609		-	0.509091	-	0.251215	hypothetical protein
RSP_0610		0.371969	0.528827	0.169925	0.106718	Putative 3-oxoacyl-(acyl-carrier-protein) reductase
RSP_0611		-0.73252	0.43785	-0.584963	0.280398	transcriptional regulator, ArsR family
RSP_0612		-0.36804	0.218402	-0.693022	-0.265359	RhtB family transporter
RSP_0613		-0.575115	-	0.89812	0.0818291	hypothetical protein
RSP_0614		2.41504	-	0.847997	-0.136776	-
RSP_0615		-0.29956	0.282257	-0.239951	-0.0437586	Putative oxidoreductase
RSP_0616		-0.441838	0.164195	0.471877	-0.586601	transcriptional regulator, AraC family
RSP_0617		0	0.375074	-0.253757	-0.163321	hypothetical protein
RSP_0618		-	-	-	0.466993	hypothetical protein
RSP_0619		0	0.455444	0.807355	0.0278595	hypothetical protein
RSP_0620		-	-	-	0.367386	hypothetical protein
RSP_0621		-0.652485	-	0.0453769	-	-
RSP_0623		-1.30812	0.619268	0.0625415	0.843832	hypothetical protein
RSP_0624		-0.187086	0.622259	-0.154095	-0.0589611	hypothetical protein
RSP_0625		-0.44756	0.470656	-0.205528	-0.0404328	Putative Maf-like protein
RSP_0626	infA	-0.266729	0.433651	-0.402928	-0.336443	translation initiation factor IF-1
RSP_0627		0.0614005	0.203178	-0.0504739	0.009774	Putative amidohydrolase
RSP_0628		-0.18141	0.368104	-0.0805604	-0.0361618	hypothetical protein
RSP_0629		-0.118644	0.177453	-0.0212619	0.0943939	hypothetical protein
RSP_0630		-0.570749	0.281984	0.128584	-0.0267042	hypothetical protein
RSP_0631		-0.0227201	0.290831	0.165361	-0.103364	hypothetical protein
RSP_0632	hisD1	-0.275529	0.567679	0.0245629	0.0594887	histidinol dehydrogenase( EC:1.1.1.23 )
RSP_0633		-0.28157	0.415444	0.760555	-0.0753327	UDP-N-acetylglucosamine enolpyruvyl transferase( EC:2.5.1.7 )
RSP_0634		0.573527	-	0.956931	0.328752	TRAP-T family transporter, DctM (12 TMs) subunit
RSP_0635		-	0.521185	-	0.372099	TRAP-T family transporter, DctQ (4 TMs) subunit
RSP_0636		3.47131	0.461992	-1.32018	-0.122936	TRAP-T family transporter, DctP (periplasmic binding) subunit
RSP_0637		-0.263034	0.807496	0.341376	0.251661	hypothetical protein
RSP_0638		-0.0951572	0.684964	0.175757	0.195558	putative FAD dependent oxidoreductase protein
RSP_0639		-0.249899	0.650977	1.27915	-0.0594585	Putative N-methylhydantoinase B
RSP_0640		0.0273375	0.488346	-0.0326508	0.468855	putative N-methylhydantoinase A
RSP_0641		0.263034	-	-0.321928	0.142472	transcriptional regulator, XRE family
RSP_0642		-0.267036	-	-0.409039	-	-
RSP_0643		-1.45643	-0.369924	0.00315986	-0.379612	periplasmic sensor signal transduction histidine kinase
RSP_0644		0.68966	0.476112	-1.15466	0.00593855	ABC transporter, inner membrane subunit
RSP_0645		0.50696	0.603846	-2.32613	0.231395	ABC transporter, ATPase subunit
RSP_0646		0.807355	0.614803	-0.0477326	0.132191	ABC transporter, substrate-binding protein
RSP_0647	thiD	-0.955606	0.735559	-0.966422	0.419006	phosphomethylpyrimidine kinase( EC:2.7.4.7 )
RSP_0648	thiE	-1.63005	0.566108	0.633538	0.170538	Thiamine-phosphate pyrophosphorylase
RSP_0649	thiM	-1.44931	-	-0.629254	-0.169572	Putative hydoxyethylthiazole kinase( EC:2.7.1.50 )
RSP_0650		-1.04064	0.314555	-0.494765	0.0488953	Probable transglycosylase
RSP_0651		-0.616671	0.227401	-0.719164	-0.132138	Putative inositol monophosphatase protein
RSP_0652		-0.321344	0.54776	-0.3841	0.11467	UDP-glucose 4-epimerase
RSP_0653		-0.265752	0.547857	0.237795	0.118661	UDP-glucose 6-dehydrogenase( EC:1.1.1.22 )
RSP_0654		-0.571556	0.358815	-0.455679	0.0733222	possible transporter, DMT superfamily
RSP_0655		-0.236234	0.673956	-0.467779	0.0557822	hypothetical protein
RSP_0656		-0.609204	0.455011	-0.30632	0.30985	Probable sodium/sulphate symporter
RSP_0657		-0.921259	0.179477	-0.257036	-0.0153418	hypothetical protein
RSP_0658		-1.07066	0.612408	0.438772	0.324487	Probable ATP-dependent helicase
RSP_0659		-0.160465	0.647625	0.298081	0.171119	Putative metallo-phosphoesterase
RSP_0660		-0.649115	0.784317	0.321266	0.0879668	hypothetical protein
RSP_0661		0.897811	0.527041	-0.0325434	0.0987249	Probable tetrahydrofolate dehydrogenase/cyclohydrolase( EC:1.5.1.5 )
RSP_0662		-0.584963	0.58212	0.112183	0.279573	Putative chorismate mutase
RSP_0663		0.635109	0.69394	-0.138162	0.0969409	Formate-tetrahydrofolate ligase( EC:6.3.4.3 )
RSP_0664		0.0740006	-	0.624669	-	-
RSP_0665	ftsH	-0.316329	0.0373882	0.00978379	-0.282856	FtsH( EC:3.4.24.- )
RSP_0666		0.056994	0.493448	0.0301266	-0.00978263	Probable cell cycle protein
RSP_0667		0.582941	0.452801	0.137013	0.0102505	hypothetical protein
RSP_0668		0.382199	0.687698	0.130512	-0.00645758	OmpA/MotB family protein
RSP_0669		0.808564	0.468685	-0.52711	-0.013587	translocation protein TolB precursor
RSP_0670		0.427967	0.721636	-0.0948448	-0.217112	Possible TolA protein
RSP_0671		0.828777	0.609339	0.395142	-0.0462126	ExbD/TolR family protein
RSP_0672	TolQ	-0.68869	0.424036	-0.579195	-0.100538	Biopolymer transport protein, TolQ
RSP_0673		-2.08746	0.545131	-0.938599	0.174944	Putative thioesterase
RSP_0674		-1.30617	0.321624	0.523468	0.0876195	DNA polymerase III subunit delta
RSP_0675		-0.325329	0.698372	0.0327628	0.086027	putative TatD-related deoxyribonuclease
RSP_0676		-0.453173	-	0.253757	-	-
RSP_0677		0.271789	0.436611	-0.205002	0.150011	-
RSP_0678		-0.158119	0.438203	0.31732	0.143698	hypothetical protein
RSP_0679	hemC	-1.62921	-0.119578	0.435281	-0.116662	porphobilinogen deaminase( EC:2.5.1.61 )
RSP_0680	hemE	-1.56889	-0.000175136	-0.468693	0.0717685	Uroporphyrinogen decarboxylase
RSP_0681		-0.252766	0.35578	0.439755	0.170356	hypothetical protein
RSP_0682	hemF	0.638488	0.710573	0.896247	0.0991313	coproporphyrinogen III oxidase( EC:1.3.3.3 )
RSP_0683		-1.32645	0.47056	0.477322	0.0760512	hypothetical protein
RSP_0684		-0.206451	0.450752	0.0203486	0.016096	Possible oxidoreductase; Short-chain dehydrogenase/reductase SDR
RSP_0685		-0.231017	0.742894	-0.00129039	0.0458635	Possible ribosomal RNA small subunit methyltransferase C RsmC
RSP_0686		-0.336776	0.564919	-0.0750791	0.00176851	ATP-dependent Clp protease adaptor protein clpS
RSP_0687		-0.584963	0.594085	-0.0478285	0.0151816	Predicted hydrolase (haloacid dehalogenase (HAD) superfamily)
RSP_0688		-0.595108	0.383921	0.233973	0.0552841	Probable penicillin-binding protein
RSP_0689	rdxS	-1.04731	-0.0267939	-0.239365	-0.304286	RdxS, cytochrome oxidase maturation protein, cbb3-type
RSP_0690	rdxI	-0.794673	0.0306554	-0.024771	-0.0333423	Copper-translocating P-type ATPase, RdxI
RSP_0691	rdxH	-0.692949	0.203127	0.190003	-0.149722	RdxH
RSP_0692	rdxB	-0.24195	0.466576	0.217083	0.129397	iron-sulfur cluster-binding protein
RSP_0693	ccoP	-1.34002	0.0500964	0.611721	0.117306	Cbb3-type cytochrome c oxidase CcoP subunit
RSP_0694	ccoQ	-1.12827	0.0494679	0.813108	0.21678	Cbb3-type cytochrome c oxidase CcoQ subunit
RSP_0695	ccoO	-1.06292	0.117932	0.572998	0.16591	Cbb3-type cytochrome c oxidase CcoO subunit
RSP_0696	ccoN	-0.926695	0.283624	0.313474	-0.141456	Cbb3-type cytochrome oxidase CcoN subunit
RSP_0697		-1.95017	-0.424103	0.905614	0.169354	Universal stress protein (Usp)
RSP_0698	fnrL	0.326651	0.566456	0.503988	-0.0278613	Crp-Fnr regulatory protein (FnrL)
RSP_0699	hemZ	-1.12686	0.723005	0.559093	0.186185	coproporphyrinogen III oxidase
RSP_0700		-1.11567	-	-0.433897	0.152567	probable glycosyltransferase
RSP_0701		0.4975	0.638573	-0.0558355	0.0822288	ABC peptide transporter, fused ATPase domains
RSP_0702		-0.204199	-	-0.297316	-	-
RSP_0703		-0.0319505	0.677531	0.0465426	-0.125315	ABC peptide transporter, inner membrane subunit
RSP_0704		0.83053	0.542941	0.398898	0.346714	ABC peptide transporter, substrate binding protein
RSP_0705		0.32577	0.700494	-0.0379679	-0.0948	Cytochrome cy
RSP_0706	pheA	-0.279382	0.855979	-1.03251	0.167323	prephenate dehydratase
RSP_0707		-0.915111	0.760462	0.0118254	0.177798	hypothetical protein
RSP_0708		0.00146244	0.38145	0.0708193	0.165158	NUDIX hydrolase
RSP_0709	cpdB	-0.492563	-	1.59896	0.143796	2',3'-cyclic-nucleotide 2'-phosphodiesterase
RSP_0710	dnaX	-0.386896	-	0.061159	-0.135689	DNA polymerase III subunits gamma and tau
RSP_0711	YbaB	-0.056338	0.273246	0.0274807	0.012131	hypothetical protein
RSP_0712	recR	-0.964199	0.466545	-0.166897	1.23208	recombination protein RecR
RSP_0713		-0.172131	-	0.0641666	-0.121014	hypothetical protein
RSP_0714		-0.11691	0.700533	-0.0935536	-0.137493	hypothetical protein
RSP_0715		-0.205904	0.668556	0.0357109	0.0844543	Ribonuclease T2
RSP_0716		-0.0263754	0.242274	0.733966	0.0961927	NADPH/quinone reductase and related Zn-dependent oxidoreductase
RSP_0717		-0.857981	0.362923	0.415037	0.0204725	hypothetical protein
RSP_0718	rpsU	0.0829352	0.471712	-0.830721	-0.188806	30S ribosomal protein S21
RSP_0719		-0.178337	0.238201	0.0560878	0.23675	phosphatidylserine decarboxylase
RSP_0720	pssA	-0.424345	0.10431	-0.406428	-0.100203	CDP-alcohol phosphatidyltransferase
RSP_0721	PmtA	-0.350783	0.199865	-0.42283	-0.237957	Phosphatidylethanolamine N-methyltransferase( EC:2.1.1.17 )
RSP_0722		-1.5661	0.302425	-0.61193	0.206103	transcriptional regulator, AsnC family
RSP_0723	ald	0.13179	0.582366	1.70071	-0.115604	alanine dehydrogenase( EC:1.4.1.1 )
RSP_0724	mscL	0.508275	0.365895	1.41181	-0.281972	Large-conductance mechanosensitive channel
RSP_0725		0.556948	0.66827	0.0428805	0.338031	Thioredoxin, thioldisulfide interchange protein
RSP_0726		-0.219433	0.369657	0.0799683	-0.0115764	argininosuccinate lyase( EC:4.3.2.1 )
RSP_0727		-0.333424	0.845286	-0.513527	0.305845	hypothetical protein
RSP_0728		-0.584963	0.592759	-0.303392	-0.132348	hypothetical protein
RSP_0729	lysA	0.319573	0.667448	-0.184469	-0.0481418	Orn/DAP/Arg decarboxylase, family 2( EC:4.1.1.20 )
RSP_0730		0.544216	-	0.271876	0.268285	hypothetical protein
RSP_0731		-0.736966	-	0.174029	-0.084211	hypothetical protein
RSP_0732		-0.362423	0.371337	-0.338649	-0.193555	hypothetical protein
RSP_0733		-0.939312	0.420539	-0.707819	0.257978	cell division ATP-binding protein FtsE
RSP_0734		-0.182681	0.172647	0.399292	0.0950953	cell division protein FtsX
RSP_0735		-1.24716	-	0.273761	-	-
RSP_0736	mobC	-0.985353	-	0.138197	0.140456	MobC protein
RSP_0737	mobB	-0.646965	0.584385	-0.286725	-0.01583	Molybdopterin guanine dinucleotide synthesis
RSP_0738	mobA	-0.540568	0.487308	-0.392821	0.190251	molybdopterin-guanine dinucleotide biosynthesis protein A
RSP_0739		0.206451	0.59663	0.027049	-0.0646514	Branched chain amino acid efflux pump, large (AzlC) subunit
RSP_0741		-1.06956	-0.405856	0.314133	0.123414	putative metallo-beta-lactamase family protein
RSP_0742		-0.0966337	-0.249661	0.48528	-0.116377	probable acyl-CoA dehydrogenase
RSP_0743		0.0734121	0.659828	-0.131082	0.378772	Putative translation factor
RSP_0744		0.41754	0.300629	0.251539	0.0550153	DNA-3-methyladenine glycosylase I( EC:3.2.2.20 )
RSP_0745		-0.489319	0.294811	-0.112143	-0.213798	acetyl-CoA acetyltransferase( EC:2.3.1.9 )
RSP_0747		-0.167189	0.332089	0.0293228	-0.124817	Short-chain dehydrogenase/reductase( EC:1.1.1.36 )
RSP_0748		-0.622588	0.330159	0.108934	0.0335328	N-6 Adenine-specific DNA methylase
RSP_0749		-0.566427	0.297511	0.0933965	-0.0587268	hypothetical protein
RSP_0750		-0.657656	0.485709	-0.278366	-0.0750853	Geranylgeranyl pyrophosphate synthase/Polyprenyl synthetase
RSP_0751		-0.395929	0.621856	0.603699	0.167456	hypothetical protein
RSP_0752		-1.32427	0.499574	0.341037	0.0878239	Acetyltransferase (GNAT) family
RSP_0753	SspA	0.21818	0.403782	-0.622682	-0.242458	Salt-stress induced outer membrane protein
RSP_0754		-1.05889	-0.0651947	-0.376376	-0.300252	hypothetical protein
RSP_0755	nusB	-0.162271	0.249457	-0.330917	-0.225804	putative N utilization substance protein B
RSP_0756	ribH1	0.198631	0.734574	-0.606239	-0.125852	6,7-dimethyl-8-ribityllumazine synthase beta chain
RSP_0757	ribBA	-0.23904	0.483815	-0.608466	-0.0665855	Bifunctional GTP cyclohydrolase II/3,4-dihydroxy-2butanone-4-phosphate synthase
RSP_0758		-0.264386	0.399324	0.245843	0.222333	riboflavin synthase subunit alpha
RSP_0759		-0.322617	0.314447	-0.554762	-0.372291	putative capsule polysaccharide exporter
RSP_0760	mucS	0.00159855	-	-0.222392	-	-
RSP_0761		0.165175	0.53109	0.00623195	0.131861	hypothetical protein
RSP_0762		-1.12922	0.33941	0.344446	-0.0346576	transcriptional regulator, XRE family
RSP_0763	aatA	0.164322	0.418229	0.149317	0.115046	aspartate aminotransferase( EC:2.6.1.1 )
RSP_0764		-0.171427	0.20543	-0.690251	-0.108903	Multi Antimicrobial Extrusion (MATE) family efflux pump NorM
RSP_0765		-1.04289	-0.0812651	0.0267173	0.0664158	SAM-dependent methyltransferase
RSP_0766		-0.95989	-0.0333436	0	-0.231474	hypothetical protein
RSP_0768		-2.30351	-0.0740317	-0.0700008	-0.0277669	transcriptional regulator, LuxR family
RSP_0769		0.0176093	0.352518	-0.583611	-0.173916	Glutathione S-transferase
RSP_0772	parE	-0.501758	0.30055	0.000239197	-0.0670391	DNA topoisomerase IV subunit B
RSP_0773		0.0141541	0.47211	-0.592046	-0.144363	mannonate dehydratase( EC:4.2.1.8 )
RSP_0774		-0.765053	0.163039	-0.0075386	0.0450088	RNA binding protein
RSP_0775		-1.79647	0.0238798	-0.780727	-0.000818362	Class I monoheme cytochrome c
RSP_0776	LolD	0.154723	0.394836	-0.563901	0.187788	ABC lipoprotein efflux transporter, ATPase subunit, LolD
RSP_0777	LolE	-0.251062	0.447997	0.188256	-0.145619	ABC lipoprotein efflux transporter, inner membrane subunit, LolE
RSP_0778	ProS	-0.364879	0.383776	-0.635934	-0.210361	prolyl-tRNA synthetase
RSP_0779	perM	-0.490507	0.42303	-0.26036	0.15653	Lipocalin-related protein and Bos/Can/Equ allergen
RSP_0780		0.286304	0.199939	-0.830075	0.103275	hypothetical protein with ATP/GTP-binding site
RSP_0781		-0.238856	-	-0.18681	-	-
RSP_0782		-0.820287	0.183775	0.0529628	-0.195099	Ppx/GppA phosphatase
RSP_0783		0.268948	0.424107	0.44443	0.0952802	hypothetical protein
RSP_0784		-0.135681	0.582738	-0.441632	0.160805	putative acetyltransferase, GNAT family
RSP_0785		-0.517485	0.397823	0.058964	0.00115861	Putative heat shock protein DnaJ
RSP_0786		0.0994037	-	-0.347923	0.159571	possible Endonuclease/Exonuclease/phosphatase fa
RSP_0787		-0.564763	0.53849	0.773848	0.399692	hypothetical protein
RSP_0788		-0.460576	-	0.616318	0.335318	hypothetical protein
RSP_0789	cobC	-0.334135	0.73633	1.04139	0.346753	Aminotransferase, class-I
RSP_0790	pqqE	0.225067	0.378196	1.20423	0.0410881	pyrroloquinoline quinone biosynthesis protein PqqE
RSP_0791	pqqD	-	0.78297	1.01838	0.297033	putative pyrroloquinoline quinone synthesis protein D
RSP_0792	pqqC	1.39232	-	1.43086	0.0616879	pyrroloquinoline quinone biosynthesis protein PqqC
RSP_0793	pqqB	1.88518	-	1.6129	0.0801595	pyrroloquinoline quinone biosynthesis protein PqqB
RSP_0794	catR	0.627907	0.293753	1.61669	0.143933	transcriptional regulator, LysR family
RSP_0795		-0.960472	0.423921	0.577658	0.126385	hypothetical protein
RSP_0796	cobQ	0.110424	0.0894271	0.717695	0.116736	cobyric acid synthase
RSP_0797	gltX 1	-	0.513466	-	0.0136538	glutamyl-tRNA synthetase( EC:6.1.1.17 )
RSP_0798		-1.65208	-	0	-0.0358083	Neutral zinc metallopeptidase
RSP_0799		1.67124	0.650246	0.974909	-0.0265729	hypothetical protein
RSP_0800		-0.409039	0.476306	-1.3523	0.17928	hypothetical protein
RSP_0801		-0.634099	0.692362	0.183016	0.32118	deacetylase / probable acetylpolyamine aminohydrolase
RSP_0802		-0.947105	0.0599811	-0.415303	-0.120116	Dipeptidase( EC:3.4.13.19 )
RSP_0803	DppF	0.10164	0.248685	-1.48308	0.196024	ABC dipeptide transporter, ATPase subunit DppF
RSP_0804	DppD	-0.384664	-	0.336342	-	-
RSP_0805	DppC	-0.78161	0.345946	0.67084	0.31153	ABC dipeptide transporter, inner membrane subunit DppC
RSP_0806	DppB	-1.24101	-	0.396248	-	-
RSP_0807	DdpA	-0.331844	0.241034	0.40596	-0.299578	ABC dipeptide transporter, substrate-binding subunit DdpA
RSP_0809		-0.487665	0.530697	-0.358965	0.201188	hypothetical protein
RSP_0810		-0.470891	-	0.348895	-0.0996655	hypothetical protein
RSP_0811		-0.488747	0.315382	0.716928	0.0602233	hypothetical protein
RSP_0812		-0.178874	-	0.125531	-0.0394296	-
RSP_0814		-0.262919	0.546052	-0.819169	0.197861	Acetyltransferase
RSP_0815	aspS	0.0309877	0.659509	-0.546639	-0.0326725	aspartyl-tRNA synthetase( EC:6.1.1.12 )
RSP_0816		0.697988	0.429257	-0.0554951	0.131415	Putative aminotransferase, class IV
RSP_0817		-1.04	0.536301	-0.212111	0.283458	para-aminobenzoate synthase component I
RSP_0818		0.21799	0.85927	-0.419678	0.237417	carbamoyl-phosphate synthase large subunit( EC:6.3.5.5 )
RSP_0819	rhlE2	0.183091	0.691859	-0.642674	-0.571178	DEAD/DEAH box helicase
RSP_0820		-1.55213	-0.250126	0.788593	0.192659	Putative cytochrome B561
RSP_0821		-0.0550897	-	-0.291889	0.0706583	Esterase/lipase/thioesterase
RSP_0822		-2.70044	0.112615	0.925999	-0.0900406	hypothetical protein
RSP_0823	SHMT	-0.306112	0.756217	0.0481535	-0.134886	serine hydroxymethyltransferase protein( EC:2.1.2.1 )
RSP_0824	pth	-0.445376	0.546802	0.0378368	0.242868	peptidyl-tRNA hydrolase( EC:3.1.1.29 )
RSP_0825	ppnk	-0.729398	0.472713	-0.229532	-0.0153178	probable inorganic polyphosphate/ATP-NAD kinase( EC:2.7.1.23 )
RSP_0826		-0.646363	0.455008	0.519028	0.000487525	hypothetical protein
RSP_0827		0.00508888	0.695967	-1.04687	-0.326953	Ribosomal protein L25
RSP_0828		-0.606283	0.75979	0.0542617	0.125511	Major facilitator superfamily (MFS) transporter
RSP_0829	lctB	-0.740259	0.171152	0.055163	-0.482191	Lactate dehydrogenase( EC:1.1.2.3 )
RSP_0830		-0.790118	0.421433	0.271457	0.433833	CBS-domain-containing membrane protein
RSP_0831	trpA	-0.229006	0.543656	-0.281473	0.0550874	tryptophan synthase subunit alpha( EC:4.2.1.20 )
RSP_0832		-0.420851	0.758887	-0.18313	-0.0982237	Putative GTP-binding protein
RSP_0834	xanB	-0.175742	-	0.316536	-0.479825	mannose-6-phosphate isomerase / mannose-1-phosphate guanylyltransferase( EC:2.7.7.22 )
RSP_0835	manB	-0.765535	0.181042	-0.180595	0.187324	phosphomannomutase( EC:5.4.2.8 )
RSP_0836		-1.78055	0.342524	-0.0621204	0.36083	Putative flavoprotein
RSP_0837		-0.485427	0.541346	0.077041	0.0647146	hypothetical protein
RSP_0838		0.0633259	0.38822	-0.2553	-0.0628304	putative DNA polymerase III, delta subunit / DNA binding( EC:2.7.7.7 )
RSP_0839		0.0475207	0.315951	-0.0608033	-0.183403	Predicted secreted periplasmic protein
RSP_0840	leuS	0.372101	0.318469	0.0839735	-0.245472	leucyl-tRNA synthetase( EC:6.1.1.4 )
RSP_0841		-0.286569	0.48032	-0.267202	-0.154274	hypothetical protein
RSP_0842		-0.420869	-0.0513925	-0.887869	-0.573766	putative porin
RSP_0843		-0.442431	0.210181	-0.941059	-0.857345	Conserved protein containing sulfotransfer domain
RSP_0844		-0.320809	0.20058	-0.962492	-0.361424	hypothetical protein
RSP_0845		0.280108	-	-0.255257	-0.00159401	hypothetical protein
RSP_0846	ribA	0.615735	0.492553	-0.0554441	0.306263	GTP cyclohydrolase II( EC:3.5.4.25 )
RSP_0847		0.239188	-0.0441862	-0.604071	0.0627027	two component transcriptional regulator, winged helix family
RSP_0848	xthA1	0.0103419	-	-0.295898	0.183397	Exodeoxyribonuclease III( EC:3.1.11.2 )
RSP_0850	mbfA	-1.60449	0.327317	-3.56613	-0.225276	hypothetical protein
RSP_0851		-0.607886	-	-1.71413	-	-
RSP_0852	fghA	0.109624	0.397646	-0.932886	0.00259711	S-formylglutathione hydrolase( EC:3.1.1.1,EC:3.1.2.12 )
RSP_0853		-0.355829	0.575784	0.843462	0.106078	hypothetical protein
RSP_0854		0.0641303	-	-0.3526	0.147734	Predicted ornithine cyclodeaminase( EC:4.3.1.12 )
RSP_0855		1.58496	-	1.27997	0.289405	hypothetical protein
RSP_0856	btaA	-	-	-	0.33256	S-adenosylmethionine-diacylglycerol 3-amino-3-carboxypropyl transferase
RSP_0857	btaB	-	-	-	0.542988	S-adenosylmethionine-diacylgycerolhomoserine-N- methlytransferase
RSP_0858		-0.404162	-	-0.195848	0.22845	Putative transporter, RhaT family, DMT superfamily
RSP_0859	leuB	-0.504996	0.594988	-0.255642	0.0114702	hypothetical protein( EC:1.1.1.85 )
RSP_0860		0.239188	0.225744	4.35462	-0.0963731	hypothetical protein
RSP_0861		-0.83757	0.0581376	0.133885	0.164754	putative transmembrane hypothetical protein
RSP_0862	leuD	-0.599709	0.692789	-0.90538	-0.283482	isopropylmalate isomerase small subunit( EC:4.2.1.33 )
RSP_0863	leuC	-0.203821	0.884492	-0.677923	-0.225058	isopropylmalate isomerase large subunit( EC:4.2.1.33 )
RSP_0864		-0.643856	0.518379	0.807355	0.02785	Puative heme-binding hypothetical protein
RSP_0865		-0.386709	0.319882	0.213851	0.092685	hypothetical protein
RSP_0866		-0.742504	0.366353	0.128657	-0.216338	hypothetical protein
RSP_0867	rnhA	-0.209973	0.540638	-1.10723	0.022144	ribonuclease H( EC:3.1.26.4 )
RSP_0868		-0.523834	0.256521	0.0906528	0.296411	putative transcriptional regulator
RSP_0869	osp	-2.2854	0.676189	-0.513685	-0.0197502	response regulator receive protein
RSP_0870		-0.500908	-0.41076	0.437442	-0.219174	hypothetical protein
RSP_0871	patB	-1.00582	0.348681	0.235308	-0.17941	putative aminotransferase
RSP_0872	def1	-1.23215	0.229598	-0.0600474	-0.217901	Formylmethionine deformylase( EC:3.5.1.88 )
RSP_0873		-0.760752	0.244488	0.408085	-0.0194818	N-formylmethionyl tRNA deformylase
RSP_0874		-0.613757	0.191981	0.0603005	0.0909671	Formylmethionine deformylase
RSP_0875	fmt	-1.39969	0.472498	-0.429236	0.0391692	methionyl-tRNA formyl transferase( EC:2.1.2.9 )
RSP_0876		-0.519477	0.315982	-0.211629	-0.0580423	Chromosome segregation protein SMC2
RSP_0877		-0.949535	0.594147	-0.789154	0.0759539	Putative transporter, RhaT family, DMT superfamily
RSP_0878		-0.86463	-	-0.912537	0.282788	putative acetyltransferase protein
RSP_0879		-0.377594	0.172205	-0.239019	0.110876	hypothetical protein
RSP_0880	dadA	0.464717	0.215258	-0.431716	0.130553	putative oxidoreductase, possibly D-amino acid oxidase protein
RSP_0881		-0.133673	0.45583	0.549515	0.145724	Putative soluble lytic transglycosylase
RSP_0882	DapA	0.736966	0.425261	0.536417	0.0788618	dihydrodipicolinate synthase( EC:4.2.1.52 )
RSP_0883		-0.342392	0.447695	-0.263034	-0.033492	SsrA-binding protein
RSP_0885	SseA	-0.0663385	-	0.278585	-0.0349177	Thiosulfate sulfurtransferase, Rhodanese-like( EC:2.8.1.1,EC:2.8.1.2 )
RSP_0886	TyrB	-0.453659	0.234278	-0.201531	0.230051	aspartate aminotransferase( EC:2.6.1.57 )
RSP_0887	MrcB	-0.754659	0.371276	-0.0023705	-0.0482996	Glycosyl transferase, family 51
RSP_0888	amtB	-1.07834	-	0.753534	0.969879	-
RSP_0889	glnK	0.514573	0.297489	1.91908	0.232449	Nitrogen regulatory protein P-II
RSP_0890		0.511791	0.43804	-0.082219	-0.138593	possible protein yrbC precursor
RSP_0891	vacJ	-0.196902	0.415318	-0.425327	-0.245791	putative lipoprotein
RSP_0892		0.390611	0.319921	0.128836	-0.0345659	ABC protein toxin exporter, fused ATPase and inner membrane domain
RSP_0893		0.366374	0.300423	-0.0272043	-0.159731	RTX secretion protein D, HlyD family
RSP_0894		-0.688356	0.496835	0.454902	0.0618532	hypothetical protein
RSP_0895		-0.183847	0.397051	0.443052	0.0601844	phosphodiesterase-like
RSP_0896		-0.0426665	0.499738	-0.348542	0.111365	hypothetical protein
RSP_0897		-0.356144	0.213927	-0.0085115	-0.17796	Glutathione S-transferase( EC:2.5.1.18 )
RSP_0898	DCOHM	0.169925	0.232637	1.47182	0.0455056	pterin dehydratase( EC:4.2.1.96 )
RSP_0899		0.243926	0.614604	0.0860917	-0.310893	AhpC/TSA family protein
RSP_0900		0.00568364	0.375065	-0.0714505	0.0161542	FAD-dependent pyridine nucleotide-disulphide oxidoreductase
RSP_0901		1.01687	0.550336	-0.463853	-0.186256	N-6 Adenine-specific DNA methylase
RSP_0902		1.32844	0.440754	-0.343484	0.907384	Hydrolase, haloacid dehalogenase-like hydrolase
RSP_0903		1.14543	0.131888	-0.201618	-0.348345	Catalase
RSP_0904	sitA	0.571906	-	-1.58696	-0.390016	ABC Mn_xDBF1_廻 transporter, periplasmic substrate-binding protein SitA
RSP_0905	sitB	2.24565	0.621351	-0.063107	-0.289854	ABC Mn_xDBF1_廻 transporter, ATPase subunit SitB
RSP_0906	sitC	1.46529	-	-1.34013	-0.400725	ABC Mn_xDBF1_廻 transporter, inner membrane subunit SitC
RSP_0907	dctR	-0.503766	0.493668	0.0843679	0.106601	two component transcriptional regulator, LuxR family
RSP_0908	sitD	1.38612	-	-0.247383	-	-
RSP_0909	dctS	-0.0897839	-	0.265383	-0.123603	multisensor signal transduction histidine kinase
RSP_0910	dctP	-0.412449	0.902865	0.533965	-0.127796	TRAP-T family transporter, C4-dicarboxylate-binding protein DctP
RSP_0911	dctQ	-0.861476	0.923664	0.0221023	-0.337762	TRAP-T family C4-dicarboxylate transporter, DctQ (4TMs) subunit
RSP_0912	dctM	-0.523283	0.770998	-0.426261	-0.275466	TRAP-T family C4-dicarboxylate transporter, DctM (12TMs) subunit
RSP_0913	crt	-0.2525	0.546164	0.962992	0.112699	Enoyl-CoA hydratase/isomerase
RSP_0914		-0.505789	0.614859	0.288758	-0.0306836	Short-chain dehydrogenase/reductase SDR
RSP_0915		-0.196315	0.232356	0.256545	-0.0283313	hypothetical protein
RSP_0916	pmbA	-0.146278	0.445524	-0.0558273	0.748224	Putative PmbA/TldD protein invoved in modulation of DNA gyrase
RSP_0917		-0.380085	0.340262	0.503708	-0.0610742	Inositol monophosphatase
RSP_0918		-	0.746742	-	0.978807	hypothetical protein
RSP_0919		-	-	-	0.121719	Short-chain dehydrogenase/reductase SDR
RSP_0920	exbB	3.97199	2.10106	2.27738	0.327275	Biopolymer transport protein, ExbB
RSP_0921	exbD	3.79764	1.68734	2.38548	0.230477	biopolymer transport protein, ExbD
RSP_0922		3.83325	1.24005	2.32646	0.201638	Putative TonB protein
RSP_0923	map1	-0.449615	0.264363	-0.368247	-0.131311	Methionine aminopeptidase, subfamily 1( EC:3.4.11.18 )
RSP_0924	cinA	-0.28261	0.623035	0.0951752	0.154118	Predicted nucleotide-utilizing enzyme/competence-damage associated protein
RSP_0925	yobR	-0.271093	0.623932	-0.0666924	0.177522	Putative acetyl transferase
RSP_0926		-0.4842	0.52265	-0.0764204	-0.0218547	OmpA/MotB family protein
RSP_0927	lyrS	-2.61536	-0.582438	-2.01357	0.0721187	transcriptional regulator, LyrR family
RSP_0928		-0.714598	0.725359	-0.346345	0.150508	hypothetical protein
RSP_0929	accD	-0.515541	0.204205	-0.0564873	-0.0355562	Acetyl-CoA carboxylase carboxyl transferase, beta subunit
RSP_0930	folC	-0.307665	-	0.0144694	-	-
RSP_0931	ialA	0.0544478	0.36537	0.0365259	0.0704263	NUDIX hydrolase( EC:3.6.1.- )
RSP_0932	ctpA	0.464859	0.477931	-0.104416	-0.0335838	Peptidase family S41( EC:3.4.21.102 )
RSP_0933		-0.239856	0.56122	-0.308424	-0.0987293	hypothetical protein
RSP_0934	gpmI	-0.491764	0.557569	-0.367579	0.100513	phosphoglyceromutase( EC:5.4.2.1 )
RSP_0935		-0.243186	0.368001	0.00715329	0.101272	MiaB-like Radical SAM protein
RSP_0936	dapF	-0.17702	0.343457	0.211775	-0.15025	Diaminopimelate epimerase( EC:5.1.1.7 )
RSP_0937		-0.695792	-	-0.69883	0.083754	Alpha amylase, catalytic subdomain
RSP_0938		-	0.436046	-	0.0345112	hypothetical protein
RSP_0939		-0.432959	-	0.213103	-	-
RSP_0940		0.857503	0.628173	-0.136976	-0.0804717	ABC transporter, periplasmic substrate binding protein
RSP_0941		-0.0824622	-	1.35634	-	-
RSP_0942		-2.58496	0.433194	0.781302	0.34541	ABC transporter, inner membrane subunit
RSP_0943	yhxA	-0.597453	0.19265	0.342203	-0.232642	probable adenosylmethionine-8-amino-7-oxononanoate aminotransferase( EC:2.6.1.62,EC:2.6.1.77 )
RSP_0944	purU	-1.52112	-	0.439639	0.295876	formyltetrahydrofolate deformylase( EC:3.5.1.10 )
RSP_0945		0.0156816	-	-0.554351	-	-
RSP_0946		-	0.605562	-	-0.0422051	putative DNA topoisomerase I protein( EC:5.99.1.2 )
RSP_0947		0.415037	0.22337	0.524662	-0.324383	hypothetical protein
RSP_0948	otsA	-0.765535	-	0.540856	0.333556	probable OtsA trehalose-6-phosphate synthase( EC:2.4.1.15 )
RSP_0949	ostB	-0.976153	0.33415	0.484862	-0.113854	putative trehalose-6-phosphate phosphatase( EC:3.1.3.12 )
RSP_0950		0.364329	0.625615	0.552588	0.333795	Arginine utilization protein RocB
RSP_0951		0.289507	0.554504	0	0.313118	hypothetical protein
RSP_0952		1.09426	-	-0.369234	-	-
RSP_0953		-0.361174	-	-0.359525	0.13062	hypothetical protein
RSP_0954		0.0603555	0.608973	0.673853	-0.128564	Transglutaminase-like domain
RSP_0955		0.0178972	0.645765	0.79424	-0.0303904	5'-nucleotidase( EC:3.1.3.5 )
RSP_0956		-0.644519	0.717263	-0.482152	0.2076	hypothetical protein
RSP_0957	pyrD	-0.548472	-	0.466047	-	-
RSP_0958		-0.378512	0.770796	-0.0565835	-0.00462737	RAM domain protein
RSP_0959		-0.670564	0.194499	0.0101482	0.104549	ATPase( EC:3.1.11.5 )
RSP_0960		0.607683	-	-0.466071	0.0445052	alcohol dehydrogenase
RSP_0961	MeaA	0.768852	-	0.879055	0.357897	similiar to methylmalonyl-CoA mutase
RSP_0962		0.125978	0.27614	-0.520388	-0.223673	Dihydrolipoamide dehydrogenase( EC:1.8.1.4 )
RSP_0963		0.409113	0.375465	-1.08607	-0.629826	Inner membrane protein
RSP_0964	sucB	0.321928	0.121714	-0.902864	-0.264593	dihydrolipoamide acetyltransferase( EC:2.3.1.61 )
RSP_0965	sucA	0.102854	0.665725	-1.254	-0.33256	2-oxoglutarate dehydrogenase E1 component (Alpha-ketoglutarate dehydrogenase)( EC:1.2.4.2 )
RSP_0966	sucD	-0.116249	0.631972	-0.945444	-0.580296	Succinyl-CoA synthetase, alpha subunit( EC:6.2.1.5 )
RSP_0967	sucC	0.0751356	0.838054	-0.674393	-0.17981	succinyl-CoA synthetase subunit beta( EC:6.2.1.5 )
RSP_0968	mdh	-0.189432	0.577456	-0.308849	0.028028	malate dehydrogenase( EC:1.1.1.37 )
RSP_0969		0.134093	-	0.14667	0.121698	putative integral membrane protein
RSP_0970		0.200421	-	0.448314	-	-
RSP_0971		-0.0801703	0.242862	-0.589322	0.028394	hypothetical protein
RSP_0972		-0.540568	0.283562	0.146841	0.382574	hypothetical protein
RSP_0973		-0.436712	0.327434	0.0569271	-0.066081	MaoC family protein
RSP_0974		-0.814173	0.630656	-1.40012	-0.0977074	Succinate dehydrogenase cytochrome b-556 subunit
RSP_0975		-0.796467	0.585787	-0.641207	-0.42075	putative succinate dehydrogenase, hydrophobic membrane anchor protein
RSP_0976	sdhA	-0.729263	0.562189	-0.917685	0.0122304	succinate dehydrogenase( EC:1.3.5.1,EC:1.3.99.1 )
RSP_0977		-1.13993	0.572619	-0.827901	-0.218433	hypothetical protein
RSP_0978		-1.03953	0.745776	-1.22827	0.850437	hypothetical protein
RSP_0979	sdhB	-0.894231	0.432737	-1.55102	-0.390409	succinate dehydrogenase catalytic subunit( EC:1.3.5.1,EC:1.3.99.1 )
RSP_0981		-1.59974	-	-0.345497	-	-
RSP_0982		-0.579327	-	0.934371	0.534901	zinc metallopeptidase-like protein
RSP_0983		0.0356187	0.48686	-0.631613	-0.352098	hypothetical protein
RSP_0985		-0.47234	-	1.61402	-	-
RSP_0986		-0.295456	-	1.8358	0.253546	hypothetical protein
RSP_0987		-0.710493	-	-0.839802	-	-
RSP_0988		-1.0199	0.736373	0.36342	0.0441376	ABC sugar transporter, ATPase subunit
RSP_0989		-1.42331	-	1.11318	-	-
RSP_0990		0.146841	0.757067	1.00216	-0.0164437	ABC sugar transporter, periplasmic sugar binding subunit
RSP_0991		1.43549	-	1.52263	0.263777	Putative transcriptional regulator, ROK family
RSP_0992	phaA%2FB	-0.362862	0.346592	-0.723138	0.167609	pH adaption potassium efflux system, PhaA/B subunit
RSP_0993	phaC	0.386155	-	-1.00151	-0.224133	hypothetical protein
RSP_0994	phaD	-0.488856	-	-1.10973	-0.166786	NADH dehydrogenase subunit N
RSP_0995	phaE	-0.203533	0.452222	-1.39232	-0.0825451	pH adaption potassium efflux system, PhaE subunit
RSP_0996	phaF	-0.356144	-	-2.70044	0.174198	pH adaption potassium efflux system, PhaF subunit
RSP_0997	phaG	-0.274175	-	-1.14439	-0.27006	pH adaption potassium efflux system, PhaG subunit
RSP_0998	nhaD	-0.411973	-	-0.891032	-	-
RSP_0999		-1.43296	0.678325	-0.308122	0.147735	hypothetical protein
RSP_1000		1.28851	-	1.39734	0.605746	hypothetical protein
RSP_1001		-0.238774	0.294519	0.123506	-0.126377	hypothetical protein
RSP_1002	pyrB	0.198904	0.75993	-0.174174	0.18405	aspartate carbamoyltransferase catalytic subunit( EC:2.1.3.2 )
RSP_1003	pyrC	-0.126001	0.859054	-0.161743	0.090159	Dihydroorotase and related cyclic amidohydrolase( EC:3.5.2.3 )
RSP_1004		0.120854	-	-0.697073	0.047959	hypothetical protein
RSP_1005	gshA	-0.157268	0.452406	-0.165377	-0.0527881	putative glutathione synthetase
RSP_1006		-0.846727	-	0.2811	-	-
RSP_1007		-1.22882	0.133431	0.0232629	-0.0994767	hypothetical protein
RSP_1008		-0.562443	0.327713	0.337204	-0.0887463	4-hydroxybenzoate octaprenyltransferase
RSP_1009		0.110661	0.573179	0.481638	-0.000230137	possible outer membrane protein, OmpA family
RSP_1010		-0.577365	0.0897148	-0.421957	0.150842	possible esterase/lipase/thioesterase
RSP_1011		0.691878	0.87859	0.568284	0.224792	hypothetical protein
RSP_1012	gabD4	0.0176038	0.0865841	0.555908	-0.239345	succinate-semialdehyde dehdyrogenase( EC:1.2.1.16 )
RSP_1013		-0.11514	0.237776	0.343516	0.347246	possible Hemolysin
RSP_1014		0.612594	0.645294	0.359403	0.0897762	sigma24
RSP_1015		0.729642	0.329602	0.455045	0.240813	Putative membrane protein with von Willebrand (VWA) domain
RSP_1016		0.377116	-0.540853	0.459367	-0.0927358	small heat shock protein
RSP_1017		-1.36773	-	-1.37851	-	-
RSP_1018		-0.761037	-	0.0331919	0.187311	Glycolate oxidase iron-sulfur subunit
RSP_1019		-1.19709	-0.0611318	0.294554	0.136452	putative glycolate oxidase subunit protein
RSP_1020	glcD	-0.412667	0.217585	0.299705	0.129009	putative glycolate oxidase subunit protein
RSP_1021		-0.437877	0.77853	0.424375	0.384293	hypothetical protein
RSP_1022		0.643782	0.325329	0.467948	0.248341	conserved hypothetical protein (possibly transmembrane)
RSP_1023		0.477285	0.338368	0.65415	0.114891	hypothetical protein
RSP_1024		0.239238	0.498921	0.318427	-0.124957	Putative MoxR family protein
RSP_1025		0.255751	0.444904	-0.767339	-0.0507574	hypothetical protein
RSP_1026		0.0242475	0.865012	-0.50696	3.00019	hypothetical protein
RSP_1027		0.102362	0.316582	-0.30189	-0.120092	hypothetical protein
RSP_1028		-0.320206	0.126832	-0.224894	0.0714505	DNA polymerase I
RSP_1029		-0.298272	0.358935	0.597902	0.131734	possible Histidine triad (HIT) protein
RSP_1030		-0.720245	0.434642	-0.584414	-0.0557316	putative pfkB family carbohydrate kinase
RSP_1031		-0.696777	0.471027	-0.321928	0.492428	Endonuclease III( EC:4.2.99.18 )
RSP_1032		-1.32117	-	1.06748	-	-
RSP_1033		0.381113	0.594117	0.22277	0.156038	OmpA family protein
RSP_1034	pdhR	-0.122857	0.471573	0.11947	0.0228566	Pyruvate dehydrogenase complex repressor
RSP_1035	atpF	-0.468706	0.697689	-0.358643	-0.441783	FoF1 ATP synthase, subunit B
RSP_1036	atpX	-0.742126	0.810438	-0.266096	-0.426513	FoF1 ATP synthase, subunit B
RSP_1037	atpE	-0.303493	0.659131	-0.560256	-0.185002	ATP synthase subunit C( EC:3.6.3.14 )
RSP_1038	atpB	-0.0608603	0.745922	-0.359993	-0.122857	ATP synthase subunit A( EC:3.6.3.14 )
RSP_1039	atpI	-0.316284	0.303194	-0.539473	-0.0658728	FoF1 ATP synthase, subunit I
RSP_1040		0.913585	0.433963	-0.520629	0.177718	transcriptional regulator, ArsR family
RSP_1041		-0.0626449	-	0.22026	-	-
RSP_1042		-0.314511	0.473922	-0.296358	0.0788486	hypothetical protein
RSP_1043	rpmE	-0.444873	0.675883	-0.739915	-0.06283	50S ribosomal protein L31
RSP_1044	rplS	-0.239779	0.97916	-0.65195	-0.131515	50S ribosomal protein L19
RSP_1045	trmD	-0.293196	0.852583	-0.581535	-0.0952716	tRNA (guanine-N1-)-methyltransferase( EC:2.1.1.31 )
RSP_1046		-0.740317	0.348361	-1.32704	1.81396	hypothetical protein
RSP_1047	rimM	-0.769702	0.510689	-1.60461	-0.183151	putative 16S rRNA processing protein
RSP_1048	rpsP	-0.53842	0.949406	-1.4885	-0.272019	30S ribosomal protein S16
RSP_1049	pheAa	-0.871267	0.721404	-0.918863	-0.219945	chorismate mutase( EC:5.4.99.5 )
RSP_1050		-0.579487	0.553016	-1.10879	-0.151798	Acetyltransferase (GNAT) family
RSP_1051		0.00683975	0.547221	-0.887101	0.0465389	hypothetical protein
RSP_1052		0.16497	0.546503	-0.951898	0.0531398	possible Acetyltransferase
RSP_1053	ffh	-0.114968	0.60579	-0.311608	-0.114789	Signal recognition particle protein ffh
RSP_1055		-0.688056	0.157444	-0.12059	-0.0338363	transcriptional regulator, LysR family
RSP_1056		-0.814352	0.552912	-0.340916	0.359948	periplasmic sensor signal transduction histidine kinase
RSP_1057	merA1	-0.0129982	0.260596	-0.160224	0.217784	Putative mercuric reductase protein( EC:1.16.1.1 )
RSP_1058		-0.768037	0.450066	-0.175572	-0.0245478	hypothetical transmemebrane protein
RSP_1059	rpmH	0.108357	0.830114	-0.65665	-0.0886804	50S ribosomal protein L34
RSP_1060	rnpA	-0.287085	0.784583	-0.438789	-0.0690952	Ribonuclease P protein component
RSP_1061		-0.522468	0.723188	-0.0879477	-0.0161535	hypothetical protein
RSP_1062		-0.239827	-	-0.163797	-0.143868	ATPase of the PP superfamily
RSP_1063		-	-	-0.827298	0.764287	Putative Cyclic-diGMP cyclase/phophodiesterase
RSP_1064		-0.213458	0.761296	-0.438848	-0.100352	putative inner membrane protein translocase component YidC
RSP_1065		-0.528302	-	-0.8761	-	-
RSP_1066		-0.688881	0.368846	-0.891501	-0.181853	GTP-binding protein
RSP_1067	fixR	-0.784581	0.19565	0.4693	-0.0789914	Short-chain alcohol dehydrogenase
RSP_1068	argB	-0.3946	0.465437	-0.460217	0.106963	acetylglutamate kinase( EC:2.7.2.8 )
RSP_1069		-1.01735	0.667079	-0.851901	0.202752	hypothetical protein
RSP_1070		-0.890122	0.654281	-0.304226	-0.0290551	hypothetical protein
RSP_1071	moaE	-1.65811	0.218448	0.393233	-0.0219307	Molybdopterin converting factor subunit 2
RSP_1072	moaD	-1.16993	0.472594	-0.5025	0.18421	putative molybdopterin MPT converting factor, subunit 1 protein
RSP_1073	pgsA	-1.02425	0.500441	-0.249028	-0.110305	Phosphatidylglycerol phosphate synthase
RSP_1074	uvrC	-0.209108	-	0.235556	0.193409	excinuclease ABC subunit C
RSP_1075		-0.32925	0.0134253	0	0.177973	short chain dehydrogenase
RSP_1076	sohB	-0.705214	0.0646526	-0.510615	0.0781503	Peptidase family S49
RSP_1077		0	-	0.723947	-	-
RSP_1078	fdsG	1.66626	0.482603	2.44695	0.324873	ATP synthase subunit E
RSP_1079	fdsB	1.93441	0.60923	2.84438	0.546079	NAD dependent formate dehydrogenase, beta subunit (51 kDa)
RSP_1080	fdsA	2.20127	-	2.4792	0.232751	NAD-dependent formate dehydrogenase, alpha subunit
RSP_1081	fdsC	2.152	-	1.94609	0.229413	formate dehydrogenase accessory protein
RSP_1082	fdsD	0.807355	-	1.92898	0.523584	NAD-dependent formate dehydrogenase, delta subunit
RSP_1083		0.755536	0.214615	1.51601	-0.347188	two component transcriptional regulator, winged helix family
RSP_1084		-0.282089	-	1.34508	-	-
RSP_1085		-0.376854	0.364862	-0.364411	0.81174	hypothetical protein
RSP_1086	sdh	0.100841	0.414198	0.354792	0.0604535	saccharopine dehydrogenase (NAD, L-lysine forming)
RSP_1087		-1.50106	0.289282	-0.00618904	-0.051737	Short-chain dehydrogenase/reductase family member
RSP_1088		-1.42884	0.285633	-0.443607	0.01817	hypothetical protein
RSP_1089		0.449997	1.45851	-1.06966	-0.328625	sugar/cation symporter, GPH family
RSP_1090		1.53605	1.12654	-0.940119	0.0692352	Putative cyclopropane/cyclopropene fatty acid synthesis protein
RSP_1091		0.441648	-	-0.986882	0.00701296	Putative cyclopropane/cyclopropene fatty acid synthesis protein, flavin amine oxidase
RSP_1092	rpoE	0.95048	0.813216	-0.364738	-0.143708	RNA polymerase sigma-70 factor
RSP_1093	chrR	0.644721	0.674944	-0.0354125	0.0438952	Anti-sigma factor ChrR
RSP_1094		-0.0528167	0.478473	-0.718729	0.24073	hypothetical protein
RSP_1095	mutL	-0.222055	0.486	-0.732322	0.0311014	DNA mismatch repair protein
RSP_1096		1.63743	0.531844	-0.2537	0.0435147	putative zinc protease
RSP_1097		0.711324	-	-0.245175	-	-
RSP_1098		-0.260063	0.288657	-0.153258	0.135589	hypothetical protein
RSP_1099	LspA	-0.116814	0.712126	-0.596322	0.0342481	signal peptidase II
RSP_1100	purH	-0.719295	0.215475	-0.134281	-0.237368	bifunctional phosphoribosylaminoimidazolecarboxamide formyltransferase/IMP cyclohydrolase( EC:2.1.2.3 )
RSP_1101		-0.518691	0.669	0.0603165	0.0277585	hypothetical protein
RSP_1104		-0.392317	0.228051	-0.535595	-0.0917081	hypothetical protein
RSP_1105	DapB	-0.675889	0.413978	-0.597999	-0.191751	dihydrodipicolinate reductase( EC:1.3.1.26 )
RSP_1106	rbfA	-0.432959	0.0887979	-1.05533	0.0429492	ribosome-binding factor A
RSP_1107		0.0776988	0.42907	0.0202704	0.165228	hypothetical protein
RSP_1108	TruB	0.24131	0.621005	0.0708503	0.29352	tRNA pseudouridine synthase B
RSP_1109	cysK	1.6804	0.774883	4.55442	0.133439	Cysteine synthase( EC:2.5.1.47 )
RSP_1110		0.082362	-	3.59449	-	-
RSP_1111	rpsO	-0.659075	0.501177	-1.36133	-0.433459	Ribosomal protein S15
RSP_1112	Pnp	-0.54224	0.770257	-1.35666	-0.540537	polyribonucleotide nucleotidyltransferase( EC:2.7.7.8 )
RSP_1113		-0.684498	0.546299	0.21983	0.170811	Hemolysin-type calcium-binding region; RTX toxin
RSP_1114		1.2338	0.278669	-0.0790716	-0.131054	Hemolysin-type calcium-binding toxin
RSP_1115		2.65129	-	-0.316085	3.77996	hypothetical protein
RSP_1116		-	0.753653	-	0.0713544	glycosyltransferase
RSP_1117		3.43741	0.612594	0.24544	1.97596	hypothetical protein
RSP_1118		-1.90689	-	-1.29546	0.204877	group 1 glycosyltransferase
RSP_1119		-0.234275	-	-0.280327	0.348145	ABC protein exporter, fused ATPase and inner membrane subunits
RSP_1120		0.058103	0.780111	0.568106	0.198322	protein secretion protein, HlyD family, membrane fusion protein
RSP_1121		-	-	-	0.131569	acetyl transferase, Isoleucine patch superfamily
RSP_1122		-	-	-	-0.147061	hypothetical protein
RSP_1123	DnaE	-0.377896	-	0.0685726	0.0247194	DNA polymerase III, alpha subunit
RSP_1125	MltB	0.762156	-	-0.286261	-0.0718277	-
RSP_1126	rnr	-0.692417	0.635274	-0.0606054	0.084633	Exoribonuclease R
RSP_1127	ElaA	0	0.534078	0.805353	0.165626	acetyltransferase, GNAT family
RSP_1128	dapE	0.390109	-	0.108177	0.187849	succinyl-diaminopimelate desuccinylase
RSP_1129		0.807355	0.606558	1.22239	0.269645	hypothetical protein
RSP_1130		-0.365649	0.234816	-0.503535	-0.0490832	hypothetical membrane protein
RSP_1131	dapD	-0.533432	0.471149	-0.0582374	-0.0519359	2,3,4,5-tetrahydropyridine-2-carboxylate N-succinyltransferase( EC:2.3.1.117 )
RSP_1132		0.459432	0.603471	-0.163999	0.0234989	hypothetical protein
RSP_1133		-1.60973	0.326424	0.569366	0.0137825	hypothetical protein
RSP_1134	Dxs	-1.31596	0.0021905	0.666764	0.0693032	1-deoxy-D-xylulose-5-phosphate synthase( EC:2.2.1.7 )
RSP_1135	ispA	-0.415037	0.198882	0.253071	0.114332	geranylgeranyl pyrophosphate synthetase
RSP_1136	xseB	-1.3744	0.113324	0.440128	-0.275598	exonuclease VII small subunit( EC:3.1.11.6 )
RSP_1137		-0.581685	0.352911	0.802414	0.226224	Histone deacetylase family protein
RSP_1138		0.181009	0.221944	1.21269	0.254493	two component transcriptional regulator, winged helix family
RSP_1139		-0.205225	0.138372	0.667253	-0.148553	transcriptional regulator, MarR family
RSP_1140	ilvE	-0.0196494	0.331636	-0.165059	0.370263	branched-chain amino acid aminotransferase
RSP_1141		-0.177819	0.198061	0.478335	0.0736115	hypothetical protein
RSP_1142		0.678072	0.695235	0.18124	-0.0141516	hypothetical membrane protein
RSP_1143		0.573865	0.457513	0.85561	0.0475826	4Fe-4S ferredoxin, iron-sulfur cluster binding protein
RSP_1144	Gst	-0.156628	0.483821	-0.321255	-0.0586705	Glutathione S-transferase
RSP_1145		-0.170227	0.228316	-1.04787	-0.24707	Peptidoglycan transglycosylase
RSP_1146	gltB	-1.02309	0.456064	-1.26223	-0.422923	Glutamine-pyruvate aminotransferase
RSP_1147		-0.874469	0.55689	-0.3484	0.0499025	hypothetical protein
RSP_1148		-0.620691	0.618738	-0.393722	-0.00353664	hypothetical protein
RSP_1149	gltD	-0.518031	0.502917	-0.260569	-0.313667	Glutamate synthase (beta subunit)
RSP_1150	bacA	-0.384011	0.493198	0.022222	-0.0770214	undecaprenyl pyrophosphate phosphatase
RSP_1151		-0.351078	0.4754	-0.0124037	0.103314	NADH-ubiquinone oxidoreductase( EC:1.6.5.3 )
RSP_1152	rnd	-0.256529	0.593361	-0.37318	0.055537	Ribonuclease D
RSP_1153	GutQ	-0.291808	0.73889	0.0881888	-0.113197	Sugar phosphate Isomerase( EC:5.3.1.13 )
RSP_1154		-0.157952	0.497341	-0.245444	-0.338677	hypothetical protein
RSP_1155		-0.845726	0.609779	-0.236152	0.094318	OstA-like protein
RSP_1156		-0.677408	0.582559	-0.210508	-0.144132	ABC transporter, ATPase subunit
RSP_1157	PSrp1	0.25021	0.0173239	0.382248	0.0188354	Ribosomal subunit interface protein Y
RSP_1158	PtsN	0.914368	0.173776	1.17194	-0.0918121	PTS IIA-like nitrogen-regulatory protein PtsN
RSP_1159	galU	-0.573375	0.31383	0.274201	0.0308508	UDP-glucose pyrophosphate( EC:2.7.7.9 )
RSP_1160	kdsB	-0.859757	0.439474	-0.0325679	0.0239411	3-deoxy-manno-octulosonate cytidylyltransferase
RSP_1161		-0.0489096	0.0484631	0.113139	-0.197627	3'-Phosphadenosine 5'-phosphosulfate 3'-phosphatase
RSP_1162		0.212581	0.36833	-0.537264	-0.161251	hypothetical protein
RSP_1163	nusA	-0.129846	0.0274123	-0.452849	-0.380887	transcription elongation factor NusA
RSP_1164		-1.06641	-0.315957	-0.821934	-0.198929	hypothetical protein
RSP_1165	InfB	-0.604914	0.138799	-1.09447	-0.401174	translation initiation factor IF-2
RSP_1166	mutT	-0.239188	0.500132	-0.165939	0.111308	NTP pyrophosphohydrolase
RSP_1167	argJ	0.177283	0.378946	-0.167313	-0.0283752	bifunctional ornithine acetyltransferase/N-acetylglutamate synthase protein( EC:2.3.1.35 )
RSP_1168	surA	1.30445	0.598808	0.0536793	-0.101953	PpiC-type peptidyl-prolyl cis-trans isomerase
RSP_1169	secA	-0.0108161	0.11879	-0.18908	0.0634452	translocase
RSP_1170		-0.144489	0.572598	-0.611598	0.338471	OmpA family protein
RSP_1171	radC	-0.206451	-	0.859822	0.256492	DNA repair protein
RSP_1172	dnaJ	-0.0914509	0.122147	-0.142827	-0.0812995	Chaperone, DnaJ
RSP_1173	dnaK	-0.263512	-0.250036	-0.05799	-0.390277	Heat shock protein (Hsp70, DnaK
RSP_1174	pip	-1.1093	-	0.0570309	-	-
RSP_1175	ubiG	-0.819428	-	-1.56088	-	-
RSP_1176	xylA	-0.678072	0.381476	-0.532886	0.0346577	xylose isomerase( EC:5.3.1.5 )
RSP_1177	xylB	-1.78538	0.440404	-0.514232	0.328936	Xylulose kinase
RSP_1178		-0.523562	-	-0.531291	0.242098	ABC sugar (xylose) transporter, ATPase subunit
RSP_1179	xylH	0.329308	-	-0.217522	-	-
RSP_1180	xylF	0.739902	0.149965	-1.11721	0.0293432	ABC sugar (xylose) transporter, periplasmic binding protein
RSP_1181	xylR	-0.372966	0.500425	0.267124	0.257216	xylose operon repressor
RSP_1182		-0.402241	0.0675395	-0.312539	-0.0326665	putative outer membrane protein
RSP_1183		-0.612425	0.17754	-0.776421	-0.0663371	hypothetical protein
RSP_1184		-0.0561431	0.162105	-0.871267	-0.661908	ribonuclease BN
RSP_1185		-0.342266	0.236752	-0.830063	-0.157675	hypothetical protein
RSP_1186		-0.571373	0.435924	-0.772399	-0.23388	hypothetical protein
RSP_1187		-0.418144	0.362438	-0.663681	-0.206079	hypothetical protein
RSP_1188	wcaG	-0.485427	0.214809	-0.925999	-0.286996	Nucleotide sugar epimerase/dehydratase
RSP_1189	wcaJ	-0.834941	-	0.304855	-0.099107	sugar transferase
RSP_1190		-0.187279	0.501903	0.106276	0.267763	hypothetical protein
RSP_1191		-0.640597	0.157988	0.0299466	-0.0561204	transcriptional regulator, MarR family
RSP_1192		-0.360176	0.161742	0.271181	-0.0472912
RSP_1193		-0.379615	0.101449	0.397501	-0.143017
RSP_1194	grxC	-0.271302	0.0664754	-0.755274	0.0747434	Glutaredoxin
RSP_1195	comF	-0.321928	-	-1.45943	0.0750556	Competence protein F
RSP_1196		0.164178	0.174605	-0.00119428	0.31014	SAM-dependent methyltransferase
RSP_1197	HemH	-0.0731812	0.53381	-0.105003	-0.0398383	ferrochelatase( EC:4.99.1.1 )
RSP_1198		-1.11548	0.207751	-0.169925	0.226338	hypothetical protein
RSP_1199		0.635798	0.66591	-0.208753	0.0367017	secreted conserved hypothetical protein
RSP_1200		0.552107	0.573253	-0.183503	-0.0817477	hypothetical protein
RSP_1201		-0.359749	0.47058	-0.206091	-0.042366	hypothetical protein
RSP_1202	TrmA	-0.326228	0.48463	-0.173203	0.202909	putative RNA SAM-dependent methyltransferase, TrmA family
RSP_1203		-0.420498	0.62054	-0.382496	0.0517664	ABC multidrug efflux pump, fused ATPase and inner membrane subunits
RSP_1204		-0.455706	0.202883	0.112284	0.23007	ABC multidrug efflux pump, fused ATPase and inner membrane subunits
RSP_1205		0.60514	-	-0.82909	0.466422	Poly A polymerase family protein
RSP_1206		-0.713342	0.281357	-0.990684	-0.0523758	putative phosphohydrolase (mutT/nudix family protein)
RSP_1207	hslO	-0.0786098	0.217764	-0.601393	-0.234055	putative Hsp33 protein
RSP_1208		0.0506261	-	-0.621488	0.352547	NUDIX hydrolase
RSP_1210		-1.39232	-	-1.17779	0.483607	-
RSP_1211		-0.442201	0.255207	0.176157	0.258784	0
RSP_1212	argG	-0.279574	0.760216	-0.567185	-0.0305893	argininosuccinate synthase( EC:6.3.4.5 )
RSP_1213		-0.201634	0.405022	-0.555752	-0.151668	hypothetical protein
RSP_1214		-0.662305	-	0.351675	0.0669483	-
RSP_1215	ilvE	-	-	-	-0.0691127	putative IlvE, Branched-chain amino acid aminotransferase/4-amino-4-deoxychorismate lyase
RSP_1216	rbsK	-0.928917	0.345408	-0.449328	-0.135248	putative RbsK, Carbohydrate kinase, ribokinase family
RSP_1217		-1.12575	0.474426	-0.236346	-0.118194	phosphate acetyltransferase
RSP_1218	mutS	-0.672915	-	0.0502231	-0.102392	DNA mismatch repair protein
RSP_1219	grpE	-0.233797	0.154595	0.0231735	-0.332049	putative chaperone protein GrpE (heat shock protein)
RSP_1220	hrcA	-0.139403	0.473055	-0.357518	0.383035	heat-inducible transcription repressor
RSP_1221	rph	-0.644401	0.62593	-0.486488	0.0497713	ribonuclease PH( EC:2.7.7.56 )
RSP_1222	ham1	-0.631355	0.525281	-0.155843	-0.0694868	putative deoxyribonucleotide triphosphate pyrophosphatase
RSP_1223	tdcF	-0.394631	0.525645	-0.615336	-0.0691166	Putative translation initiation inhibitor, yjgF family / putative Endoribonuclease L-PSP
RSP_1224	hemN	-	0.510009	-	0.0408886	coproporphyrinogen III oxidase
RSP_1225	spo0J	-0.989193	0.258401	-0.764799	-0.399854	ParB-like partition protein
RSP_1226		-0.111031	-	0.243926	-	-
RSP_1227	parA	-0.846999	0.249032	-0.914535	-0.080744	putative chromosome partitioning protein, ParA
RSP_1228	gidB	-0.517022	0.270634	-0.60921	0.148916	putative GidB, Glucose inhibited division protein
RSP_1229	gidA	-0.21056	0.336937	-0.635695	-0.0144167	glucose-inhibited division protein A
RSP_1230	thdF	-0.597298	0.44517	-1.03653	0.087431	tRNA modification GTPase
RSP_1231	rho	-0.595156	0.236009	-1.01021	-0.0724292	transcription termination factor Rho
RSP_1232		-0.431716	0.203778	-0.234465	0.0995127	putative integral membrane protein
RSP_1233	maf	-0.316755	0.767209	-0.235803	0.0567509	putative Maf/YceF/YhdE family protein
RSP_1234	aroE	0.456065	0.380499	0.658058	-0.0905315	putative shikimate 5-dehydrogenase
RSP_1235	coaE	0.0780025	-	0.326844	0.172129	Dephospho-CoA kinase
RSP_1236	dnaQ	0.201634	0.450986	0.13179	0.0285776	putative DNA polymerase III, epsilon subunit and related 3'-5' exonuclease
RSP_1237	secB	-0.105197	0.478896	-0.195833	0.0457778	Preprotein translocase subunit SecB
RSP_1238	fxsA	-0.372809	-0.0594244	-0.487864	0.244551	putative FxsA cytoplasmic membrane protein
RSP_1239		-0.297916	0.0870397	-0.563623	-0.070205	hypothetical protein
RSP_1240		-0.13282	-0.0482076	-0.209431	-0.149785	putative membrane-bound lytic murein transglycosylase A transmembrane protein
RSP_1241		-1.04647	0.282851	-0.874469	-0.267514	putative Smr protein/MutS2
RSP_1242		0.584963	0.450608	0.351941	0.116928	hypothetical protein
RSP_1243		-0.514362	0.799813	-0.222392	0.373601	transcriptional regulator, LacI family
RSP_1244		-1.66444	-	-1.60962	0.101404	putative IolE, Sugar phosphate isomerase/epimerase
RSP_1245		-0.0432091	-	1.27995	-	-
RSP_1247		-0.265772	0.663993	0.321928	0.113383	ABC sugar transporter, ATPase subunit
RSP_1249		1.16993	-	-0.16886	-	-
RSP_1250		-	0.564684	-	0.191799
RSP_1252		0.123382	0.436162	0.472594	0.17742	2-nitropropane dioxygenase-like protein
RSP_1253		-	0.349105	-	0.575632	hypothetical protein
RSP_1254		-1.82344	-0.559693	1.08505	0.478734	putative acetate kinase (acetokinase
RSP_1255		-2.03575	-0.496383	1.19392	0.397987	phosphate acetyltransferase
RSP_1256		-2.01357	-0.421754	1.37251	0.103293	enoyl-(acyl carrier protein) reductase( EC:1.3.1.9 )
RSP_1257	phbC	-1.50015	-	0.423073	-	-
RSP_1258		1.44095	0.60664	-0.331597	-0.882245	putative hydrolase
RSP_1259		-0.430634	0.468696	-0.530515	0.122934	hypothetical protein
RSP_1260		-0.244419	0.205946	0.251375	-0.0493197	hypothetical protein
RSP_1261	blrB	-1.19741	-0.0290062	0.456378	0.117407	blue-light receptor of the BLUF-family
RSP_1263		-	-	-	0.364839	hypothetical protein
RSP_1265	kdpA	-	-	-	0.230292	Potassium-transporting P-type ATPase, A chain, KdpA( EC:3.6.3.12 )
RSP_1266	kdpB	-1.76479	-	1.38363	0.177154	Potassium-transporting P-type ATPase, B chain, KdpB( EC:3.6.3.12 )
RSP_1267	kdpC	-1.30832	0.512122	0.424615	0.51903	Potassium-transporting P-type ATPase C chain, kdpC( EC:3.6.3.12 )
RSP_1268	kdpD	-0.862608	-	-0.0771579	-	-
RSP_1269	kdpE	1	0.564576	0.644287	0.116626	two component transcriptional regulator, winged helix family
RSP_1270		0.50696	0.20332	0.228028	-0.122647	hypothetical protein
RSP_1271		-0.200507	0.525713	0.146914	-0.215128	periplasmic sensor signal transduction histidine kinase
RSP_1272		-0.7986	0.495022	0.193681	-0.40248	RNA polymerase sigma-70 factor
RSP_1273		-0.547488	0.229393	-0.0871519	-0.58071	hypothetical protein
RSP_1274		0.041119	0.53183	0.874729	-0.262228	two-component response regulator
RSP_1275		-0.873308	-	0.67282	-	-
RSP_1276		0.736966	0.540496	0.318176	-0.330249	hypothetical protein
RSP_1277		-0.700792	0.46996	0.219877	0.214765	hypothetical protein
RSP_1278	cbbZ	-0.582375	0.160935	0.0413041	-0.0690586	phosphoglycolate phosphatase( EC:3.1.3.18 )
RSP_1279	cbbY	-0.773724	0.30355	0.94188	0.0273958	CbbY family protein
RSP_1280	cbbX	-1.78378	0.529472	0.17441	0.207271	CbbX protein
RSP_1281	cbbS	-	0.431121	-1.8606	-0.00174457	Ribulose bisphosphate carboxylase, small subunit( EC:4.1.1.39 )
RSP_1282	cbbL	-2.61143	-	-1.17828	0.112723	methionine sulfoxide reductase A( EC:4.1.1.39 )
RSP_1283	cfxA	-	-	-0.7486	-0.218718	Fructose-bisphosphate aldolase I
RSP_1284	prkA	-0.368321	-	-0.199506	0.2218	Phosphoribulokinase( EC:2.7.1.19 )
RSP_1285	cbbF1	-3.58496	-0.0433199	0.410037	-0.0340957	Fructose-1,6-bisphosphatase I( EC:3.1.3.11 )
RSP_1286	cbbR	-0.474442	-	-0.337501	0.0848887	RuBisCO operon transcriptional regulator, CbbR
RSP_1287		0.918325	0.818005	-1.07549	-0.00447719	ABC branched chain amino acid family transporter, ATPase subunit
RSP_1288		-0.424498	0.508528	-0.905863	-0.00785927	ABC branched chain amino acid family transporter, ATPase subunit
RSP_1289		-0.754888	-	-0.0651983	-	-
RSP_1290		-0.23944	0.812113	-0.159889	0.305796	ABC branched chain amino acid family transporter, inner membrane subunit
RSP_1291		-0.669924	-	-0.30189	0.140158	ABC branched chain amino acid family transporter, periplasmic substrate binding protein
RSP_1292		0.191317	0.564338	0.671412	0.158481	putative Aldehyde dehydrogenase
RSP_1293		0.0204641	0.650167	-0.152704	0.213981	putative acyl-carrier protein
RSP_1294		-0.0170546	-	0.0460025	-	-
RSP_1295		-1.18216	-	0.260474	-0.0632903	putative acyl-CoA dehydrogenase( EC:1.3.99.7 )
RSP_1296	nagA	0.00562833	0.727525	0.00232505	0.536873	putative N-acetylglucosamine-6-phosphate deacetylase
RSP_1297		-0.870855	0.743681	0.383329	-0.0957839	transcriptional regulator, LysR family
RSP_1299		-0.820768	0.00252785	0.507219	0.025842	putative binding domain
RSP_1300		-1.89812	-	0.685725	-	-
RSP_1301		1.22816	0.493072	0.80664	-0.193276	putative peptidase
RSP_1302	motB	-	-	-	0.0146094	putative chemotaxis MotB protein
RSP_1303	flgE	-	0.497115	-	0.0299318	putative flagellar hook protein
RSP_1304		0.0815299	-	0.365696	0.178485	flagellar hook-associated protein
RSP_1305		-1.67807	-	-0.274622	0.0755801	putative flagellar hook-associated protein
RSP_1306		0.0909789	-	-0.0660164	-	-
RSP_1307	flgI	-	0.571993	-	0.216679	flagellar P-ring protein precursor
RSP_1308		-1.11282	-0.0611357	0.539975	0.0661636	hypothetical protein
RSP_1310		-	0.614381	-	0.394033	hypothetical protein
RSP_1311	fliH	-	0.528717	-	-0.00653361	putative flagellar biosynthesis/type III secretory pathway protein
RSP_1312	fliF	-	-	-	0.275642	putative flagellar M-ring protein
RSP_1313		-	-	-	0.195022	possible flagellar synthesis protein
RSP_1314		0.186413	-	1	0.00810735	hypothetical protein
RSP_1315		0	0.353643	0.415037	-0.118224	hypothetical protein
RSP_1316	motA	-	-	-	0.00120878	flagellar motor protein
RSP_1318		-0.519533	-	-0.0252092	0.075602	hypothetical protein
RSP_1319		-1.45943	0.633381	-0.584963	-0.0633276	possible invasion protein
RSP_1321	fliR	-	-	-	0.116316	Flagellar biosynthesis pathway, component FliR
RSP_1322	fhlB	0.0612268	-	-0.33542	-	-
RSP_1323		-	-	-	0.0212206	hypothetical protein
RSP_1324	flgH	-	-	-	0.10084	flagellar L-ring protein precursor
RSP_1325		-3.32193	-	-0.514573	-	-
RSP_1326		-1.44478	0.66781	0.263034	-0.0864856	putative flagellar basal body rod protein
RSP_1327		-	-	-	0.0668227	putative flagellar basal body rod protein
RSP_1328		-	-	-	-0.161997	flagellar biosynthetic protein FliQ
RSP_1329	fliE	-	0.570935	-	0.0233522	putative flagellar hook-basal body complex protein
RSP_1330		-	0.766742	-	0.143938	putative flagellar basal-body rod protein FlgC
RSP_1332		-6.06726	-	-0.215114	0.0526817	H+transporting two-sector ATPase, alpha/beta subunit
RSP_1333		-	0.542903	-	0.605858	hypothetical protein
RSP_1334		-	0.55599	-	0.098145	possible chemotactic signal-response protein CheL
RSP_1335		0.459432	0.805023	-0.250752	0.0888633	hypothetical protein
RSP_1336		-1.80735	0.439099	-0.765535	-0.0161714	Possible FlgD protein
RSP_1337	aarF	-0.894761	0.234134	-0.123292	-0.0170245	probable ubiquinone biosynthesis protein
RSP_1338	ubiE	-0.775621	0.313969	0.411639	-0.206063	methyltransferase
RSP_1339		0.0817046	0.492717	0.201634	-0.0427564	Formamidopyrimidine-DNA glycolase( EC:3.2.2.23 )
RSP_1340		-0.427528	-	-0.201389	-	-
RSP_1341	rpsT	0.356062	0.757378	-0.571693	-0.328712	Ribosomal protein S20
RSP_1342	dnaA	-0.132918	0.539678	-0.118764	-0.227874	chromosomal replication initiation protein
RSP_1343		0.0182406	0.354458	-0.456076	-0.138662	DNA polymerase III subunit beta
RSP_1344	recF	-0.354661	0.304822	-0.293489	-0.155505	recombination protein F
RSP_1345		-2.12338	0.172768	-0.431432	0.207825	hypothetical protein
RSP_1346		-0.367634	0.360148	-0.191803	-0.0870555	DNA gyrase subunit B
RSP_1348		-1.41548	-	0.69875	0.0338092	hypothetical protein
RSP_1349		0.0678154	0.626703	0.18555	0.0778951	hypothetical protein
RSP_1350	serB	-0.125531	0.626568	0.0275898	0.148388	phosphoserine phosphatase
RSP_1351	serC	-0.464997	0.291466	0.849243	-0.153699	phosphoserine aminotransferase
RSP_1352		-0.29702	0.305169	0.335696	-0.319486	D-3-phosphoglycerate dehydrogenase
RSP_1353		-0.097019	0.286152	-0.108562	-0.115568	hypothetical protein
RSP_1354		-0.0313822	0.0718592	0.0902522	0.118824	beta-ketothiolase( EC:2.3.1.9 )
RSP_1355		-0.301672	0.589775	0.51633	0.189286	Glycosyl transferase, family 51
RSP_1356		-0.213712	-0.0699061	0.612105	0.0413363	hypothetical protein
RSP_1357		-2.35802	0.480598	-1.2921	0.0605209	cytoplasmic sensor hybrid histidine kinase
RSP_1358		0.0787582	0.54655	-0.343779	0.083393	hypothetical protein
RSP_1359	recQ	0.0142038	-	-0.0869165	0.105701	DEAD/DEAH box helicase
RSP_1360		-0.665775	-	-2.0614	-	-
RSP_1361		0.253757	0.26651	0.620882	-0.123985	hypothetical protein
RSP_1362		-0.565348	0.404821	0	-0.124751	Major facilitator superfamily (MFS) transporter
RSP_1363	mepA	-0.226509	0.239597	0.455866	0.158128	penicillin-insensitive murein endopeptidase
RSP_1364		0.234465	-	0.353459	-0.0446309	hypothetical protein
RSP_1365		-0.423703	-	-0.847997	-	-
RSP_1366		0	0.35456	0.406506	0.159152	hypothetical protein
RSP_1367		-0.0849293	0.509263	-0.403009	0.0877284	nicotinate phosphoribosyltransferase
RSP_1368	pncA	-0.275634	-	0.0676462	0.119342	probable pyrazinamidase/nicotinamidase
RSP_1369		-0.249614	0.503765	-0.337152	0.1753	Short-chain dehydrogenase/reductase SDR
RSP_1370		-0.33531	-	0.681527	-	-
RSP_1371		-0.13147	0.433885	0.48528	0.616657	putative 2-dehydro-3-deoxygalactonokinase
RSP_1372		0.118963	-	0.567121	-	-
RSP_1373		-0.408253	0.631212	-0.418702	0.131752	Major facilitator superfamily (MFS) transporter
RSP_1374	lpsB	-0.153017	0.0939901	-0.509016	0.032749	putative lipopolysaccharide core biosynthesis mannosyltransferase protein
RSP_1375		-0.484024	-	-0.077041	-	-
RSP_1376	asd	0.0539052	0.680142	-0.601814	-0.219886	aspartate-semialdehyde dehydrogenase( EC:1.2.1.11 )
RSP_1377		-0.689151	0.568945	-0.419452	-0.0390554	Carbonic anhydrase
RSP_1378		0	0.677736	-0.290219	0.13216	hypothetical protein
RSP_1379		0.417949	0.807174	1.01953	0.471448	Cytosol aminopeptidase
RSP_1380		-0.356694	0.14774	0.487309	-0.178612	hypothetical protein
RSP_1381		-0.766742	0.60308	-0.555439	0.00958496	hypothetical protein
RSP_1382		0.421194	0.471501	-0.220872	0.0585273	radical SAM superfamily protein
RSP_1383		-0.0396427	0.646252	0.623985	-0.143031	hypothetical protein
RSP_1384		-0.578565	0.508285	-0.279066	-0.0924858	hypothetical protein
RSP_1385		-0.925809	0.329241	0.239754	0.0720198	hypothetical protein
RSP_1387		-0.517705	0.149788	0.518542	-0.658801	-
RSP_1388		0.121679	0.534738	-0.159356	-0.150663	DNA-binding protein HU, form N
RSP_1389	aroC	-0.436343	-	-0.666391	0.0384829	chorismate synthase( EC:4.2.3.5 )
RSP_1390		0.58945	0.405934	0.223907	0.0165627	Putative transporter, DMT superfamily
RSP_1391	thiB	-0.27977	0.37162	-0.350497	0.0871088	ABC thiamine transporter, periplasmic substrate-binding protein
RSP_1392	thiP	-0.710158	-	-0.606156	0.00803923	thiamin ABC transporter membrane component
RSP_1393	thiQ	-2.3505	-	0.151101	0.372404	ABC thiamine transporter, ATPase subunit
RSP_1394	fbcC	-0.92904	0.294673	-0.323107	-0.378282	Cytochrome c1 precursor
RSP_1395	fbcB	-1.15868	0.304262	-0.440941	-0.401808	Cytochrome b
RSP_1396	fbcF	-0.946636	0.0804033	-0.305545	-0.322309	Ubiquinol-cytochrome C reductase, iron-sulfur protein( EC:1.10.2.2 )
RSP_1397		0.00173201	0.506599	0.495052	0.106247	Glutathione S-transferase
RSP_1398	rpmJ	-0.0197756	0.966058	-0.860449	-0.0480726	ribosomal protein L36
RSP_1399		-0.473433	0.285119	-0.116645	0.137116	hypothetical protein
RSP_1400		-0.516983	-	0.134899	-	-
RSP_1401		0.230884	-	-0.321928	-	-
RSP_1403		-0.432959	0.751776	1.19956	0.215984	conserved hypoothetical protein
RSP_1404		0.293309	0.371368	-0.556618	0.130412	orotidine 5'-phosphate decarboxylase
RSP_1405		0.133016	-	0.106035	0.168255	ROK family protein
RSP_1406		-0.536053	-	0.672425	-0.0282139	hypothetical protein
RSP_1408	clpB	0.0410968	-0.321858	-0.166604	-0.113695	Chaperone ClpB
RSP_1409		8.75489	0.890396	1.87447	0.350947	Beta-Ig-H3/Fasciclin
RSP_1410		0.642296	0.457217	0.295456	0.298458	hypothetical protein
RSP_1411		2.5025	-	-0.0671142	0.530116	hypothetical protein
RSP_1412		-1.19716	0.447951	0.287385	-0.257367	TRAP-T family transporter with fused DctQ/DctM subunits
RSP_1413		-0.986865	0.295763	-0.0116438	-0.468128	TRAP-T family transporter, periplasmic binding component
RSP_1414		-0.322347	-	-0.121304	0.0958879	hypothetical protein
RSP_1415		0.126912	0.38042	0.594549	-0.0326546	putative polysaccharide deacetylase
RSP_1416		-0.736966	0.691848	1.36257	0.0122275	hypothetical protein
RSP_1417		1.75705	0.837441	1.19543	0.342641	hypothetical protein
RSP_1418		0.533779	0.705011	0.12591	0.172875	TRAP-T family transporter, large (12 TMs) inner membrane subunit
RSP_1419		0.315502	0.844216	0.0163082	0.168341	TRAP-T family transporter, small (4 TMs) inner membrane subunit
RSP_1420		0.850774	0.768351	0.285169	-0.0733452	TRAP-T family transporter, periplasmic binding protein
RSP_1421		-0.415037	-	-0.14439	-	-
RSP_1422		0	0.539776	0.308122	-0.0325637	ParB-like nuclease
RSP_1423		0.235813	-	-0.194306	-0.334007	ParA family ATPase
RSP_1425		-1.04731	0.611228	-0.0562001	0.0621424	Plasmid replication initiation protein
RSP_1426		0.152003	0.551615	0.0506261	-0.0192683	RNA-binding region RNP-1
RSP_1427		-0.584963	0.639006	-0.67319	-0.303884	hypothetical protein
RSP_1428		-1.0708	0.236973	-1.16823	-0.152569	Possible Pre (Mob) type recombination enzyme
RSP_1430		-0.773724	0.25309	-1.75012	0.0609548	hypothetical protein
RSP_1432		2	0.385902	0.388565	0.299956	hypothetical protein
RSP_1433		-0.530515	0.475789	-0.423808	0.0120594	hypothetical protein
RSP_1434		0.547488	-	-0.636188	0.47539	Putative Zn-dependent oxidoreductase
RSP_1435		-0.326228	0.116557	-1.68086	-0.260769	regulatory protein TetR family
RSP_1436		-0.702319	0.447507	-2.01393	0.0926557	ABC transporter, duplicated ATPase domains
RSP_1437		4.49877	0.845856	3.16099	0.167138	ABC Fe hydroxamate (ferrichrome) transporter, ATPase subunit
RSP_1438		4.77174	1.37	3.38569	0.274777	ABC Fe hydroxamate (ferrichrome) transporter, fused inner membrane subunits
RSP_1439		6.19053	-	3.47376	-	-
RSP_1440		4.19765	1.87252	2.80981	0.171308	TonB dependent, hydroxamate-type ferrisiderophore, outer membrane receptor
RSP_1441		0.328965	0.65111	-0.326228	0.180653	regulatory protein, GntR family
RSP_1442		-0.554758	0.930714	-0.567889	0.249076	ABC sugar transporter, periplasmic sugar-binding protein
RSP_1443		-0.874469	-	-1.47865	-0.156101	ABC sugar transporter, inner membrane subunit
RSP_1444		-1.32193	-	0.160312	0.0434676	ABC sugar transporter, inner membrane subunit
RSP_1445		0.225067	0.282321	-0.369024	0.00699643	ABC sugar transporter, ATPase subunit
RSP_1446		-	0.346507	-	-0.0358944	Putative sugar kinase
RSP_1447		-1.47354	0.598715	-0.521028	0.122929	possible glucosamine--fructose-6-phosphate aminotransferase (isomerizing)( EC:2.6.1.16 )
RSP_1448		0.280108	0.549262	-0.347923	0.0833204	putative L-allo-threonine aldolase( EC:4.1.2.5 )
RSP_1449		0.454566	-	0.356144	-0.0418409	Putative transcriptional regulator of sugar metabolism
RSP_1450		0.347923	0.396848	0.142019	0.159386	Inositol monophosphatase family protein
RSP_1451		0.106915	-	0.202734	-	-
RSP_1452		-	-	-	0.144609	ABC peptide/nickel/opine transporter, inner membrane subunit
RSP_1453		-1.16298	-	-1.25213	0.435921	ABC peptide/nickel/opine transporter, inner membrane subunit
RSP_1454		-0.313158	-	0.919986	-	-
RSP_1455		0.564445	0.174443	0.238067	-0.247203	N-carbamoyl-L-amino acid amidohydrolase( EC:3.5.1.6 )
RSP_1456		-0.172467	0.766716	-2.05575	0.148529	hypothetical protein
RSP_1457		-0.44151	0.497335	-1.15159	0.0170484	putative choline kinase( EC:2.7.1.32 )
RSP_1458		0.215729	0.35116	0.924725	0.238524	Putative DNA repair enzyme
RSP_1459		-0.784635	0.527521	0.282035	-0.0772674	hypothetical protein
RSP_1460		0.0159415	0.50692	0.0163018	-0.0898281	hypothetical protein
RSP_1461	kdtA	0.253448	-	-0.0293799	-0.108043	Putative 3-deoxy-D-manno-octulosonic-acid transferase
RSP_1462	lpxK	-0.192645	0.586695	0.669969	0.511173	Putative Tetraacyldisaccharide-1-P 4'-kinase( EC:2.7.1.130 )
RSP_1463		1.01891	0.265062	0.501323	0.0722318	Putative acyl-CoA transferase/carnitine dehydratase
RSP_1464		0.807561	0.223001	0.93932	-0.0968226	putative periplasmic thiol-disulphide interchange protein (DsbA family)
RSP_1465		0.552541	-	-0.38247	-0.155031	hypothetical protein
RSP_1466		-0.273018	0.470647	-0.44679	0.132534	Putative mutY, A/G-specific adenine glycosylase( EC:3.2.2.- )
RSP_1467		-1.40296	0.728795	1.07328	0.100163	possible alkane hydroxylase (fatty acid desaturase)
RSP_1468		-0.961807	0.436816	0.406576	0.149425	Site-specific DNA-methyltransferase( EC:2.1.1.72 )
[truncated: 2,900 more rows]
