# Supplementary material for: Role of oxygen and the OxyR protein in the response to iron limitation in Rhodobacter sphaeroides
Source: BMC Genomics. 2014 Sep 15;15(1):794. doi: 10.1186/1471-2164-15-794 (PMC4176601; doi:10.1186/1471-2164-15-794)
Supplement: Supplementary file 2 — Additional file 2: Table S2: Gene expression changes under iron limitation as determined by RNAseq. All strongly regulated genes were grouped into six clusters based on the different expression profiles, compared to real-time RT-PCR analysis with corresponding p-values. (XLSX 339 KB) [file 12864_2014_6469_MOESM2_ESM.xlsx]

## Sheet: Cluster I-VI
Table S2. Log2 fold changes in response to iron limitation as determined by RNAseq
RSP number / Cluster	name	oxic	anoxic	Difference	Description
Cluster I
RSP_0008		-1.91146	-0.50212	-1.40934	possible transporter, DME family, DMT superfamily
RSP_0032	fliA	-2.8679	-1.45943	-1.40846	sigma factor FliA (Sigma-28 group, flagellar)
RSP_0033		-8.90128	-4.39171	-4.50957	-
RSP_0035		-4.75489	-3.72973	-1.02515	hypothetical protein
RSP_0037	flgM	-5.39993	-3.05491	-2.34502	Putative FlgM, negative regulator of flagellin synthesis
RSP_0040	fliS	-4.92975	-2.18955	-2.7402	putative flagellar protein FliS
RSP_0041		-1.67728	-0.593081	-1.0842	hypothetical protein
RSP_0042	cheA3	-4.14809	-2.44506	-1.70303	Chemotaxis histidine protein kinase, CheA3( EC:2.7.3.- )
RSP_0043	cheY6	-3.60881	-1.152	-2.45681	chemotaxis response regulator, CheY6
RSP_0044	tlpT	-4.65775	-1.12908	-3.52866	putative cytoplasmic chemoreceptor, TlpT
RSP_0045	slp	-6.55386	-2.08246	-4.4714	Slp
RSP_0046	cheW4	-5.6837	-1.4624	-4.2213	Chemotaxis protein, CheW4
RSP_0049	cheA4	-5.56849	-2.27886	-3.28963	Chemotaxis histidine protein kinase, CheA4( EC:2.7.3.- )
RSP_0052	fliE	-2.58496	-0.959358	-1.6256	flagellar protein FliE
RSP_0053	fliF1	-5.11966	-1.03597	-4.08369	-
RSP_0054	fliG	-3.9914	-1.26014	-2.73125	Probable flagellar motor switch protein FliG
RSP_0055	fliH	-5.38	-1.04075	-4.33925	flagellar protein FliH
RSP_0058	fliK	-5.05767	-3.80735	-1.25031	-
RSP_0059	fliL	-3.62449	-2.30753	-1.31696	flagellar biosynthesis protein, FliL
RSP_0060	fliM	-4.01164	-2.40407	-1.60758	Flagellar switch protein FliM
RSP_0065	fliR	-2.56478	-0.941106	-1.62368	Flagellar protein FliR
RSP_0066	flhB	-4.76818	-2.78613	-1.98205	Flagellar protein FlhB
RSP_0068	rpoN2	-4.84465	-1.61667	-3.22798	Sigma-54 factor (RpoN2)
RSP_0069	fliC	-4.67506	-1.64908	-3.02599	Flagellar filament protein
RSP_0070	fliD	-5.90009	-1.56462	-4.33547	possible flagellar hook-associated protein 2 (filament cap protein)
RSP_0073	flgL	-3.56961	-2.05788	-1.51174	flagellar hook-associated protein 3 FlgL
RSP_0074	flgK1	-5.65539	-2.70597	-2.94942	-
RSP_0076	flgI	-5.54432	-3.80107	-1.74325	-
RSP_0078	flgG	-5.01903	-3.1334	-1.88564	Flagellar distal rod protein
RSP_0079	flgF	-4.58496	-2.10673	-2.47823	-
RSP_0080	flgE	-5.31603	-2.58496	-2.73107	flagellar hook protein FlgE
RSP_0083	flgB	-8.21675	-1.11839	-7.09835	Flagellar proximal rod protein FlgB
RSP_0084		-5.44565	-1.53913	-3.90652	hypothetical protein
RSP_0100	nuoA	-1.60777	-0.211784	-1.39599	putative NADH dehydrogenase I chain A( EC:1.6.5.3 )
RSP_0106	nuoH	-1.97393	-0.0708308	-1.9031	putative NADH dehydrogenase I chain H( EC:1.6.5.3 )
RSP_0107	nuoI	-2.3963	-0.0535012	-2.3428	NADH-quinone oxidoreductase, chain I, ferredoxin( EC:1.6.5.3 )
RSP_0109	nuoK	-2.42716	-0.234074	-2.19309	putative NADH dehydrogenase I chain K( EC:1.6.5.3 )
RSP_0110	nuoL	-2.20843	-0.0678844	-2.14054	NADH-ubiquinone oxidoreductase, chain 5( EC:1.6.5.3 )
RSP_0112	nuoN	-3.13456	-0.351137	-2.78342	-
RSP_0113		-1.97646	-0.16479	-1.81167	Phospholipase D/Transphosphatidylase( EC:3.1.4.4 )
RSP_0115		-2.32193	-0.157993	-2.16394	Class I triheme cytochrome c
RSP_0166	dksA	-2.11103	-0.218424	-1.89261	DnaK suppressor protein
RSP_0231	motB	-7.44363	-2.16008	-5.28356	flagellar MotB protein
RSP_0233	motA	-6.16993	-4.1964	-1.97353	Flagellar motor protein MotA
RSP_0234	tlpL	-1.41504	-0.187627	-1.22741	TlpL, putative cytoplasmic chemoreceptor
RSP_0236		-1.52031	-0.0121908	-1.50811	AgaE protein
RSP_0255	pufX	-4.31849	-0.696252	-3.62224	Intrinsic membrane pufX protien
RSP_0256	pufM	-4.23343	-0.636248	-3.59718	PufM, photosynthetic reaction center M subunit
RSP_0257	pufL	-3.88262	-0.531723	-3.35089	PufL, Photosynthetic reaction center L subunit
RSP_0258	pufA	-3.71119	-1.05526	-2.65592	LHI alpha, Light-harvesting B875 protein
RSP_0266	crtD	-4.00135	-0.0297554	-3.97159	Methoxyneurosporene dehydrogenase( EC:1.3.- )
RSP_0270	crtB	-2.81653	-0.0554796	-2.76105	Squalene/phytoene synthase( EC:2.5.1.32 )
RSP_0271	crtI	-3.39003	-0.067155	-3.32288	Phytoene dehydrogenase( EC:1.3.- )
RSP_0280	bchJ	-2.86301	-0.0326054	-2.83041	Bacteriochlorophyll synthase, 23 kDa subunit (bchJ)
RSP_0296	cycA	-1.97917	-0.656641	-1.32253	Cytochrome c2
RSP_0299		-1.62803	-0.00818751	-1.61984	ABC branched chain amino acid transporter, inner membrane subunit
RSP_0313		-4.71667	-1.03798	-3.67869	hypothetical protein
RSP_0314	pucB	-6.38335	-1.38429	-4.99907	LHII beta, light-harvesting B800/850 protein
RSP_0328	nnrS	-2.87447	-0.643396	-2.23107	hypothetical protein
RSP_0419		-1.25277	-0.205654	-1.04711	hypothetical protein
RSP_0427		-1.4443	-0.205584	-1.23872	hypothetical protein
RSP_0428		-1.54065	-0.241645	-1.29901	hypothetical protein
RSP_0461		-1.1375	-0.0623174	-1.07519	multidrug/cation efflux pump, membrane fusion protein (MFP) family
RSP_0466		-2.06209	-0.434657	-1.62743	hypothetical protein
RSP_0481		-3.58496	-0.684498	-2.90046	possible 2-deoxy-D-gluconate 3-dehydrogenase( EC:1.1.1.125 )
RSP_0485		-1.87447	-0.228269	-1.6462	TRAP-T family transporter, DctQ (4 TMs) subunit
RSP_0511		-1.8305	-0.752818	-1.07768	two component transcriptional regulator, LuxR family
RSP_0518		-1.85561	-0.239417	-1.61619	putative glycosyltransferase protein
RSP_0555	ruvA	-1.29529	-0.0855385	-1.20975	Holliday junction DNA helicase motor protein
RSP_0572		-1.42602	-0.0254898	-1.40053	-
RSP_0673		-2.08746	-0.938599	-1.14886	Putative thioesterase
RSP_0680	hemE	-1.56889	-0.468693	-1.10019	Uroporphyrinogen decarboxylase
RSP_0768		-2.30351	-0.0700008	-2.23351	transcriptional regulator, LuxR family
RSP_0775		-1.79647	-0.780727	-1.01574	Class I monoheme cytochrome c
RSP_0836		-1.78055	-0.0621204	-1.71843	Putative flavoprotein
RSP_0850	mbfA	-1.60449	-3.56613	-1.96	hypothetical protein
RSP_0869	osp	-2.2854	-0.513685	-1.77172	response regulator receive protein
RSP_0872	def1	-1.23215	-0.0600474	-1.1721	Formylmethionine deformylase( EC:3.5.1.88 )
RSP_0981		-1.59974	-0.345497	-1.25425	-
RSP_0999		-1.43296	-0.308122	-1.12484	hypothetical protein
RSP_1087		-1.50106	-0.00618904	-1.49487	Short-chain dehydrogenase/reductase family member
RSP_1177	xylB	-1.78538	-0.514232	-1.27115	Xylulose kinase
RSP_1282	cbbL	-2.61143	-1.17828	-1.43315	methionine sulfoxide reductase A( EC:4.1.1.39 )
RSP_1305		-1.67807	-0.274622	-1.40345	putative flagellar hook-associated protein
RSP_1325		-3.32193	-0.514573	-2.80735	-
RSP_1332		-6.06726	-0.215114	-5.85215	H+transporting two-sector ATPase, alpha/beta subunit
RSP_1336		-1.80735	-0.765535	-1.04182	Possible FlgD protein
RSP_1345		-2.12338	-0.431432	-1.69195	hypothetical protein
RSP_1357		-2.35802	-1.2921	-1.06593	cytoplasmic sensor hybrid histidine kinase
RSP_1476		-2.21444	-0.768993	-1.44545	Heavy metal-(Cd/Co/Hg/Pb/Zn)-translocating P-type ATPase
RSP_1537		-1.35669	-0.336115	-1.02058	hypothetical protein
RSP_1540		-1.18057	-0.17148	-1.00909	Predicted secreted hydrolase
RSP_1556	puc2B	-4.68182	-0.760049	-3.92177	light-harvesting complex, beta subunit
RSP_1583	cheY3	-3.13606	-0.710493	-2.42557	Chemotaxis response regulator, CheY3
RSP_1584	cheA2	-2.80117	-1.21966	-1.58151	Chemotaxis histidine protein kinase( EC:2.7.3.- )
RSP_1587	cheR2	-3.33298	-1.67807	-1.65491	-
RSP_1588	cheB1	-3.45693	-1.19101	-2.26592	chemotaxis methylesterase, CheB1( EC:3.1.1.61 )
RSP_1589	tlpC	-3.7763	-0.764918	-3.01138	-
RSP_1601		-1.3432	-0.217161	-1.12604	hypothetical protein
RSP_1623		-1.23502	-0.0848889	-1.15013	hypothetical protein
RSP_1804	ccmD	-1.14886	-0.0848889	-1.06397	Heme exporter protein D
RSP_1836	apt	-1.51301	-0.347593	-1.16542	adenine phosphoribosyltransferase( EC:2.4.2.7 )
RSP_1904		-1.50479	-0.302106	-1.20269	Putative Flp pilus assembly protein TadB
RSP_1993		-2.04439	-0.104108	-1.94029	hypothetical protein
RSP_2045		-1.71725	-0.432959	-1.28429	hypothetical protein
RSP_2057		-3.85244	-2.06413	-1.78831	hypothetical protein
RSP_2072		-2.16993	-1.11208	-1.05784	Putative Phage-related Holin protein
RSP_2087		-2.96347	-1.26303	-1.70044	hypothetical protein
RSP_2222		-1.82103	-0.168877	-1.65215	hypothetical protein
RSP_2240		-4.848	-0.611435	-4.23656	hypothetical protein
RSP_2323		-1.62149	-0.366761	-1.25473	-
RSP_2331	ppaZ	-2.57202	-0.638495	-1.93353	PpaZ, a novel pseudoazurin precursor (Blue Copper Protein)
RSP_2395	ccpA	-3.6791	-2.14399	-1.54	BCCP, cytochrome c peroxidase( EC:1.11.1.5 )
RSP_2505	creA	-1.71621	-0.240667	-1.47554	-
RSP_2555		-1.22239	-0.219487	-1.00291	hypothetical protein
RSP_2600	phoU	-1.59694	-0.0602951	-1.53664	phosphate transport system regulatory protein
RSP_2621	ctrA	-1.58496	-0.114493	-1.47047	two component transcriptional regulator, winged helix family
RSP_2708	cdsA	-1.95078	-0.144876	-1.8059	Phosphatidate cytidylyltransferase( EC:2.7.7.41 )
RSP_2744		-1.54597	-0.298236	-1.24773	hypothetical protein
RSP_2792		-1.89401	-0.815575	-1.07843	putative monooxygenase alpha subunit
RSP_2799		-1.45418	-0.0291463	-1.42503	Putative Zinc-containing alcohol dehydrogenase( EC:1.1.1.1 )
RSP_2849		-1.24101	-0.061137	-1.17987	hypothetical membrane protein
RSP_2865		-1.3547	-0.107783	-1.24692	putative transposase
RSP_3031		-2.95936	-0.815968	-2.14339	ABC peptide/opine transporter, inner membrane subunit
RSP_3048	dorA	-1.56604	-0.254968	-1.31107	DMSO/TMAO-reductase( EC:1.7.2.3,EC:1.8.4.5 )
RSP_3083	mcpH	-6.65945	-1.29231	-5.36714	methyl accepting chemotaxis protein
RSP_3084		-6.52356	-0.415037	-6.10852	hypothetical protein
RSP_3098	qoxB	-1.5067	-0.402484	-1.10421	QoxB, Quinol oxidase subunit II
RSP_3106		-5.06369	-0.668071	-4.39562	Cation efflux transporter, CDF family
RSP_3107		-4.06609	-0.310701	-3.75539	hypothetical protein
RSP_3146	ttdA	-4.58496	-0.838574	-3.74639	-
RSP_3203		-2.33787	-0.57842	-1.75945	transcriptional regulator, AraC family
RSP_3206		-2.47805	-0.249851	-2.2282	Putative xanthine dehydrogenase( EC:1.1.1.204 )
RSP_3236		-1.17739	-0.0201253	-1.15727	ABC peptide transporter, ATPase subunit
RSP_3252		-1.48269	-0.122594	-1.3601	ABC peptide transporter, fused ATPase domains
RSP_3266	fbpB	-2.03953	-0.930003	-1.10953	fructose-1,6-bisphosphatase( EC:3.1.3.11 )
RSP_3302	cheY4	-3.57289	-1.32193	-2.25096	-
RSP_3303	mcpG	-4.29817	-0.693707	-3.60446	Putative methyl accepting chemotaxis protein, McpG
RSP_3433		-1.58496	-0.444785	-1.14018	transcriptionalregulator, CopG family
RSP_3440		-2.57306	-0.968839	-1.60422	Putative short chain dehydrogenase
RSP_3445		-1.20645	-0.0697411	-1.13671	transcriptional regulator, GntR family
RSP_3461		-1.32193	-0.0671142	-1.25481	N-carbamyl-D-amino acid amidohydrolase( EC:3.5.1.77 )
RSP_3469		-3.48811	-0.656855	-2.83125	hypothetical protein
RSP_3471		-2.38333	-1.01133	-1.372	hypothetical protein
RSP_3510		-1.25376	-0.065095	-1.18866	hypothetical protein
RSP_3535		-1.29819	-0.130938	-1.16725	enoyl-CoA hydratase/3-hydroxyacyl-CoA dehydrogenase bifunctional enzyme( EC:4.2.1.17 )
RSP_3611		-1.37315	-0.268594	-1.10456	hypothetical protein
RSP_3623		-2.12638	-0.75185	-1.37453	putative integrase
RSP_3641		-2.27934	-0.163136	-2.1162	-
RSP_3643		-1.96025	-0.532014	-1.42824	hypothetical protein
RSP_3686		-1.95699	-0.915836	-1.04116	-
RSP_3727		-2.09438	-1.05275	-1.04163	hypothetical protein
RSP_3743	speB1	-2.72792	-1.31451	-1.41341	putative agmatinase
RSP_3752		-1.26901	-0.0888093	-1.1802	hypothetical protein
RSP_3755		-1.76914	-0.146575	-1.62257	hypothetical protein
RSP_3757		-1.32811	-0.177843	-1.15026	hypothetical protein
RSP_3781		-1.61082	-0.560929	-1.04989	putative phage terminase large subunit
RSP_3903		-2.80735	-1.33498	-1.47237	hypothetical protein
RSP_3908		-1.90885	-0.390875	-1.51798	-
RSP_4065		-1.21299	-0.115058	-1.09794	-
RSP_4084		-2.35916	-0.429263	-1.9299	predicted acetyltransferase( EC:2.7.1.112 )
RSP_4085		-2.44373	-0.407	-2.03673	Low molecular weight phosphotyrosine protein phosphatase( EC:3.1.3.48 )
RSP_4091		-2.32193	-0.850622	-1.47131	0
RSP_4133		-1.87447	-0.584963	-1.28951	two component transcriptional regulator, LuxR family
RSP_4144		-1.52607	-0.425633	-1.10044	Protein of unknown function DUF159
RSP_4198	uspA	-2.16993	-0.180572	-1.98935	0
RSP_4247		-2	-0.678072	-1.32193	hypothetical protein
RSP_4285		-1.10962	-0.0660172	-1.04361	conserved hypothetical protein
RSP_6018		-1.8413	-0.287282	-1.55402	hypothetical protein
RSP_6029		-1.49741	-0.227536	-1.26987	hypothetical protein
RSP_6034		-1.76393	-0.560016	-1.20392	hypothetical protein
RSP_6073		-2.29956	-0.0467844	-2.25278	hypothetical protein
RSP_6084		-1.9542	-0.63743	-1.31677	hypothetical protein
RSP_6085		-4.76506	-0.27839	-4.48667	hypothetical protein
RSP_6086		-4.83084	-2.49555	-2.33529	hypothetical protein
RSP_6087		-6.16709	-1.76382	-4.40327	hypothetical protein
RSP_6088		-5.60345	-1.05172	-4.55173	hypothetical protein (Sel1-like repeat)
RSP_6091		-4.17098	-2.32193	-1.84905	hypothetical protein
RSP_6097		-1.52725	-0.277985	-1.24926	-
RSP_6108	pufB	-3.09954	-1.09247	-2.00706	LHI beta, Light-harvesting B875 subunit
RSP_6109	pufK	-2.86743	-0.888611	-1.97881	Transcriptional regulatory protein pufK
RSP_6158	puc2A	-4.39632	-0.752414	-3.64391	light-harvesting complex alpha subunit
RSP_6169		-6.33985	-0.884523	-5.45533	hypothetical protein
RSP_6210		-2.152	-0.427421	-1.72458	hypothetical protein
RSP_6227		-3.27092	-0.11575	-3.15517	hypothetical protein
RSP_6256	pucA	-5.84025	-1.39	-4.45025	LHII alpha, light-harvesting B800/850 protein
Cluster II
RSP_0020		-1.36923	0.647698	-2.01693	hypothetical protein
RSP_0047	cheB2	-7.90956	0.169684	-8.07924	chemotaxis methylesterase, CheB2( EC:3.1.1.61 )
RSP_0048	cheR3	-3.14684	0.759866	-3.90671	MCP methyltransferase, CheR3( EC:2.1.1.80 )
RSP_0102	nuoCD	-1.51448	0.931231	-2.44571	NADH-ubiquinone oxidoreductase, chain 49kDa / NADH dehydrogenase (ubiquinone), 30 kDa subunit( EC:1.6.5.3 )
RSP_0103	nuoE	-2.34172	0.789023	-3.13074	ATP synthase subunit E( EC:1.6.5.3 )
RSP_0104	nuoF	-2.13527	0.831947	-2.96721	-
RSP_0105	nuoG	-2.22032	0.653237	-2.87356	NADH dehydrogenase gamma subunit( EC:1.6.5.3 )
RSP_0108	nuoJ	-2.55287	0.243315	-2.79618	NADH dehydrogenase I chain J( EC:1.6.5.3 )
RSP_0157		-3.02308	0.647698	-3.67078	Beta-mannanase( EC:3.2.1.4 )
RSP_0158		-2.29468	0.786634	-3.08131	cellulose synthase-like protein( EC:2.4.1.12 )
RSP_0160		-1.69515	0.785343	-2.48049	-
RSP_0162		-1.41504	0.917538	-2.33258	hypothetical protein
RSP_0170		-1	0.800691	-1.80069	hypothetical protein
RSP_0223		-1.33342	0.145012	-1.47844	hypothetical protein
RSP_0226		-2.58496	0.567221	-3.15218	-
RSP_0228	hmuS	-1.76553	0.367687	-2.13322	putative hemin transport protein
RSP_0230		-1.07138	0.198831	-1.27022	Neutral zinc metallopeptidase( EC:3.4.24.- )
RSP_0254	dxsA	-3.18809	0.208927	-3.39701	1-deoxy-D-xylulose-5-phosphate synthase( EC:2.2.1.7 )
RSP_0259	pufQ	-3.69599	0.302218	-3.99821	-
RSP_0260	bchZ	-3.22391	0.506437	-3.73035	putative chlorophyllide reductase, BchZ subunit( EC:1.18.- )
RSP_0261	bchY	-5.26429	0.640006	-5.90429	Chlorophyllide reductase, BchY subunit
RSP_0262	bchX	-4.14704	0.629624	-4.77666	Chlorophyllide reductase, BchX subunit( EC:1.18.6.1 )
RSP_0263	bchC	-5.54615	0.177191	-5.72334	Chlorophyll synthesis pathway, bchC( EC:1.1.1.14 )
RSP_0264	crtF	-4.72516	1.37241	-6.09757	Hydroxyneurosporene methyltransferase( EC:2.1.1.- )
RSP_0265	crtE	-4.3747	0.589699	-4.9644	Geranylgeranyl pyrophosphate synthetase( EC:2.5.1.10 )
RSP_0267	ctrC	-2.70044	0.0324215	-2.73286	Hydroxyneurosporene dehydrogenase
RSP_0269	tspO	-3.15692	0.242201	-3.39912	Tryptophan rich sensory protein
RSP_0272	crtA	-3.54751	0.757294	-4.3048	Spheroidene monooxygenase
RSP_0273	bchI	-2.55672	0.318027	-2.87475	Magnesium-chelatase, ChlI subunit( EC:6.6.1.1 )
RSP_0274	bchD	-2.60787	0.498163	-3.10603	Magnesium-chelatase, subunit D
RSP_0275	bchO	-2.83432	0.124782	-2.9591	Magnesium-chelatase, BchO
RSP_0276		-2.79008	0.31995	-3.11003	Isopentenyl-diphosphate delta-isomerase( EC:5.3.3.2 )
RSP_0277	bchP	-3.47623	0.63872	-4.11495	Geranylgeranyl hydrogenase
RSP_0278		-3.38466	0.80907	-4.19373	putative light-harvesting 1 (B870) complex assembly protein PucC
RSP_0279	bchG	-3.47834	0.691817	-4.17015	bacteriochlorophyll a synthase
RSP_0281	bchE	-2.65266	0.290292	-2.94295	Magnesium-protoporphyrin IX monomethylester oxidative cyclase, 66 kDa subunit(bchE)( EC:1.97.1.4 )
RSP_0282	ppsR	-1.18532	0.368756	-1.55407	Transcriptional regulator, PpsR
RSP_0283	ppaA	-2.15215	0.0130411	-2.16519	regulatory protein, PpaA
RSP_0284	bchF	-3.95896	0.142019	-4.10098	2-vinyl bacteriochlorophyllide hydratase
RSP_0285	bchN	-4.084	0.528337	-4.61234	-
RSP_0286	bchB	-3.56834	0.350172	-3.91851	light-independent protochlorophyllide reductase subunit B( EC:1.18.- )
RSP_0287	bchH	-3.80681	0.331029	-4.13784	Magnesium-chelatase subunit H
RSP_0288	bchL	-3.50007	0.232544	-3.73262	Light-independent protochlorophyllide reductase iron protein( EC:1.18.- )
RSP_0289	bchM	-2.44001	0.290548	-2.73056	Mg-protoporphyrin IX methyl transferase( EC:2.1.1.11 )
RSP_0290		-3.15474	0.164945	-3.31968	Light-harvesting 1 (B870) complex assembly
RSP_0291	puhA	-2.68182	0.278382	-2.96021	Reaction centre H protein
RSP_0292		-3.16547	0.445366	-3.61083	hypothetical protein
RSP_0293		-3.14906	0.383538	-3.5326	hypothetical protein
RSP_0294		-3.43396	0.333142	-3.7671	hypothetical protein
RSP_0295		-3.28667	0.158337	-3.445	hypothetical protein
RSP_0315	pucC	-5.26969	0.187593	-5.45728	Light-harvesting 1 (B870) complex assembly
RSP_0317	hemN	-1.82716	0.590489	-2.41765	coproporphyrinogen III oxidase
RSP_0371		-1.06929	0.480696	-1.54998	ABC basic amino acid transporter, ATPase subunit
RSP_0373		-1.01986	0.0465426	-1.0664	-
RSP_0386		-1.06413	0.027123	-1.09125	Cold-shock DNA-binding domain protein
RSP_0388		-1.25481	0.841571	-2.09638	hypothetical protein
RSP_0399		-1.2221	0.0112273	-1.23333	hypothetical protein
RSP_0400		-2.08881	0.0703893	-2.1592	hypothetical protein
RSP_0401		-1.62936	0.263034	-1.89239	hypothetical protein
RSP_0464		-2.32742	1.13052	-3.45794	putative protease
RSP_0465		-1.30861	0.863911	-2.17252	putative protease
RSP_0467	ubiD	-1.4902	0.273259	-1.76346	-
RSP_0468		-2.66742	1.08062	-3.74804	putative 3-octaprenyl-4-hydroxybenzoate carboxy-lyase
RSP_0470		-1.21343	0.820051	-2.03348	hypothetical protein
RSP_0476		-3.24568	0.756729	-4.00241	L-fuculose-phosphate aldolase( EC:4.1.2.17 )
RSP_0493	hupV	-1.25444	0.406807	-1.66125	hydrogenase large subunit
RSP_0524		-1	0.459432	-1.45943	hypothetical protein
RSP_0527	rpoN	-1.85798	0.423779	-2.28176	-
RSP_0546	nifB	-1	1.32591	-2.32591	NifB family--FeMo cofactor biosynthesis protein
RSP_0547	nifA	-1.10342	1.27249	-2.37591	NifA transcriptional activator
RSP_0548		-1.36257	0.172364	-1.53493	hypothetical protein
RSP_0552		-1.078	0.0238467	-1.10185	putative multidrug transporter, SMR family, DMT Superfamily
RSP_0574		-2.73583	0.595879	-3.33171	-
RSP_0575		-1.39618	0.598689	-1.99487	Predicted signal transduction protein containing cyclic nucleotide-binding and CBS domains
RSP_0576		-1.64353	0.202514	-1.84605	Naﻊ► symporter
RSP_0577		-1	0.140792	-1.14079	hypothetical protein
RSP_0578		-1.42104	0.762039	-2.18308	Adenylate kinase( EC:2.7.4.3 )
RSP_0579		-1.04705	0.522666	-1.56972	Acetyl-coenzyme A synthetase( EC:6.2.1.1 )
RSP_0590		-1	0.604071	-1.60407	hypothetical protein
RSP_0604		-1.32193	0.338802	-1.66073	hypothetical protein
RSP_0606		-1.73439	0.321928	-2.05632	Putative redox protein
RSP_0623		-1.30812	0.0625415	-1.37066	hypothetical protein
RSP_0643		-1.45643	0.00315986	-1.45959	periplasmic sensor signal transduction histidine kinase
RSP_0648	thiE	-1.63005	0.633538	-2.26359	Thiamine-phosphate pyrophosphorylase
RSP_0658		-1.07066	0.438772	-1.50943	Probable ATP-dependent helicase
RSP_0674		-1.30617	0.523468	-1.82964	DNA polymerase III subunit delta
RSP_0679	hemC	-1.62921	0.435281	-2.06449	porphobilinogen deaminase( EC:2.5.1.61 )
RSP_0683		-1.32645	0.477322	-1.80377	hypothetical protein
RSP_0693	ccoP	-1.34002	0.611721	-1.95174	Cbb3-type cytochrome c oxidase CcoP subunit
RSP_0694	ccoQ	-1.12827	0.813108	-1.94138	Cbb3-type cytochrome c oxidase CcoQ subunit
RSP_0695	ccoO	-1.06292	0.572998	-1.63592	Cbb3-type cytochrome c oxidase CcoO subunit
RSP_0697		-1.95017	0.905614	-2.85578	Universal stress protein (Usp)
RSP_0699	hemZ	-1.12686	0.559093	-1.68595	coproporphyrinogen III oxidase
RSP_0735		-1.24716	0.273761	-1.52092	-
RSP_0741		-1.06956	0.314133	-1.38369	putative metallo-beta-lactamase family protein
RSP_0752		-1.32427	0.341037	-1.66531	Acetyltransferase (GNAT) family
RSP_0762		-1.12922	0.344446	-1.47367	transcriptional regulator, XRE family
RSP_0765		-1.04289	0.0267173	-1.0696	SAM-dependent methyltransferase
RSP_0798		-1.65208	0	-1.65208	Neutral zinc metallopeptidase
RSP_0806	DppB	-1.24101	0.396248	-1.63726	-
RSP_0820		-1.55213	0.788593	-2.34072	Putative cytochrome B561
RSP_0822		-2.70044	0.925999	-3.62644	hypothetical protein
RSP_0871	patB	-1.00582	0.235308	-1.24113	putative aminotransferase
RSP_0888	amtB	-1.07834	0.753534	-1.83187	-
RSP_0942		-2.58496	0.781302	-3.36626	ABC transporter, inner membrane subunit
RSP_0944	purU	-1.52112	0.439639	-1.96076	formyltetrahydrofolate deformylase( EC:3.5.1.10 )
RSP_0988		-1.0199	0.36342	-1.38332	ABC sugar transporter, ATPase subunit
RSP_0989		-1.42331	1.11318	-2.53648	-
RSP_1007		-1.22882	0.0232629	-1.25208	hypothetical protein
RSP_1019		-1.19709	0.294554	-1.49164	putative glycolate oxidase subunit protein
RSP_1032		-1.32117	1.06748	-2.38865	-
RSP_1071	moaE	-1.65811	0.393233	-2.05134	Molybdopterin converting factor subunit 2
RSP_1133		-1.60973	0.569366	-2.1791	hypothetical protein
RSP_1134	Dxs	-1.31596	0.666764	-1.98272	1-deoxy-D-xylulose-5-phosphate synthase( EC:2.2.1.7 )
RSP_1136	xseB	-1.3744	0.440128	-1.81452	exonuclease VII small subunit( EC:3.1.11.6 )
RSP_1174	pip	-1.1093	0.0570309	-1.16633	-
RSP_1254		-1.82344	1.08505	-2.9085	putative acetate kinase (acetokinase
RSP_1255		-2.03575	1.19392	-3.22967	phosphate acetyltransferase
RSP_1256		-2.01357	1.37251	-3.38607	enoyl-(acyl carrier protein) reductase( EC:1.3.1.9 )
RSP_1257	phbC	-1.50015	0.423073	-1.92322	-
RSP_1261	blrB	-1.19741	0.456378	-1.65378	blue-light receptor of the BLUF-family
RSP_1266	kdpB	-1.76479	1.38363	-3.14842	Potassium-transporting P-type ATPase, B chain, KdpB( EC:3.6.3.12 )
RSP_1267	kdpC	-1.30832	0.424615	-1.73293	Potassium-transporting P-type ATPase C chain, kdpC( EC:3.6.3.12 )
RSP_1280	cbbX	-1.78378	0.17441	-1.95819	CbbX protein
RSP_1285	cbbF1	-3.58496	0.410037	-3.995	Fructose-1,6-bisphosphatase I( EC:3.1.3.11 )
RSP_1295		-1.18216	0.260474	-1.44263	putative acyl-CoA dehydrogenase( EC:1.3.99.7 )
RSP_1300		-1.89812	0.685725	-2.58385	-
RSP_1308		-1.11282	0.539975	-1.6528	hypothetical protein
RSP_1326		-1.44478	0.263034	-1.70782	putative flagellar basal body rod protein
RSP_1348		-1.41548	0.69875	-2.11423	hypothetical protein
RSP_1393	thiQ	-2.3505	0.151101	-2.5016	ABC thiamine transporter, ATPase subunit
RSP_1412		-1.19716	0.287385	-1.48454	TRAP-T family transporter with fused DctQ/DctM subunits
RSP_1444		-1.32193	0.160312	-1.48224	ABC sugar transporter, inner membrane subunit
RSP_1467		-1.40296	1.07328	-2.47624	possible alkane hydroxylase (fatty acid desaturase)
RSP_1478		-1.79454	0.469425	-2.26397	ABC oligopeptide transporter, fused ATPase subunits
RSP_1479	OppC	-2.45943	0.761322	-3.22075	ABC oligopeptide transporter, inner membrane subunit OppC
RSP_1480	OppB	-1.47249	0.234741	-1.70723	-
RSP_1481	OppA	-1.02521	0.467725	-1.49294	ABC oligopeptide transporter, perplasmic substrate-binding protein OppA
RSP_1508		-1.38823	0.468744	-1.85698	Uncharacterized HemY-like membrane protein
RSP_1513	trpB	-1.82103	0.74048	-2.56151	tryptophan synthase subunit beta( EC:4.2.1.20 )
RSP_1565	appA	-1.09463	1.53718	-2.63181	AppA, antirepressor of ppsR, sensor of blue light
RSP_1574		-2.0133	0.230042	-2.24334	Cytochrome b562
RSP_1582		-1.93681	0.142958	-2.07976	Putative sulfate transporter/antisigma-factor antagonist
RSP_1586	cheW3	-3.7625	0.62293	-4.38543	Chemotaxis protein, CheW3
RSP_1629		-1.44846	1.36257	-2.81103	response regulator receiver domain protein
RSP_1636		-2.46749	0.249403	-2.71689	phage-related protein, probable phage tail tape meausure protein, lambda family
RSP_1638		-2.58496	2.21723	-4.80219	hypothetical protein
RSP_1648		-1.38963	0.179924	-1.56956	hypothetical protein
RSP_1652		-1.31259	0.201634	-1.51422	hypothetical protein
RSP_1679		-1.08423	0.31312	-1.39735	acyl-CoA dehydrogenase( EC:1.3.99.3 )
RSP_1695		-1.152	0.551015	-1.70302	hypothetical protein
RSP_1755		-1.05733	0.581532	-1.63886	hypothetical protein
RSP_1762		-1.63758	0.265417	-1.903	-
RSP_1767		-1.30581	0.768536	-2.07434	possible N-formylglutamate amidohydrolase
RSP_1821		-2.08746	0.344192	-2.43165	Molybdopterin-containing oxidoreductase, probable formate dehydrogenase( EC:1.2.1.2 )
RSP_1837		-1.44823	0.699341	-2.14757	5'-methylthioadenosine phosphorylase
RSP_1860		-1	0.44862	-1.44862	hypothetical protein
RSP_1903		-1.60319	0.13516	-1.73835	Putative Flp pilus assembly protein TadC
RSP_1917		-1.11103	1.7607	-2.87173	hypothetical protein
RSP_1921		-2.47681	0.822002	-3.29882	-
RSP_1932		-1.05795	0.755305	-1.81325	hypothetical protein
RSP_1959		-3.32193	0.222392	-3.54432	0
RSP_1966		-1.09954	0.250137	-1.34967	possible ISSod13, transposase
RSP_1981		-1.14866	0.374813	-1.52348	Deoxyribodipyrimidine photolyase
RSP_2012		-1.58496	0.0144996	-1.59946	NUDIX hydrolase, MutT
RSP_2028		-2.32193	1.16993	-3.49185	hypothetical protein
RSP_2047		-1.45066	0.0480943	-1.49876	ThiF family protein
RSP_2075		-1.12286	0.584963	-1.70782	Putative Transcriptional regulator
RSP_2086		-1.12553	0.356935	-1.48247	Putative Antibiotic biosynthesis monooxygenase
RSP_2140		-1.32757	1.07039	-2.39796	-
RSP_2167		-1.43719	0.60248	-2.03967	hypothetical protein
RSP_2172	metF	-1.1105	0.689382	-1.79988	5,10-methylenetetrahydrofolate reductase( EC:1.5.1.20,EC:1.7.99.5 )
RSP_2231		-1.06711	0.29956	-1.36667	hypothetical protein
RSP_2244		-1.41504	0.567685	-1.98272	hypothetical protein
RSP_2247	fusA	-1.59897	0.669202	-2.26818	-
RSP_2267		-2.52838	0.651052	-3.17943	-
RSP_2287		-1	0.368387	-1.36839	ChaC-like protein
RSP_2313		-1.14285	0.490445	-1.63329	2-hydroxyacid dehydrogenase( EC:1.1.1.-,EC:1.1.1.26 )
RSP_2335	wrbA	-1.1964	1.10434	-2.30073	-
RSP_2358		-1.3356	0.0824622	-1.41807	possible phage phi-C31 gp36-like protein / Major capsid protein, HK97 family
RSP_2479		-1.32526	0.00737749	-1.33264	putative phage host specificity protein
RSP_2500		-1	0.63743	-1.63743	hypothetical protein
RSP_2507	ompW	-2.02472	0.464798	-2.48952	outer membrane protein
RSP_2556		-1.08623	0.316635	-1.40287	-
RSP_2558		-1.15815	0.30789	-1.46604	hypothetical protein
RSP_2571		-1.14839	0.0225678	-1.17096	-
RSP_2572	crpK	-1.04731	0.0522055	-1.09951	crpK, Fnr-type transcriptional regulator
RSP_2604	pstS	-1.28951	0.165261	-1.45477	ABC phosphate transporter, periplasmic phosphate-binding protein
RSP_2632	argI	-1.26159	0.725378	-1.98697	-
RSP_2662	glpK	-1.47338	0.0665576	-1.53994	Glycerol kinase( EC:2.7.1.30 )
RSP_2675		-1.58496	2.51096	-4.09592	hypothetical protein
RSP_2676		-1.32193	1.79839	-3.12031	hypothetical protein
RSP_2677		-3.91151	0.415037	-4.32655	Putative Mg transport associated protein, MgtC
RSP_2679		-1.43088	0.796753	-2.22763	ATP-dependent DNA ligase
RSP_2687	fbcQ	-1.9131	0.0856808	-1.99878	cytochrome b-c1 subunit IV
RSP_2688	soxD	-1.37464	0.4333	-1.80793	putative sarcosine oxidase delta subunit protein( EC:1.5.3.1 )
RSP_2702		-1.45568	0.170277	-1.62596	ABC oligo/dipeptide transporter, inner membrane subunit
RSP_2721		-1.60666	0.447459	-2.05412	hypothetical protein
RSP_2725		-1.48664	1.16643	-2.65307	Probable Phytoene/squalene synthetase
RSP_2737		-1.13386	0.58123	-1.71509	Putative ssRNA endoribonuclease L-PSP
RSP_2769		-2.16993	1.29521	-3.46514	probable 5,10-methylenetetrahydrofolate reductase
RSP_2834	pgpA	-2.04439	0.643219	-2.68761	Putative Phosphatidylglycerophosphatase A( EC:3.1.3.27 )
RSP_2848	hemB	-1.31634	0.502846	-1.81919	delta-aminolevulinic acid dehydratase( EC:4.2.1.24 )
RSP_2858		-1.02788	0.396825	-1.4247	-
RSP_2864	cbbE	-1.23638	1.00946	-2.24584	Pentose-5-phosphate-3-epimerase( EC:5.1.3.1 )
RSP_2873	aglE	-1.16993	0.276395	-1.44632	ABC alpha-glucoside transporter, perplasmic substrate-binding protein
RSP_2888		-1.69023	0.872213	-2.56245	Transcriptional regulator
RSP_2892		-1.36257	2.58496	-3.94753	hypothetical protein
RSP_2962		-1.36006	0.235553	-1.59562	Methylmalonic acid semialdehyde dehydrogenase( EC:1.2.1.27 )
RSP_2963		-1.90046	0.394923	-2.29539	transcriptional regulator, Crp-Fnr family
RSP_2984	hemA	-1.99279	0.395218	-2.388	5-aminolevulinate synthase( EC:2.3.1.37 )
RSP_3024		-1.59096	0.427507	-2.01847	transcriptional regulator, IclR family/MhpR
RSP_3038		-1	1.90046	-2.90046	-
RSP_3046	dorC	-1.89589	0.749145	-2.64504	DMSO/TMAO pentaheme cytochrome c subunit
RSP_3047	dorB	-1.80735	0.431773	-2.23913	DMSO-membrane protein
RSP_3051		-2.08274	0.523445	-2.60618	Putative phosphatase
RSP_3070		-2.13386	0.667444	-2.8013	hypothetical protein
RSP_3100		-1.63227	1.01563	-2.6479	-
RSP_3104	fdh	-2.27406	0.737063	-3.01112	Putative Glutathione-dependent formaldehyde dehydrogenase( EC:1.2.1.1 )
RSP_3105		-1.58339	0.584453	-2.16784	PAS sensor protein
RSP_3116		-2.58496	0.874469	-3.45943	Conserved hypothetical membrane/transport protein
RSP_3118		-1.69632	0.904379	-2.6007	-
RSP_3129		-1.35789	2.90657	-4.26447	serine/threonine protein kinase
RSP_3144		-2.45003	0.696324	-3.14636	-
RSP_3175		-1.38466	0.479993	-1.86466	hypothetical protein
RSP_3182		-1.20047	0.0697014	-1.27018	Acyl-CoA dehydrogenase( EC:1.3.99.- )
RSP_3200		-1.48082	0.0472703	-1.52809	Molecular chaperone, DnaK
RSP_3233		-1.40854	0.429555	-1.8381	ABC peptide transporter, inner membrane subunit
RSP_3238		-1.29016	0.257639	-1.5478	hypothetical protein
RSP_3246		-1.03576	0.133889	-1.16965	putative D-alanyl-D-alanine carboxypeptidase( EC:3.4.16.4 )
RSP_3249		-1.28271	0.223346	-1.50606	ABC peptide transporter, duplicated ATPase domains
RSP_3257		-1.03129	0.332623	-1.36392	ABC peptide transporter, inner membrane subunit
RSP_3263		-1.58496	1.36315	-2.94811	Putative copper binding protein
RSP_3265		-1.19794	1.7291	-2.92704	hypothetical protein
RSP_3282		-1.6845	0.0237784	-1.70828	hypothetical protein
RSP_3283		-5.16993	0.026967	-5.19689	myo-inositol 2-dehydrogenase( EC:1.1.1.18 )
RSP_3288	ugpE	-3	0.0527356	-3.05274	-
RSP_3307		-1.07635	1.24928	-2.32563	hypothetical protein
RSP_3326		-1.03395	0.0331669	-1.06711	Low molecular weight phosphotyrosine protein phosphatase
RSP_3334		-1.43296	0.399931	-1.83289	HyuE hydantoin racemase
RSP_3340	rarD	-1.28101	0.347531	-1.62854	possible transporter, RarD, DMT superfamily
RSP_3341		-2.00998	0.0582146	-2.0682	hypothetical protein
RSP_3361		-2.65535	3.12102	-5.77637	-
RSP_3374		-1.00422	0.337404	-1.34162	-
RSP_3377		-1.79948	1.18559	-2.98507	Glutathione S-transferase family protein
RSP_3397		-1.3599	0.945405	-2.3053	ABC opine/polyamine transporter, periplasmic binding protein
RSP_3409		-1.31079	0.618964	-1.92975	TRAP-T family transporter, large (12 TMs) inner membrane subunit
RSP_3429		-1.00714	0.0157887	-1.02293	hypothetical protein
RSP_3439		-1.49508	0.812926	-2.308	Aspartate aminotransferase( EC:2.6.1.1 )
RSP_3475		-1.28749	0.590446	-1.87793	Serine/Threonine protein kinase
RSP_3479		-1.90689	0.884523	-2.79141	hypothetical protein
RSP_3480		-3.41504	1.08581	-4.50085	-
RSP_3489		-1.20473	0.104961	-1.30969	hypothetical protein
RSP_3496		-1.63941	0.18459	-1.824	-
RSP_3512		-1.08458	0.00305796	-1.08764	periplasmic sensor signal transduction histidine kinase
RSP_3520		-2.01048	0.838777	-2.84926	ABC peptide transporter, fused ATPase domains
RSP_3522		-2.32193	0.415037	-2.73697	-
RSP_3524		-1.16993	2.39919	-3.56911	ABC peptide transporter, periplasmic binding protein
RSP_3529		-1.53767	0.222392	-1.76007	hypothetical protein
RSP_3532		-1.16112	0.551807	-1.71293	AMP-binding enzyme
RSP_3586		-1.47579	0.451759	-1.92755	Putative aromatic pathway regulator
RSP_3604		-1.11796	0.268935	-1.38689	Rhodanese-like protein
RSP_3640		-1.49845	0.111031	-1.60948	hypothetical protein
RSP_3642	exsB	-1.65423	0.137504	-1.79173	putative ExsB
RSP_3656		-1.40739	0.0866666	-1.49405	NAD-dependent aldehyde dehydrogenase( EC:1.2.1.4,EC:1.2.- )
RSP_3679		-1.23453	0.541172	-1.77571	hypothetical protein
RSP_3680		-2.5518	0	-2.5518	transcriptional regulator, TetR family
RSP_3706		-1.81106	0.820252	-2.63131	hypothetical protein
RSP_3725		-1.86769	0.216352	-2.08405	hypothetical protein
RSP_3729		-1.45601	3.80214	-5.25814	hypothetical protein
RSP_3731		-1.39039	0.341037	-1.73143	transcriptional regulator, DeoR family
RSP_3751		-1.06904	1.23447	-2.30351	hypothetical protein
RSP_3756		-1.94084	0.0940683	-2.03491	hypothetical protein
RSP_3790		-1.32193	2.16993	-3.49185	-
RSP_3802		-1.7885	0.420133	-2.20863	hypothetical protein
RSP_3808		-1.19082	0.819428	-2.01025	hypothetical protein
RSP_3833	fadB	-1.14598	0.640967	-1.78695	enoyl-CoA hydratase
RSP_3854		-1.92238	1.88557	-3.80795	Ice nucleation protein
RSP_3859		-1.576	0.222459	-1.79846	ABC Sulfate/Molybdate transporter, inner membrane subunit
RSP_3860		-1.77111	0.916221	-2.68733	ABC Sulfate/Molybdate transporter, inner membrane subunit
RSP_3861		-1.65279	0.60301	-2.2558	ABC Sulfate/Molybdate transporter, periplasmic ligand binding protein
RSP_3867		-2.28652	1.15528	-3.4418	Carboxymuconolactonedecarboxylase/Alkylhydropero xidase
RSP_3868		-1	0.886044	-1.88604	possible ABC molybdate transporter, inner membrane subunit
RSP_3871	modA	-1.06164	1.09525	-2.15689	ABC molybdate transporter, periplasmic binding protein ModA
RSP_3904	traI	-1.50543	0.277016	-1.78245	TraI
RSP_3916		-1.06916	0.222392	-1.29155	0
RSP_3921		-1.26303	0.075023	-1.33806	-
RSP_3933		-1.59289	1.00769	-2.60058	H+transporting two-sector ATPase, A subunit( EC:3.6.3.14 )
RSP_3988		-4.62936	1.36693	-5.99629	-
RSP_4025	fsr	-1.2057	0.477322	-1.68302	Major facilitator superfamily, Fosmidomycin resistant protein
RSP_4067		-1.37346	0.0841206	-1.45758	hypothetical protein
RSP_4068		-2.65208	2.8365	-5.48858	-
RSP_4070		-1.28011	0.263034	-1.54314	putative signal peptide protein
RSP_4071		-1.48543	0.214281	-1.69971	hypothetical protein
RSP_4080		-1.37742	0.439532	-1.81696	-
RSP_4116	napA	-1.20163	0.233998	-1.43563	Molybdopterin oxidoreductase( EC:1.7.99.4 )
RSP_4121		-1	0.222392	-1.22239	hypothetical protein
RSP_4153		-1.45713	0.156342	-1.61347	hypothetical protein
RSP_4192		-1.5025	0.584963	-2.08746	0
RSP_4206		-2.46949	0.802137	-3.27162	0
RSP_4222	traK	-1.03953	0.463947	-1.50348	hypothetical protein
RSP_4232	trbC	-1.70044	0.477649	-2.17809	TrbC, sex pilus assembly and mating pair formation protein
RSP_4234		-1.41504	2.35755	-3.77259	Thioredoxin domain protein
RSP_4313		-1.02029	0.0760542	-1.09634	( tRNA )
RSP_6019		-1.16329	0.239806	-1.40309	hypothetical protein
RSP_6024		-2.08406	0.218907	-2.30297	hypothetical protein
RSP_6067		-2.21432	0.382123	-2.59644	hypothetical protein
RSP_6110		-2.6746	0.54451	-3.21911	hypothetical protein
RSP_6114		-1.59409	0.304855	-1.89895	hypothetical protein
RSP_6124		-2.43634	0.493022	-2.92936	hypothetical protein
RSP_6125		-2.03797	1.20009	-3.23806	hypothetical protein
RSP_6131		-1.22224	0.133044	-1.35529	hypothetical protein
RSP_6134		-2.13001	0.578268	-2.70827	-
RSP_6138		-1.00998	0.807355	-1.81734	-
RSP_6142		-1.46173	0.0054135	-1.46714	hypothetical protein
RSP_6154		-1.14816	0.361305	-1.50947	hypothetical protein
RSP_6183		-3	0.634483	-3.63448	hypothetical protein
RSP_6198		-2.31255	1.58696	-3.89952	hypothetical protein
RSP_6199		-1.5025	0.877381	-2.37988	hypothetical protein
RSP_6211		-1.09561	0.263034	-1.35865	hypothetical protein
RSP_6219		-2.11548	0	-2.11548	hypothetical protein
RSP_6231		-1.10764	0.801454	-1.9091	hypothetical protein
RSP_6235		-1.53537	0.885201	-2.42057	hypothetical protein
RSP_6258		-1.24101	1.11054	-2.35155	hypothetical protein
RSP_7252		-2.45943	1	-3.45943	-
RSP_7362		-1.70044	0.5991	-2.29954	Transcriptional regulator, AsnC family
RSP_7372		-1.48543	0.415037	-1.90046	DNA-binding protein, H-NS family
RSP_7375		-1.32193	0.415037	-1.73697	Acetyltransferase (isoleucine patch superfamily)
RSP_7378		-2.80735	0	-2.80735	Capsular polysaccharide biosynthesis protein, putative
RSP_7385		-1.82038	0.233199	-2.05358	Putative threonine efflux protein
Cluster III
RSP_0420		1.80735	0.206451	1.6009	hypothetical protein
RSP_0549		1.53581	0.471799	1.06401	hypothetical protein
RSP_0614		2.41504	0.847997	1.56704	-
RSP_0920	exbB	3.97199	2.27738	1.69461	Biopolymer transport protein, ExbB
RSP_0921	exbD	3.79764	2.38548	1.41217	biopolymer transport protein, ExbD
RSP_0922		3.83325	2.32646	1.50679	Putative TonB protein
RSP_1117		3.43741	0.24544	3.19197	hypothetical protein
RSP_1168	surA	1.30445	0.0536793	1.25077	PpiC-type peptidyl-prolyl cis-trans isomerase
RSP_1409		8.75489	1.87447	6.88042	Beta-Ig-H3/Fasciclin
RSP_1432		2	0.388565	1.61143	hypothetical protein
RSP_1437		4.49877	3.16099	1.33778	ABC Fe hydroxamate (ferrichrome) transporter, ATPase subunit
RSP_1438		4.77174	3.38569	1.38604	ABC Fe hydroxamate (ferrichrome) transporter, fused inner membrane subunits
RSP_1439		6.19053	3.47376	2.71677	-
RSP_1440		4.19765	2.80981	1.38784	TonB dependent, hydroxamate-type ferrisiderophore, outer membrane receptor
RSP_1473		3.90689	2.30705	1.59984	hypothetical protein
RSP_1543		2.99631	1.46768	1.52863	hypothetical protein
RSP_1544		3.35003	0.930648	2.41938	hypothetical signal peptide protein
RSP_1547	bfd	4.32593	2.55567	1.77026	probable bacterioferritin-associated ferredoxin
RSP_1548	irpA	5.16283	2.53479	2.62804	putative iron-regulated protein
RSP_1781		1.75444	0.385431	1.36901	putative membrane-anchored oxidoreductase, similar to L-sorbosone dehydrogenase( EC:1.1.1.- )
RSP_1807		1.44885	0.253384	1.19546	hypothetical protein
RSP_1828	cox11	1.60509	0.274175	1.33091	cytochrome C oxidase assembly protein
RSP_1829	coxIII	1.922	0.598293	1.3237	Cytochrome c oxidase, aa3-type, subunit III( EC:1.9.3.1 )
RSP_1848		1.20163	0.182285	1.01935	pyruvate kinase
RSP_1892		1.28951	0.157541	1.13197	putative Cro/CI transcriptional regulator
RSP_2220		1.46405	0.400532	1.06352	possible flagellar motor switch protein (fliG)
RSP_2315		1.70044	0.0166787	1.68376	hypothetical protein
RSP_2410	rpoH1	1.15095	0.128197	1.02275	RNA polymerase sigma factor
RSP_2433	cheY2	1.58496	0.0688619	1.5161	Chemotaxis response regulator, CheY2
RSP_2501		2	0.690045	1.30996	hypothetical protein
RSP_2550	exoK	1.03136	0	1.03136	-
RSP_2877	coxL	2.1265	0.767081	1.35942	Putative carbon monoxide dehydrogenase large chain( EC:1.2.99.2 )
RSP_2913		3.93856	0.670988	3.26757	ABC Fe siderophore transporter, periplasmic substrate-binding protein
RSP_2914		2.35783	0.87904	1.47879	Nucleoside hydrolase
RSP_3077		1.37996	0.336363	1.04359	hypothetical protein
RSP_3079		5.33985	1.63061	3.70924	ABC Fe siderophore transporter, periplasmic substrate-binding protein
RSP_3164		3	0.903324	2.09668	ferredoxin like protein
RSP_3220		3.26237	1.90273	1.35964	ABC ferric siderophore transporter, inner membrane subunit
RSP_3221		5.73697	3.09078	2.64618	ABC ferric siderophore transporter, inner membrane subunit
RSP_3222		6.21403	2.50048	3.71356	ABC ferric siderophore transporter, ATPase subunit
RSP_3223		4.86594	3.06145	1.80449	0
RSP_3351		3.09592	0.221947	2.87398	hypothetical protein
RSP_3392		1.92057	0.762682	1.15788	ABC Fe3+siderophores transporter, periplasmic binding protein
RSP_3418		3.80735	2.64386	1.1635	transcriptional regulator, AraC family
RSP_3602		1.22239	0.00985419	1.21254	ABC efflux transporter, ATPase subunit
RSP_3678		6.51975	3.54313	2.97662	Siderophore-interacting protein
RSP_4274	fecR	1.30868	0.304715	1.00397	FecR protein
RSP_6006	hemP	4.86484	1.64794	3.2169	hypothetical protein
RSP_6016		1.41504	0.211504	1.20353	hypothetical protein
RSP_6048		3	0.559427	2.44057	hypothetical protein
RSP_6082		1.30079	0.289507	1.01129	hypothetical protein
Cluster IV
RSP_0027		0.0294438	1.07691	-1.04747	hypothetical protein
RSP_0089		-0.914027	1.11451	-2.02854	hypothetical protein
RSP_0094	smoK	0.400538	1.83289	-1.43235	ABC sorbitol/mannitol transporter, ATPase subunit
RSP_0101	nuoB	-0.63552	1.0808	-1.71632	NADH dehydrogenase (ubiquinone), 20 kDa subunit( EC:1.6.5.3 )
RSP_0129	metN	1.80768	4.29401	-2.48634	-
RSP_0130	metI	1.65705	3.96353	-2.30647	ABC D-methionine uptake transporter, inner membrane subunit
RSP_0132	metQ	1.96643	4.54105	-2.57463	ABC D-methionine uptake transporter, substrate-binding protein
RSP_0133		0.724004	3.50228	-2.77828	-
RSP_0174	ucpA	-0.418816	1.31963	-1.73845	short-chain dehydrogenase( EC:1.- )
RSP_0183	dht	0.406475	1.6205	-1.21403	dihydropyrimidinase( EC:3.5.2.2 )
RSP_0184		-0.382797	1.31261	-1.69541	N-carbamoyl-L-amino acid amidohydrolase( EC:3.5.1.6 )
RSP_0189		-0.695246	1.40936	-2.1046	NADPH-dependent glutamate synthase beta chain and related oxidoreductase( EC:1.4.1.13 )
RSP_0307		-0.981384	1.36003	-2.34141	Antifreeze protein, type I
RSP_0309	ureA	-0.925999	1.8413	-2.7673	Urease, gamma subunit( EC:3.5.1.5 )
RSP_0310	ureD	-0.444332	1.21453	-1.65886	Urease accessory protein UreD
RSP_0339		-0.584963	1.37587	-1.96083	hypothetical protein
RSP_0383		0.106173	1.43181	-1.32564	hypothetical protein
RSP_0413		0	1.92318	-1.92318	-
RSP_0421		-0.222392	1.65025	-1.87265	hypothetical protein
RSP_0541	nifH	0.018859	1.79355	-1.77469	Nitrogenase iron protein (Nitrogenase component II)( EC:1.18.6.1 )
RSP_0639		-0.249899	1.27915	-1.52905	Putative N-methylhydantoinase B
RSP_0709	cpdB	-0.492563	1.59896	-2.09152	2',3'-cyclic-nucleotide 2'-phosphodiesterase
RSP_0723	ald	0.13179	1.70071	-1.56892	alanine dehydrogenase( EC:1.4.1.1 )
RSP_0789	cobC	-0.334135	1.04139	-1.37552	Aminotransferase, class-I
RSP_0860		0.239188	4.35462	-4.11543	hypothetical protein
RSP_0889	glnK	0.514573	1.91908	-1.40451	Nitrogen regulatory protein P-II
RSP_0898	DCOHM	0.169925	1.47182	-1.3019	pterin dehydratase( EC:4.2.1.96 )
RSP_0941		-0.0824622	1.35634	-1.4388	-
RSP_0985		-0.47234	1.61402	-2.08636	-
RSP_0986		-0.295456	1.8358	-2.13125	hypothetical protein
RSP_1082	fdsD	0.807355	1.92898	-1.12162	NAD-dependent formate dehydrogenase, delta subunit
RSP_1084		-0.282089	1.34508	-1.62717	-
RSP_1109	cysK	1.6804	4.55442	-2.87402	Cysteine synthase( EC:2.5.1.47 )
RSP_1110		0.082362	3.59449	-3.51213	-
RSP_1138		0.181009	1.21269	-1.03168	two component transcriptional regulator, winged helix family
RSP_1245		-0.0432091	1.27995	-1.32316	-
RSP_1403		-0.432959	1.19956	-1.63252	conserved hypoothetical protein
RSP_1416		-0.736966	1.36257	-2.09954	hypothetical protein
RSP_1502		-0.309544	1.09954	-1.40908	-
RSP_1550		0.0332761	1.34944	-1.31616	regulatory proteins, IclR family
RSP_1555		-0.736966	1.41504	-2.152	Transthyretin-like protein
RSP_1566		-0.654671	1.6669	-2.32157	hypothetical protein
RSP_1590		-0.249689	1.12992	-1.37961	two component, sigma54 specific, transcriptional regulator, fis family
RSP_1615		-0.654503	1.70922	-2.36372	hypothetical protein
RSP_1758		-0.811313	2.02803	-2.83934	Probable succinyl-diaminopimelate desuccinylase( EC:3.5.1.18 )
RSP_1813		-0.360747	1.04189	-1.40264	hypothetical protein
RSP_1816		0.0866078	2.13244	-2.04583	Mg chelatase-related protein
RSP_1817		-0.394824	2.43243	-2.82725	hypothetical protein
RSP_1818	feoB	-0.34964	2.04858	-2.39822	Fe2 transport system protein B
RSP_1819	feoA1	-0.327165	1.94382	-2.27098	ferrous iron transport protein A
RSP_1820		0.31034	1.73697	-1.42663	hypothetical protein
RSP_1824	adh	-0.918963	1.07653	-1.99549	Zinc-containing alcohol dehydrogenase( EC:1.1.1.1 )
RSP_1916		-0.314873	1.58496	-1.89984	-
RSP_1934		-0.384424	1.18069	-1.56511	Xanthine and CO dehydrogenase maturation factor XdhC/CoxF family
RSP_1936		0.0874628	1.26882	-1.18135	molybdopterin biosynthesis protein
RSP_1939		0.637884	4.74671	-4.10882	NADPH-ferredoxin reductase
RSP_1940		2.19128	5.81025	-3.61897	hypothetical protein
RSP_1941	cysH	2.21487	5.73231	-3.51744	phosphoadenosine phosphosulfate reductase
RSP_1942		1.63262	6.5208	-4.88818	Sulfite/nitrite reductase hemoprotein subunit
RSP_1943		1.98427	7.78219	-5.79792	hypothetical protein
RSP_1944		2.33521	6.32996	-3.99474	Uroporphiryn-III C-methyltransferase/siroheme synthase
RSP_1946		-0.0144614	1.00028	-1.01474	Cytochrome P450 hydroxylase
RSP_2011		-0.535983	1.59117	-2.12715	putative transcription elongation factor
RSP_2071		0	1.12873	-1.12873	hypothetical protein
RSP_2085		-0.465664	1.30855	-1.77421	hypothetical protein
RSP_2135		0.847997	4.80735	-3.95936	hypothetical protein
RSP_2152		-0.748461	1.02257	-1.77103	putative ceramide glucosyltransferase( EC:2.4.1.80 )
RSP_2166	putA	-0.797128	1.10843	-1.90555	Bifunctional putA protein; Proline dehydrogenase / Delta-1-pyrroline-5-carboxylate dehydrogenase( EC:1.5.1.12,EC:1.5.99.8 )
RSP_2185		0.131245	1.37116	-1.23991	nuclease (SNase-like)
RSP_2218		-0.263034	1.0789	-1.34194	hypothetical protein
RSP_2259		-0.991903	1.27586	-2.26776	Transmembrane protein
RSP_2277		-0.907155	1.04022	-1.94737	ABC branched amino acid transporter family, inner membrane subunit
RSP_2360		-0.0506261	1.48543	-1.53605	putative head portal protein, HK97 family
RSP_2398		-0.135515	1.11371	-1.24923	ABC putrescine transporter, inner membrane subunit
RSP_2399		-0.258162	1.01267	-1.27083	ABC putrescine transporter, inner membrane subunit
RSP_2400		-0.0784665	1.21025	-1.28872	ABC putrescine transporter, ATPase subunit
RSP_2415		-0.530515	1.38444	-1.91495	-
RSP_2416		-0.106915	1.10679	-1.21371	hypothetical protein
RSP_2417		-0.552541	1.2077	-1.76024	hypothetical protein
RSP_2573		0.0931939	1.72267	-1.62948	hypothetical protein
RSP_2574		0.584963	1.86827	-1.2833	-
RSP_2576	adhI	-0.527836	1.50855	-2.03639	Alcohol dehydrogenase class III( EC:1.2.1.1 )
RSP_2578	xoxF	0.823677	1.98963	-1.16595	putative pqq dehydrogenase protein( EC:1.1.99.8 )
RSP_2579	cycB	0.0845335	1.98333	-1.8988	cytochrome c553i
RSP_2580	xoxJ	0.736966	1.93965	-1.20268	putative methanol oxidation protein
RSP_2581		-0.337035	1.60277	-1.93981	Rhodanese( EC:2.8.1.1 )
RSP_2584		0.163499	1.27302	-1.10952	hypothetical protein
RSP_2590		-0.0259952	1.08283	-1.10882	hypothetical protein
RSP_2631		-0.633872	2.39069	-3.02457	USG protein
RSP_2724		-0.321215	1.05061	-1.37183	Probable Methylase involved in ubiquinone/menaquinone biosynthesis
RSP_2738		1.1579	2.47329	-1.31539	Probable Rhodanese-related sulfurtransferase
RSP_2739		0.896391	2.6439	-1.74751	hypothetical protein
RSP_2749		-0.152003	1.19581	-1.34782	putative P4-family integrase
RSP_2762		0	2.04439	-2.04439	hypothetical protein
RSP_2789		-0.321928	2.50451	-2.82644	-
RSP_2889		0.736966	2.78537	-2.0484	Transcriptional regulator
RSP_2890		0.984906	2.38962	-1.40471	Copper-translocating P-type ATPase( EC:3.6.3.4 )
RSP_2891		-0.134725	3.89054	-4.02527	Putative copper chaperone
RSP_2954		0.0548619	1.19824	-1.14338	hypothetical protein
RSP_2961		-0.407175	1.15325	-1.56042	Protein containing a CBS domain
RSP_2988		-0.736966	1.25768	-1.99464	Pirin-related protein
RSP_3010		0	1.36923	-1.36923	0
RSP_3092		-0.787006	1.21495	-2.00196	hypothetical protein
RSP_3093		-0.725007	1.04578	-1.77079	-
RSP_3153		-0.397382	1.00827	-1.40565	ABC nitrate/sulfonate/bicarbonate transporter family, inner membrane subunit
RSP_3159		-0.550967	1.0265	-1.57747	ABC transporter, 2 fused ATPase and 1 inner membrane subunits
RSP_3170		0	1.50576	-1.50576	Demethylmenaquinone methyltransferase( EC:2.- )
RSP_3171		-0.604373	1.25428	-1.85865	3-hydroxyisobutyrate dehydrogenase
RSP_3251		-0.828005	1.16691	-1.99491	ABC peptide transporter, inner membrane subunit
RSP_3264		0.351675	2.15163	-1.79996	probable c-type cytochrome
RSP_3275		0.0418202	1.19292	-1.1511	MoxR-like ATPase
RSP_3280		-0.584963	1.2042	-1.78916	hypothetical protein
RSP_3298		0.119582	1.21751	-1.09792	transcriptional regulator, LysR family
RSP_3299		-0.278535	1.89475	-2.17328	TRAP-T family transporter, periplasmic binding component
RSP_3323		1.5732	2.77334	-1.20013	Putative flavoprotein containing monooxygenase involved in K transport
RSP_3335		-0.321928	1.17544	-1.49737	-
RSP_3336		1	2.11548	-1.11548	ABC spermidine/putrescine transporter, inner membrane subunit
RSP_3337		-0.91427	1.32938	-2.24365	ABC spermidine/putrescine transporter, periplasmic binding protein
RSP_3338		1.14659	2.19471	-1.04812	ABC spermidine/putrescine transporter, ATPase subunit( EC:3.6.3.25 )
RSP_3366		-0.379597	1.12667	-1.50626	D-isomer specific 2-hydroxyacid dehydrogenase( EC:1.1.1.26 )
RSP_3398		0.406625	2.05952	-1.6529	hypothetical protein
RSP_3403		-0.058163	1.59151	-1.64967	hypothetical protein
RSP_3417		0.584963	1.99546	-1.4105	-
RSP_3458		-0.273682	1.02371	-1.29739	ABC polar amino acid transporter, ATPase subunit
RSP_3474		-0.648051	1.09836	-1.74641	hypothetical protein
RSP_3477		-0.201634	1.9542	-2.15583	hypothetical protein
RSP_3497		-0.194424	1.68375	-1.87817	Caspase-1, p20
RSP_3501		-0.982722	1.88801	-2.87073	-
RSP_3533		-0.678072	2.12206	-2.80013	Aldehyde dehydrogenase family protein( EC:1.2.1.3 )
RSP_3536		0.926627	2.31017	-1.38354	acetyl-CoA acetyltransferase( EC:2.3.1.-,EC:2.3.1.9 )
RSP_3563		-0.541373	1.46728	-2.00865	putative FAD-dependent glycerol-3-phosphate dehydrogenase protein
RSP_3584		-0.584963	1.28951	-1.87447	hypothetical protein
RSP_3608		-0.716207	1.20467	-1.92088	hypothetical protein
RSP_3696	cysA	1.18487	5.95545	-4.77059	ABC sulfate/thiosulfate transporter, ATPase subunit CysA
RSP_3697	cysP	1.00273	5.24992	-4.24719	ABC sulfate/thiosulfate transporter, periplasmic binding protein CysP
RSP_3698	cysT	1.23618	4.56808	-3.33191	ABC sulfate/thiosulfate transporter, inner membrane subunit CysT
RSP_3699	cysW	1.48197	5.29047	-3.8085	ABC sulfate/thiosulfate transporter, inner membrane subunit CysW
RSP_3704		0.146221	1.66372	-1.5175	ribitol 2-dehydrogenase( EC:1.1.1.56 )
RSP_3718		0.115582	1.43738	-1.3218	hypothetical protein
RSP_3862		-0.249713	1.08736	-1.33707	transcriptional regulator, LysR family
RSP_3873	modD	-0.0191088	1.17621	-1.19532	Quinolinate phosphoribosyl transferase/Putativemolybdenum utilization protein ModD( EC:2.4.2.- )
RSP_3931		0	1.55453	-1.55453	hypothetical protein
RSP_3946		-0.274622	1.21516	-1.48978	hypothetical protein
RSP_4102		-0.415037	1.16993	-1.58496	Glycoside hydrolase, family 5
RSP_4157		-0.687616	1.13968	-1.82729	Radical SAM superfamily protein
RSP_4158		-0.825971	1.11488	-1.94085	Generic methyltransferase
RSP_4159		-0.615659	1.08811	-1.70377	isopropylmalate/homocitrate synthase( EC:2.3.3.13 )
RSP_4160		-0.836501	1.00594	-1.84244	hypothetical protein
RSP_4203		-0.917538	2	-2.91754	putative glutaredoxin family protein/Thio-disulfide isomerase
RSP_4221	traE	-0.415037	1.58496	-2	hypothetical protein
RSP_4278	yeaM	-0.29956	1.87447	-2.17403	-
RSP_4312		-0.276321	1.28346	-1.55978	-
RSP_4345		-0.279094	1.28086	-1.55995	( tRNA )
RSP_6020	feoA2	-0.0334969	1.61674	-1.65024	ferrous iron transport protein A
RSP_6066		-0.0735566	2.006	-2.07956	hypothetical protein
RSP_6100		-0.172837	1.73572	-1.90856	0
RSP_6141		-0.115477	1.12199	-1.23747	hypothetical outer membrane protein
RSP_6193		-0.415037	1.2362	-1.65124	hypothetical protein
RSP_6195		0.247928	1.34395	-1.09603	hypothetical protein
RSP_7191		-0.708345	1.05997	-1.76832	-
Cluster V
RSP_0135	-	-0.452512	-2.13993	1.68742	-
RSP_0431		0.858844	-1.63548	2.49432	putative selenocysteine lyase( EC:4.4.1.16 )
RSP_0432		0.77693	-2.14124	2.91817	hypothetical protein
RSP_0433		0.665016	-2.14232	2.80733	hypothetical protein
RSP_0442		0.960005	-1.37754	2.33755	putative aminotransferase
RSP_0482	kduI	-0.415037	-1.60433	1.18929	4-deoxy-L-threo-5-hexosulose-uronate ketol-isomerase( EC:5.3.1.17 )
RSP_0488	uxaC	-0.019943	-1.1677	1.14776	uronate isomerase
RSP_0496	hupL	0.0571622	-1.9234	1.98056	hydrogenase protein large subunit
RSP_0501	hupG	-1.26303	-3.3675	2.10446	HupG hydrogenase expression/formation protein
RSP_0503	hupJ	-3	-4.20945	1.20945	-
RSP_0505	hypA	-1.83007	-3.56097	1.7309	Hydrogenase expression/synthesis, HypA family
RSP_0506	hypB	0	-3.81373	3.81373	NI2+binding GTPase protein HypB
RSP_0507		-1.29794	-3.97303	2.67509	HupR response regulator
RSP_0509	hypD	-1.94718	-3.79842	1.85124	hydrogenase isoenzyme formation protein HypD
RSP_0510	hypE	-2.39599	-3.74142	1.34542	hydrogenase expression/formation protein HypE
RSP_0530	nifS	-2.58496	-3.82927	1.24431	-
RSP_0644		0.68966	-1.15466	1.84432	ABC transporter, inner membrane subunit
RSP_0645		0.50696	-2.32613	2.83309	ABC transporter, ATPase subunit
RSP_0803	DppF	0.10164	-1.48308	1.58472	ABC dipeptide transporter, ATPase subunit DppF
RSP_0827		0.00508888	-1.04687	1.05196	Ribosomal protein L25
RSP_0850	mbfA	-1.60449	-3.56613	1.96165	hypothetical protein
RSP_0851		-0.607886	-1.71413	1.10624	-
RSP_0904	sitA	0.571906	-1.58696	2.15886	ABC Mn_xDBF1_廻 transporter, periplasmic substrate-binding protein SitA
RSP_0963		0.409113	-1.08607	1.49518	Inner membrane protein
RSP_0965	sucA	0.102854	-1.254	1.35686	2-oxoglutarate dehydrogenase E1 component (Alpha-ketoglutarate dehydrogenase)( EC:1.2.4.2 )
RSP_0993	phaC	0.386155	-1.00151	1.38767	hypothetical protein
RSP_0995	phaE	-0.203533	-1.39232	1.18878	pH adaption potassium efflux system, PhaE subunit
RSP_0996	phaF	-0.356144	-2.70044	2.3443	pH adaption potassium efflux system, PhaF subunit
RSP_1089		0.449997	-1.06966	1.51966	sugar/cation symporter, GPH family
RSP_1180	xylF	0.739902	-1.11721	1.85711	ABC sugar (xylose) transporter, periplasmic binding protein
RSP_1195	comF	-0.321928	-1.45943	1.1375	Competence protein F
RSP_1287		0.918325	-1.07549	1.99382	ABC branched chain amino acid family transporter, ATPase subunit
RSP_1303	flgE	-0.347923	-2.95693	2.60901	-
RSP_1360		-0.665775	-2.0614	1.39563	-
RSP_1435		-0.326228	-1.68086	1.35463	regulatory protein TetR family
RSP_1436		-0.702319	-2.01393	1.31161	ABC transporter, duplicated ATPase domains
RSP_1456		-0.172467	-2.05575	1.88329	hypothetical protein
RSP_1484		-0.224966	-1.99899	1.77402	hypothetical protein
RSP_1485		0.32164	-1.35616	1.6778	ATP-dependent RNA helicase
RSP_1506		0.279422	-1.09668	1.3761	Pseudouridine synthase, Rlu
RSP_1701	rplJ	-0.691878	-1.77134	1.07946	Ribosomal protein L10
RSP_1707	tufA	-0.325713	-1.35244	1.02673	Elongation factor Tu (EF-Tu)
RSP_1714	tufA	-0.325713	-1.35244	1.02673	-
RSP_1715	rpsJ	-0.446402	-1.5147	1.0683	30S ribosomal protein S10
RSP_1716	rplC	-0.290546	-1.80962	1.51907	50S ribosomal protein L3
RSP_1717	rplD	-0.499604	-2.07583	1.57623	50S ribosomal protein L4
RSP_1718	rplW	-1.12755	-2.51933	1.39178	50S ribosomal protein L23
RSP_1719	rplB	-0.738672	-2.02379	1.28511	50S ribosomal protein L2
RSP_1720	rpsS	-0.684033	-2.02276	1.33872	Ribosomal protein S19
RSP_1721	rplV	-0.499677	-2.20983	1.71015	50S ribosomal protein L22
RSP_1722	rpsC	-0.697459	-2.40973	1.71227	30S ribosomal protein S3
RSP_1723	rplP	-0.282423	-2.41414	2.13171	50S ribosomal protein L16
RSP_1732	rpsE	-0.507281	-1.57706	1.06978	30S ribosomal protein S5
RSP_1733	rpmD	-0.0959881	-1.9201	1.82412	Ribosomal protein L30
RSP_1734	rplO	0.257456	-1.05038	1.30784	50S ribosomal protein L15
RSP_1735	secY	-0.208402	-1.23567	1.02727	preprotein translocase SecY
RSP_1740	rplQ	-0.23173	-1.38645	1.15472	Ribosomal protein L17
RSP_1749	bztC	-0.0349338	-1.21521	1.18028	-
RSP_1830	surf-1	0.252714	-1.1343	1.38701	-
RSP_1865		-0.0490426	-1.64105	1.59201	ketol-acid reductoisomerase( EC:1.1.1.86 )
RSP_1866		0.736966	-1.47393	2.2109	Transcriptional regulator, AsnC family
RSP_1952		-0.21924	-1.47751	1.25827	Cold-shock DNA-binding domain protein
RSP_1953		-0.169925	-1.17354	1.00361	-
RSP_1990		-1.02975	-2.32193	1.29218	Transcriptional regulator, AsnC family
RSP_2039	linC	-0.678072	-3	2.32193	short chain dehydrogenase( EC:1.1.1.- )
RSP_2310	groES	0.302563	-2.87992	3.18249	Chaperonin Cpn10 (GroES)
RSP_2311	groEL	-0.0547682	-1.73813	1.68337	chaperonin GroEL
RSP_2322		0.0874628	-2.08746	2.17493	TRAP-T family transporter, DctQ (4TMs) subunit
RSP_2408		0.180572	-1.32193	1.5025	hypothetical protein
RSP_2434	cheR1	-0.222392	-1.86673	1.64434	Putative MCP methyltransferase, CheR1( EC:2.1.1.80 )
RSP_2435	cheW1	-0.263034	-3.58496	3.32193	Putative chemotaxis scaffold protein, CheW1
RSP_2471	-	0	-3.97728	3.97728	-
RSP_2484		0.481127	-1.07138	1.55251	hypothetical protein
RSP_2490		0.514573	-1.20163	1.71621	hypothetical protein
RSP_2495	nrd	-0.484703	-1.55674	1.07203	ribonucleotide-diphosphate reductase alpha subunit( EC:1.17.4.1 )
RSP_2509	mccA	0.0418202	-1.47933	1.52115	Methylcrotonyl-CoA carboxylase alpha chain( EC:6.4.1.4 )
RSP_2510	hmgL	0.374396	-1.66829	2.04269	hydroxymethylglutaryl-CoA lyase( EC:4.1.3.4 )
RSP_2511		-0.230006	-1.60448	1.37447	enoyl-CoA hydratase
RSP_2520		-0.29457	-1.45818	1.16361	hypothetical protein
RSP_2526	nuoK	-0.153012	-1.25325	1.10024	-
RSP_2527	nuoL	-0.0625071	-1.16453	1.10203	-
RSP_2529	nuoM	-0.0532855	-1.48981	1.43653	-
RSP_2530	nuoN	0.259787	-1.44112	1.70091	-
RSP_2532	birA	0.252315	-1.25434	1.50666	putative biotin protein ligase( EC:6.3.4.15 )
RSP_2595		0.289507	-1.06477	1.35428	hypothetical protein
RSP_2640		-0.257458	-1.36055	1.1031	hypothetical protein
RSP_2663		0.63743	-2.29412	2.93155	ABC sugar (glycerol) transporter, periplasmic binding protein
RSP_2666		-0.530515	-3.3594	2.82889	ABC sugar (glycerol) transporter, inner membrane subunit
RSP_2667		-0.197807	-3.20541	3.0076	-
RSP_2669		0.35925	-2.50265	2.8619	-
RSP_2731	ArsH	0.169925	-1.77467	1.94459	arsenical resistance protein, ArsH
RSP_2759	-	0.263034	-1.43296	1.69599	-
RSP_2796		0	-1.90689	1.90689	hypothetical protein
RSP_2819	cobF	-0.190587	-1.67125	1.48066	precorrin 6A synthase( EC:2.1.1.-,EC:2.1.1.152 )
RSP_2823	cobL	-0.153813	-1.24832	1.09451	Putative Precorrin-6y C5,15-methyltransferase( EC:2.1.1.132 )
RSP_2894	ndk	0.123148	-1.17754	1.30069	Nucleoside diphosphate kinase( EC:2.7.4.6 )
RSP_2964		0	-1.80735	1.80735	hypothetical protein
RSP_2994		-2.41954	-3.42999	1.01045	hypothetical protein
RSP_3025		-1	-3.05889	2.05889	-
RSP_3028	hemT	0.0565835	-2.91427	2.97085	-
RSP_3030		0.186863	-1.70499	1.89186	ABC peptide/opine transporter, inner membrane subunit
RSP_3035		0.663275	-4.73621	5.39948	-
RSP_3036		-0.706524	-2.82538	2.11885	hypothetical protein
RSP_3037	-	0.229482	-1.76553	1.99502	-
RSP_3043		-1.11864	-2.97728	1.85864	hypothetical protein
RSP_3058		-0.34027	-3.45943	3.11916	ABC proline/glycine betaine transporter, inner membrane subunit
RSP_3110		-0.317679	-2.76022	2.44254	-
RSP_3145	ttdB	0.584963	-3.16993	3.75489	-
RSP_3151		-0.263034	-2.23078	1.96775	ABC nitrate/sulfonate/bicarbonate transporter family, periplasmic substrate-binding protein
RSP_3152		0.585864	-3.46538	4.05125	ABC nitrate/sulfonate/bicarbonate transporter family, periplasmic substrate-binding protein
RSP_3154		-0.215013	-1.69862	1.48361	ABC nitrate/sulfonate/bicarbonate transporter family, ATPase subunit
RSP_3204		-1	-2.39232	1.39232	putative Oxidoreductase
RSP_3269	gapB	-1.16993	-2.28763	1.1177	-
RSP_3370		-0.0130562	-1.08854	1.07548	-
RSP_3380		0.369399	-1.14439	1.51379	hypothetical protein
RSP_3385		-0.378512	-1.8606	1.48209	transcriptional regulator, LysR family
RSP_3404		-0.392317	-1.4533	1.06098	hypothetical protein
RSP_3421	-	-0.584963	-1.8314	1.24644	-
RSP_3437		-0.780347	-2.89256	2.11221	aspartate aminotransferase( EC:2.6.1.1 )
RSP_3450		0.893085	-1.60204	2.49512	hypothetical protein
RSP_3453		-0.0161197	-1.7148	1.69868	TRAP-T family transporter, periplasmic binding protein
RSP_3559		-0.200403	-1.2777	1.0773	ABC transporter, inner membrane subunit
RSP_3567	znuB	0.274835	-1.27164	1.54648	ABC zinc tranporter, inner membrane subunit ZnuB
RSP_3620		-0.814682	-2.24439	1.4297	Cold-shock DNA-binding protein
RSP_3621		-0.234706	-1.61672	1.38201	Cold-shock DNA-binding protein
RSP_3657		0	-3.2559	3.2559	putative 4-hydroxy-4-methyl-2-oxoglutarate aldolase( EC:2.- )
RSP_3661		-0.713696	-1.73934	1.02565	TRAP-T family transporter, periplasmic binding protein
RSP_3662		-0.179117	-1.84439	1.66527	-
RSP_3710		0.0585522	-1.87447	1.93302	hypothetical protein
RSP_3711		0.0780025	-1.12286	1.20086	Multisubunit Naﱿ antiporter MnhF subunit
RSP_3712		0.305808	-1.58496	1.89077	hypothetical protein
RSP_3735		-1.08809	-2.12131	1.03322	ABC sugar transporter, inner membrane subunit
RSP_3745		0.664851	-1.14241	1.80726	ABC amino acid transporter, ATPase subunit
RSP_3747		0.873958	-1.228	2.10195	putative dipeptidase
RSP_3764		-0.308122	-2.10327	1.79514	hypothetical protein
RSP_3812		-0.186219	-1.80735	1.62114	recombinase
RSP_3816		0.415037	-1.58496	2	hypothetical protein( EC:1.3.3.3 )
RSP_3829		-0.200299	-1.29618	1.09588	tRNA/rRNA methyltransferase (SpoU)
RSP_3853		0.876011	-4.99488	5.87089	predicted O-linked acetylglucosamine transferase
RSP_3876		-0.033423	-2.06957	2.03615	conserved hypothetical membrane protein
RSP_3882		0.485427	-1.76012	2.24555	ABC di/oligopeptide transporter, ATPase subunit
RSP_3883		-0.485427	-2.42253	1.93711	ABC di/oligopeptide transporter, ATPase subunit
RSP_3887		-0.523562	-2.52804	2.00447	Mandelate racemase/muconate lactonizing enzyme
RSP_3891		0.125531	-1.87347	1.999	ABC di/oligopeptide transporter, inner membrane subunit
RSP_3892		0.0462937	-1.57055	1.61685	-
RSP_3893	pdhR	-0.643544	-2.41106	1.76751	-
RSP_3906		-0.57299	-1.60311	1.03012	DSBA oxidoreductase
RSP_4005	-	-0.374396	-3.43652	3.06212	-
RSP_4072		0.140178	-1.64155	1.78172	viral aspartic protease
RSP_4076	mvpA	0.36257	-1.20163	1.5642	plamid maintenance protein
RSP_4077		-1.11548	-2.80735	1.69188	0
RSP_4107		-0.152003	-1.29094	1.13894	Site-specific recombinase and resolvase superfamily
RSP_4200		0.152003	-1.27572	1.42773	Major facilitator superfamily (MFS) transporter
RSP_4254	rnk	0	-1.8392	1.8392	putative regulator of nucleoside diphosphate kinase protein
RSP_6022		0.409054	-1.12262	1.53167	hypothetical protein
RSP_6102		0	-1.70044	1.70044	hypothetical protein
RSP_6104		-0.0164881	-2.36586	2.34937	Calcium-binding protein
RSP_6117		0.0614005	-1.39782	1.45922	hypothetical protein containing PspE/rhodanese-related domain
RSP_6136		-0.0299532	-1.05716	1.02721	hypothetical protein
RSP_6160	dorY	-0.415037	-1.58496	1.16993	DMSO reductase regulatory protein DorY
RSP_6189	-	-0.584963	-2.80735	2.22239	-
RSP_6204		0.248333	-1.0302	1.27853	hypothetical protein
RSP_6212	-	-0.624491	-3.12928	2.50479	-
RSP_6250		-0.263034	-2	1.73697	hypothetical protein
RSP_7359		0.334419	-1.7885	2.12291	conserved hypothetical protein/putative transcriptional regulator
RSP_7374	mvpT	-0.0995357	-1.70044	1.6009	Plasmid maintenance protein MvpT
RSP_7380		0.510195	-1.07039	1.58058	Predicted nucleic acid-binding protein, contains PIN domain
RSP_7381		-0.584963	-2.32193	1.73697	DNA-binding HTH domain-containing proteins
RSP_7393		-0.378512	-2	1.62149	hypothetical protein
Cluster VI
RSP_0003		1.11548	-0.847997	1.96347	-
RSP_0165		2.16993	-1.16993	3.33985	hypothetical protein
RSP_0229		2.27302	-0.0338574	2.30688	multidrug efflux pump, MF Superfamily
RSP_0381		1.09827	-0.54403	1.6423	hypothetical protein
RSP_0416		1.49476	-1.92121	3.41597	putative calcium-binding EF-hand domain protein
RSP_0434	SufD	1.50654	-2.41671	3.92325	0
RSP_0437	SufC	1.83112	-2.1674	3.99852	Suf C, ATPase
RSP_0439		1.78588	-2.66774	4.45362	hypothetical protein
RSP_0440	sufB	1.40248	-2.50069	3.90318	putative SufB
RSP_0443		2.22239	-1.33842	3.56081	Rrf2 family transcriptional regulator
RSP_0636		3.47131	-1.32018	4.79148	TRAP-T family transporter, DctP (periplasmic binding) subunit
RSP_0901		1.01687	-0.463853	1.48073	N-6 Adenine-specific DNA methylase
RSP_0902		1.32844	-0.343484	1.67193	Hydrolase, haloacid dehalogenase-like hydrolase
RSP_0903		1.14543	-0.201618	1.34705	Catalase
RSP_0905	sitB	2.24565	-0.063107	2.30876	ABC Mn_xDBF1_廻 transporter, ATPase subunit SitB
RSP_0906	sitC	1.46529	-1.34013	2.80542	ABC Mn_xDBF1_廻 transporter, inner membrane subunit SitC
RSP_0908	sitD	1.38612	-0.247383	1.63351	-
RSP_0952		1.09426	-0.369234	1.46349	-
RSP_1090		1.53605	-0.940119	2.47617	Putative cyclopropane/cyclopropene fatty acid synthesis protein
RSP_1096		1.63743	-0.2537	1.89113	putative zinc protease
RSP_1488		1.74819	-0.0114956	1.75969	Possible glyoxalase
RSP_1607		5.73132	-1.4179	7.14922	-
RSP_1785		1.22236	-0.435502	1.65786	Putative transcriptional regulatory protein
RSP_1838		3.21464	-0.511113	3.72576	hypothetical protein
RSP_1876		1.6845	-0.872719	2.55722	hypothetical protein
RSP_1877	coxI	1.4754	-0.346898	1.8223	Cytochrome c oxidase, aa3 type, subunit I( EC:1.9.3.1 )
RSP_2197		1.14915	-0.0448583	1.19401	acetyl-CoA acetyltransferase
RSP_2235		2.7492	-0.0793736	2.82857	hypothetical protein
RSP_2432		1.16993	-0.106915	1.27684	hypothetical protein
RSP_2477		1.32193	-0.275634	1.59756	hypothetical protein
RSP_2646	edd	2.00712	-0.302861	2.30998	-
RSP_2801	tetR	1.39734	-0.837729	2.23506	transcriptional regulator, TetR family,
RSP_2822	cobE	1.21792	-1.37835	2.59627	Putative precorrin methylase
RSP_2851		1.39097	-0.107918	1.49889	multidrug (bicyclomycin) efflux pump, Major facilitator superfamily (MFS)
RSP_3081		2.22771	-0.205149	2.43286	ABC multidrug efflux transporter, fused ATPase and inner membrane subunits
RSP_3112		1.67807	-0.485427	2.1635	hypothetical protein
RSP_3162		2.73697	-1.36811	4.10508	hypothetical protein
RSP_3163		2.45695	-1.26312	3.72007	Probable oxidoreductase
RSP_3227		1.39993	-0.131147	1.53108	-
RSP_3312		1.11548	-0.467505	1.58298	hypothetical protein
RSP_3390		1.6888	-0.0319824	1.72078	ABC Fe3+siderophores transporter, ATPase subunit
RSP_3402		1.20128	-0.597226	1.79851	multisensor diguanylate cyclase/phosphodiesterase
RSP_3573	gvpA	2.32193	-1	3.32193	-
RSP_3659		1.54432	-1.22146	2.76578	Predicted amidohydrolase
RSP_3663		1	-2.37551	3.37551	TRAP-T family transporter, small (4TMs) inner membrane subunit
RSP_3687		1.03847	-0.864989	1.90346	ABC sugar transporter, periplasmic binding protein
RSP_3691		1.58496	-0.222392	1.80735	putative cytoplasmic protein
RSP_3783		1.25066	-0.133405	1.38406	putative bacteriophage-related protein, Phage portal protein, lambda family
RSP_3813	parB	2.5025	-2.05889	4.56139	ParB-like nuclease
RSP_3890		1.65208	-1.02015	2.67223	-
RSP_4100	tISRso9	1.32193	-0.282934	1.60486	0
RSP_4112		2.4339	-0.165586	2.59948	hypothetical protein
RSP_4220	traL	1.69599	-2.73697	4.43296	TraL
RSP_4255		1.58496	-0.856186	2.44115	Mechanosensitive (MS) ion channel protein
RSP_4266		1.80735	-0.0209943	1.82835	hypothetical transmembrane protein
RSP_4275		1.66513	-0.366288	2.03142	sigma24, FecI

## Sheet: core iron response
RSP number	name	oxic	anoxic	Difference	Description	Further dependency
RSP_0002	spbB	-0.5025	-1.05889	0.556393	Histone-like nucleoid-structuring protein H-NS
RSP_0006		-0.211075	-1.04292	0.831842	possible transporter, DMT superfamily
RSP_0018		-1.17258	-1.13628	-0.0362981	Putative transcriptional regulator, gntR family	Irr dependent
RSP_0034	flhA	-5.24293	-4.41545	-0.827473	flagellar biosynthesis protein, FlhA	Irr dependent
RSP_0038		-3.50696	-3.80305	0.296095	hypothetical protein
RSP_0051	torF	-3.58401	-2.72751	-0.856502	Torf protein	H2O2 dependent
RSP_0061	fliN	-4.11548	-3.41504	-0.70044	Flagellar motor switch FliN protein
RSP_0071	fleQ	-1.12647	-0.55575	-0.570718	sigma54 specific transcriptional regulator, fis family
RSP_0077	flgH	-2.92772	-3.45709	0.529364	Flagellar L-ring protein
RSP_0088		1.22239	1.00893	0.213459	ycfI, putative structural proteins
RSP_0093	smoG	-1.04551	-0.718229	-0.327286	-
RSP_0095	smoS	-0.800691	-1.16993	0.369234	sorbitol dehydrogenase( EC:1.1.1.14 )
RSP_0118		-1.37851	-0.724711	-0.653801	Cytochrome c oxidase, subunit IIc( EC:1.9.3.1 )
RSP_0128	opgC	-0.983283	-1.01857	0.0352852	OpgC protein
RSP_0140		-0.649148	-1.53352	0.884368	30S ribosomal protein S18
RSP_0141		-0.245287	-1.22056	0.975273	50S ribosomal protein L9
RSP_0188		-1.03676	-0.204092	-0.832667	Uncharacterized membrane-associated protein
RSP_0192	aat	-1.19985	-0.94985	-0.250003	-
RSP_0205		-0.148829	-1.06711	0.918285	hypothetical protein
RSP_0215		1	1.78028	-0.780277	hypothetical protein
RSP_0241		-1.65313	-1.58496	-0.0681715	Putative protein-S-isoprenylcysteine methyltransferase	Irr dependent
RSP_0300		0.734423	1.12618	-0.391754	-
RSP_0343		-1.33703	-0.491327	-0.845708	putative ABC sugar transporter, inner membrane subunit
RSP_0361	sda	-1.107	-0.622564	-0.484432	probable L-serine dehydratase protein	Irr dependent
RSP_0374		-1.12296	-0.488101	-0.634861	-
RSP_0424		-1.04439	-0.304855	-0.73954	hypothetical protein
RSP_0426		-1.05982	-0.485489	-0.574328	putative Naﱿ antiporter with cyclic nucleotide-binding domain
RSP_0477		-1.22239	-0.329889	-0.892503	hypothetical protein
RSP_0494	hypF	-1.46366	-0.553424	-0.910232	hydrogenase maturation factor F
RSP_0495	hupS	-2.10354	-2.75723	0.653694	hydrogenase protein small subunit( EC:1.12.99.6 )
RSP_0498	hupC	-1.848	-1.00565	-0.84235	-
RSP_0499	hupD	-1.5025	-1.89893	0.396434	HycI, hydrogenase maturation protease	Irr dependent
RSP_0502	hupH	-3.16993	-3.37019	0.200266	HupH hydrogenase expression/formation protein	Mur dependent
RSP_0512		1.34515	0.71582	0.629326	multisensor hybrid histidine kinase
RSP_0523		2	1.01197	0.988027	hypothetical protein
RSP_0540	nifD	-1.8413	-2.16993	0.328623	Nitrogenase iron-molybdenum protein, alpha chain( EC:1.18.6.1 )
RSP_0559	msrA	1.07529	0.655839	0.419449	Peptide methionine sulfoxide reductase	H2O2 dependent
RSP_0649	thiM	-1.44931	-0.629254	-0.820054	Putative hydoxyethylthiazole kinase( EC:2.7.1.50 )
RSP_0650		-1.04064	-0.494765	-0.545877	Probable transglycosylase	H2O2 and Irr dependent
RSP_0689	rdxS	-1.04731	-0.239365	-0.80794	RdxS, cytochrome oxidase maturation protein, cbb3-type	H2O2 dependent
RSP_0700		-1.11567	-0.433897	-0.681778	probable glycosyltransferase
RSP_0706	pheA	-0.279382	-1.03251	0.753132	prephenate dehydratase
RSP_0722		-1.5661	-0.61193	-0.954174	transcriptional regulator, AsnC family	Irr dependent
RSP_0724	mscL	0.508275	1.41181	-0.903539	Large-conductance mechanosensitive channel
RSP_0754		-1.05889	-0.376376	-0.682518	hypothetical protein
RSP_0790	pqqE	0.225067	1.20423	-0.979168	pyrroloquinoline quinone biosynthesis protein PqqE
RSP_0792	pqqC	1.39232	1.43086	-0.038545	pyrroloquinoline quinone biosynthesis protein PqqC
RSP_0793	pqqB	1.88518	1.6129	0.272279	pyrroloquinoline quinone biosynthesis protein PqqB
RSP_0794	catR	0.627907	1.61669	-0.988783	transcriptional regulator, LysR family
RSP_0799		1.67124	0.974909	0.696328	hypothetical protein	H2O2 and 1O2 dependent
RSP_0800		-0.409039	-1.3523	0.943263	hypothetical protein
RSP_0817		-1.04	-0.212111	-0.827887	para-aminobenzoate synthase component I	Irr dependent
RSP_0855		1.58496	1.27997	0.304991	hypothetical protein
RSP_0867	rnhA	-0.209973	-1.10723	0.89726	ribonuclease H( EC:3.1.26.4 )
RSP_0875	fmt	-1.39969	-0.429236	-0.97045	methionyl-tRNA formyl transferase( EC:2.1.2.9 )	Irr dependent
RSP_0927	lyrS	-2.61536	-2.01357	-0.601789	transcriptional regulator, LyrR family	Irr dependent
RSP_0974		-0.814173	-1.40012	0.58595	Succinate dehydrogenase cytochrome b-556 subunit
RSP_0977		-1.13993	-0.827901	-0.31203	hypothetical protein	Irr dependent
RSP_0978		-1.03953	-1.22827	0.188741	hypothetical protein	Mur dependent
RSP_0979	sdhB	-0.894231	-1.55102	0.656784	succinate dehydrogenase catalytic subunit( EC:1.3.5.1,EC:1.3.99.1 )
RSP_0990		0.146841	1.00216	-0.855318	ABC sugar transporter, periplasmic sugar binding subunit
RSP_0991		1.43549	1.52263	-0.0871345	Putative transcriptional regulator, ROK family
RSP_0994	phaD	-0.488856	-1.10973	0.620875	NADH dehydrogenase subunit N
RSP_0997	phaG	-0.274175	-1.14439	0.870215	pH adaption potassium efflux system, PhaG subunit
RSP_1000		1.28851	1.39734	-0.10883	hypothetical protein	H2O2 dependent
RSP_1017		-1.36773	-1.37851	0.0107798	-
RSP_1046		-0.740317	-1.32704	0.586726	hypothetical protein
RSP_1047	rimM	-0.769702	-1.60461	0.834907	putative 16S rRNA processing protein
RSP_1048	rpsP	-0.53842	-1.4885	0.95008	30S ribosomal protein S16
RSP_1050		-0.579487	-1.10879	0.529299	Acetyltransferase (GNAT) family
RSP_1069		-1.01735	-0.851901	-0.165446	hypothetical protein
RSP_1072	moaD	-1.16993	-0.5025	-0.667425	putative molybdopterin MPT converting factor, subunit 1 protein	Irr dependent
RSP_1073	pgsA	-1.02425	-0.249028	-0.77522	Phosphatidylglycerol phosphate synthase
RSP_1078	fdsG	1.66626	2.44695	-0.780688	ATP synthase subunit E	H2O2 dependent
RSP_1079	fdsB	1.93441	2.84438	-0.909965	NAD dependent formate dehydrogenase, beta subunit (51 kDa)	H2O2 dependent
RSP_1080	fdsA	2.20127	2.4792	-0.277931	NAD-dependent formate dehydrogenase, alpha subunit
RSP_1081	fdsC	2.152	1.94609	0.205911	formate dehydrogenase accessory protein
RSP_1083		0.755536	1.51601	-0.760474	two component transcriptional regulator, winged helix family
RSP_1088		-1.42884	-0.443607	-0.985237	hypothetical protein	Irr dependent
RSP_1106	rbfA	-0.432959	-1.05533	0.622368	ribosome-binding factor A
RSP_1111	rpsO	-0.659075	-1.36133	0.70225	Ribosomal protein S15
RSP_1112	Pnp	-0.54224	-1.35666	0.814424	polyribonucleotide nucleotidyltransferase( EC:2.7.7.8 )
RSP_1118		-1.90689	-1.29546	-0.611435	group 1 glycosyltransferase	Mur dependent
RSP_1129		0.807355	1.22239	-0.415037	hypothetical protein
RSP_1145		-0.170227	-1.04787	0.877647	Peptidoglycan transglycosylase
RSP_1146	gltB	-1.02309	-1.26223	0.239136	Glutamine-pyruvate aminotransferase	Irr dependent
RSP_1158	PtsN	0.914368	1.17194	-0.257567	PTS IIA-like nitrogen-regulatory protein PtsN
RSP_1164		-1.06641	-0.821934	-0.244476	hypothetical protein
RSP_1165	InfB	-0.604914	-1.09447	0.489554	translation initiation factor IF-2
RSP_1175	ubiG	-0.819428	-1.56088	0.741449	-
RSP_1198		-1.11548	-0.169925	-0.945552	hypothetical protein
RSP_1210		-1.39232	-1.17779	-0.21453	-
RSP_1217		-1.12575	-0.236346	-0.889404	phosphate acetyltransferase	Irr dependent
RSP_1230	thdF	-0.597298	-1.03653	0.439228	tRNA modification GTPase
RSP_1231	rho	-0.595156	-1.01021	0.415054	transcription termination factor Rho
RSP_1241		-1.04647	-0.874469	-0.172005	putative Smr protein/MutS2
RSP_1244		-1.66444	-1.60962	-0.0548141	putative IolE, Sugar phosphate isomerase/epimerase
RSP_1301		1.22816	0.80664	0.421518	putative peptidase
RSP_1319		-1.45943	-0.584963	-0.874469	possible invasion protein
RSP_1379		0.417949	1.01953	-0.601586	Cytosol aminopeptidase
RSP_1395	fbcB	-1.15868	-0.440941	-0.717739	Cytochrome b
RSP_1417		1.75705	1.19543	0.561622	hypothetical protein
RSP_1425		-1.04731	-0.0562001	-0.991106	Plasmid replication initiation protein
RSP_1428		-1.0708	-1.16823	0.0974287	Possible Pre (Mob) type recombination enzyme	Irr dependent
RSP_1430		-0.773724	-1.75012	0.976397	hypothetical protein
RSP_1443		-0.874469	-1.47865	0.604184	ABC sugar transporter, inner membrane subunit
RSP_1447		-1.47354	-0.521028	-0.952507	possible glucosamine--fructose-6-phosphate aminotransferase (isomerizing)( EC:2.6.1.16 )
RSP_1453		-1.16298	-1.25213	0.0891476	ABC peptide/nickel/opine transporter, inner membrane subunit
RSP_1457		-0.44151	-1.15159	0.710077	putative choline kinase( EC:2.7.1.32 )
RSP_1463		1.01891	0.501323	0.517592	Putative acyl-CoA transferase/carnitine dehydratase
RSP_1470	rnhB	-0.678072	-1.21723	0.539159	ribonuclease HII( EC:3.1.26.4 )
RSP_1483		-0.847997	-1.58496	0.736966	hypothetical protein
RSP_1486		-1.10023	-1.38029	0.28006	regulatory protein, TetR family
RSP_1494		-1.00326	-0.935899	-0.0673611	putative aspartate aminotransferase( EC:2.6.1.17 )
RSP_1533		-1.12738	-1.11148	-0.015904	-
RSP_1534		-1.26303	-1.16993	-0.0931094	putative acyl carrier protein
RSP_1545		1.62934	1.27755	0.351797	-	H2O2 and 1O2 dependent
RSP_1546	bfr	3.70966	2.72238	0.98728	Bacterioferritin	H2O2 and 1O2 dependent
RSP_1575	sopT	1.1727	1.43586	-0.263156	-
RSP_1593		-1.09283	-0.134935	-0.957896	phosphate acetyltransferase( EC:1.1.1.39 )
RSP_1608		-0.304855	-1	0.695145	Putative Zn-dependent dehydrogenase
RSP_1609		-1.34698	-1.26331	-0.0836707	Putative altronate dehydrogenase
RSP_1614		0.714797	1.0934	-0.378601	TRAP-T family transporter with fused DctQ/DctM subunits
RSP_1653		2.27302	2.58496	-0.311944	hypothetical protein
RSP_1655		-1.87941	-1.3251	-0.554314	hypothetical protein
RSP_1667		0.700907	1.44596	-0.745052	hypothetical protein
RSP_1712	rpoC	-0.483122	-1.45238	0.969262	DNA-directed RNA polymerase beta' subunit
RSP_1730	rplF	-0.708469	-1.00041	0.291941	50S ribosomal protein L6
RSP_1731	rplR	-1.12974	-1.73593	0.60619	Ribosomal protein L18
RSP_1737	rpsM	-0.405598	-1.09272	0.687124	30S ribosomal protein S13
RSP_1746		-1.24936	-0.555797	-0.693563	hypothetical protein
RSP_1750	bztD	-0.557642	-1.0466	0.488959	ABC glutamate/glutamine/aspartate/asparagine transporter, ATPase subunit bztD
RSP_1754		-0.71727	-1.06834	0.351067	hypothetical protein
RSP_1759		-1.32716	-0.375509	-0.951656	hypothetical protein
RSP_1760		-1.06357	-0.459432	-0.604134	hypothetical protein
RSP_1770		1.01381	1.26303	-0.249229	hypothetical protein	H2O2 dependent
RSP_1780		0.263034	1.22479	-0.961753	-
RSP_1790		-1.73697	-1.73697	0	probable transcriptional regulator
RSP_1826	coxII	1.0796	0.700938	0.378659	Cytochrome c oxidase polypeptide II precursor (Cytochrome AA3 subunit 2)( EC:1.9.3.1 )	H2O2 dependent
RSP_1827	cox10	1.01089	0.506367	0.504521	-	H2O2 dependent
RSP_1864		-1.09954	-0.239575	-0.85996	hypothetical protein
RSP_1870		-1.3252	-0.484316	-0.840887	predicted hydrolase	Irr dependent
RSP_1897	mgtE	-1.05184	-0.517048	-0.534791	Mg/Co/Ni transporter, MgtE	Irr dependent
RSP_1905		-1.047	-0.054466	-0.992532	Putative Flp pilus assembly protein ATPase CpaF
RSP_1907		-1.05063	-1.03523	-0.0153994	Putative Flp pilus assembly protein ATPase CpaE
RSP_1908		-1.14938	-0.916289	-0.233088	outer membrane protein, OmpA/MotB family
RSP_1910		-1.27155	-1.74211	0.470561	Putative Flp pilus assembly protein CpaB	Irr dependent
RSP_1918		-1.40409	-0.648688	-0.755404	Predicted alpha/beta hydrolase
RSP_1923	bioB	-1.32193	-0.339137	-0.982791	Biotin synthase( EC:2.8.1.6 )	Irr dependent
RSP_1924		-0.63743	-1.59561	0.95818	BioY family protein
RSP_1951		-1.22918	-1.28371	0.0545331	hypothetical protein
RSP_1954		-2	-1.69764	-0.302361	hypothetical protein	Mur dependent
RSP_1963		-0.736966	-1.16993	0.432959	hypothetical protein
RSP_2009	argF	-1.06459	-0.274479	-0.790116	ornithine carbamoyltransferase( EC:2.1.3.3 )	Irr dependent
RSP_2026		-2.27434	-1.29429	-0.980059	transcriptional regulator, AraC family
RSP_2042		1.90689	1.58496	0.321928	hypothetical protein	#N/A
RSP_2044		-1.365	-1.04182	-0.323177	ATPase
RSP_2048		-0.725825	-1.32193	0.596103	hypothetical protein
RSP_2052		-0.959358	-1.49825	0.538893	-
RSP_2067		-1.22239	-1.87447	0.652077	putative prophage LambdaSo, major capsid protein, HK97 family
RSP_2068		-0.415037	-1.07682	0.661778	putative ClpP-like protease
RSP_2080		-0.929611	-1.38549	0.455883	Putative Tyrosine recombinase
RSP_2081		-1.25634	-0.68136	-0.57498	putative acetyltransferase, GNAT family
RSP_2102		-0.547488	-1.28043	0.732943	hypothetical protein
RSP_2105		-1.05889	-0.295456	-0.763438	hypothetical protein
RSP_2125		-1.30581	-0.428237	-0.877571	hypothetical protein
RSP_2153		-0.424986	-1.26375	0.838761	hypothetical protein
RSP_2156		-0.184425	-1.13226	0.947834	ABC transporter, inner membrane subunit
RSP_2177		1.09954	0.644706	0.45483	hypothetical protein
RSP_2183	betB	0.817325	1.31367	-0.496348	Betaine aldehyde dehydrogenase( EC:1.2.1.8 )
RSP_2184	betA	0.990601	1.53301	-0.542413	choline dehydrogenase( EC:1.1.99.1 )
RSP_2188		-1.16993	-1	-0.169925	hypothetical protein
RSP_2190		-1.492	-1.14332	-0.348679	hypothetical protein
RSP_2192	mcmA	-0.431116	-1.21042	0.779305	-
RSP_2203		0.0676868	1.03006	-0.96237	hypothetical protein
RSP_2230		-0.280108	-1.20502	0.924916	response regulator receiver domain protein
RSP_2239		-1.04398	-0.289507	-0.754471	tRNA/rRNA metyltransferase( EC:2.1.1.- )
RSP_2256	dtd	1.03562	0.216181	0.819443	D-tyrosyl-tRNA deacylase( EC:3.1.- )
RSP_2292		1.45457	1.16993	0.284641	0
RSP_2308		0.985786	1.06413	-0.0783442	hypothetical protein
RSP_2337		-1.8443	-1.1259	-0.7184	hypothetical protein	H2O2 dependent
RSP_2352		-0.286051	-1.21573	0.929678	putative terminase large subunit / phage terminase
RSP_2363		0.970456	1.35862	-0.388162	Short-chain dehydrogenase/reductase( EC:1.1.1.-,EC:1.1.1.269 )
RSP_2395		-2.6791	-3.14399	0.464891	BCCP, cytochrome c peroxidase( EC:1.11.1.5 )	H2O2 dependent
RSP_2396		-1	-0.942307	-0.0576927	hypothetical protein
RSP_2401		0.108581	1.07251	-0.963926	putative 6-aminohexanoate-cyclic-dimer hydrolase( EC:3.5.2.12 )
RSP_2419		-1.33985	-0.65355	-0.6863	hypothetical protein	Irr dependent
RSP_2436	cheA1	-0.716207	-1.05445	0.338241	Chemotaxis histidine protein kinase, CheA1( EC:2.7.3.- )
RSP_2449		-1.19237	-0.406995	-0.785374	Putative glycosyl hydrolase( EC:3.2.1.- )
RSP_2452		-0.83289	-1.41666	0.58377	-
RSP_2496		-0.658963	-1.5025	0.843537	hypothetical protein
RSP_2506	ivdH	-1.34331	-0.358352	-0.984963	Isovaleryl-CoA dehydrogenase( EC:1.3.99.10 )	H2O2 dependent
RSP_2575		1.16457	1.5736	-0.409031	-
RSP_2577	cycI	1.58496	2.20547	-0.620506	-
RSP_2582		1.37613	1.4905	-0.114378	hypothetical protein
RSP_2583		1.27745	0.963311	0.314136	hypothetical protein
RSP_2587		1.21204	1.34135	-0.129311	ABC multidrug efflux transporter, inner membrane subunit
RSP_2589		1.47393	0.979758	0.494173	hypothetical protein
RSP_2596		1.26303	1.09504	0.167998	ABC transporter, ATPase subunit
RSP_2597		0.873468	1.62882	-0.755349	-
RSP_2603	pstC	1.65208	0.945224	0.706853	ABC phosphate transporter, inner membrane subunit PstC
RSP_2605		1.18907	0.304561	0.884504	hypothetical protein
RSP_2639		-0.259669	-1.24387	0.984202	arginyl-tRNA-protein transferase
RSP_2641		-1.58769	-1.06394	-0.523743	hypothetical protein	Irr dependent
RSP_2649		-1.14307	-0.301041	-0.842029	Putative Zn-dependent protease	Irr dependent
RSP_2659	dgt	-1.19931	-0.314288	-0.885021	Deoxyguanosinetriphosphate triphosphohydrolase( EC:3.1.5.1 )
RSP_2661		-1.06648	-0.396815	-0.669669	Iron-containing alcohol dehydrogenase( EC:1.1.1.- )
RSP_2665		-2.23266	-2.46133	0.22867	-
RSP_2670	glpD	-0.579226	-1.50429	0.925069	putative FAD-dependent glycerol-3-phosphate dehydrogenase( EC:1.1.99.5 )
RSP_2712	fabZ	-0.22542	-1.11786	0.892438	probable 3-hydroxymyristoyl/3-hydroxydecanoyl-(acyl carrier protein) dehydratase( EC:4.2.1.- )
RSP_2714	lpxA	-0.352336	-1.0331	0.680767	UDP-N-acetylglucosamine acyltransferase( EC:2.3.1.129 )
RSP_2716	lpxB	-0.350366	-1.25053	0.900165	putative lipid-A-disaccharide synthase( EC:2.4.1.182 )
RSP_2741		-1.05247	-0.205537	-0.846931	Class I diheme cytochrome c4
RSP_2742		-1.01792	-0.177661	-0.840261	hypothetical protein
RSP_2780	oxyR	-1.987	-2.01262	0.0256181	Transcriptional regulator, OxyR, LysR family
RSP_2800	acoR	1.38716	0.455479	0.931677	Putative AcoR, Transcriptional activator of acetoin/glycerol metabolism
RSP_2803		-0.104743	-1.01201	0.907262	multidrug/cation efflux pump, RND superfamily
RSP_2805	nemA	1.15724	0.774789	0.382451	Putative NADH-flavin oxidoreductase( EC:1.- )	H2O2 and 1O2 dependent
RSP_2811		-0.354764	-1.18071	0.825944	Putative ABC transporter, periplasmic substrate-binding protein
RSP_2813	mttB	-1.44746	-0.614569	-0.83289	-
RSP_2820	cobA	-1.7546	-1.82277	0.0681695	uroporphyrin-III C-methyltransferase( EC:2.1.1.107 )
RSP_2821	cobM	-1.21638	-2.17701	0.960627	Putative precorrin-4 C11-methyltransferase( EC:2.1.1.133 )
RSP_2824	cobJ	-1.71514	-0.785909	-0.929232	Putative precorrin-3B C17-methyltransferase( EC:2.1.1.131 )	Mur and Irr dependent
RSP_2876		1.23447	0.574667	0.659798	putative carbon monoxide dehydrogenase medium chain( EC:1.2.99.2 )
RSP_2878	coxS	1.80145	1.03394	0.767511	Putative carbon-monoxide dehydrogenase small chain( EC:1.2.99.2 )
RSP_2881	gfdT	0.354496	1.33074	-0.976247	hypothetical protein
RSP_2906		-1.00552	-0.134321	-0.871196	Putative methylase
RSP_2926		-1.41703	-0.745033	-0.671998	ABC branched-chain amino acid transporter family, inner membrane subunit	Irr dependent
RSP_2927		-0.790644	-1.22667	0.436025	ABC branched-chain amino acid transporter family, inner membrane subunit
RSP_2928		-1.22866	-0.569784	-0.658877	hypothetical protein
RSP_2934	hutI	-1.27529	-0.366674	-0.908616	Imidazolone-5-propionate hydrolase( EC:3.5.2.7 )
RSP_3006		-0.987061	-1.3553	0.368243	conserved hypothetical protein containing Von Willebrand factor, type A domain
RSP_3026		-1.09006	-1.72122	0.631157	-
RSP_3027	rdxA	-3.58496	-3.00638	-0.578582	-
RSP_3042	dorX	-1.63227	-1.11548	-0.516791	DMSO reductase regulatory protein DorX
RSP_3056		3.58342	3.22197	0.361449	TonB dependent-iron siderophore receptor
RSP_3057		-0.513771	-1.46554	0.951772	ABC proline/glycine betaine transporter, ATPase subunit( EC:3.6.3.32 )
RSP_3065		-0.388565	-1.27594	0.887375	Putative transporter, Major facilitator superfamily (MFS)
RSP_3068		1.77173	1.07602	0.695713	hypothetical protein
RSP_3091		1.1964	0.751321	0.445076	Coserved hypothetical protein
RSP_3124		-1.88942	-1.00285	-0.886572	transcriptional regulator, LysR family	Irr dependent
RSP_3127	arsC	-2.16993	-2.61143	0.44151	Putative arsenate reductase( EC:1.20.4.1 )	Irr dependent
RSP_3140		-1.58496	-1.15715	-0.427816	hypothetical protein
RSP_3155		-0.460634	-1.14331	0.682671	-
RSP_3160		0.456431	1.15656	-0.700134	Membrane fusion protein, HlyD family
RSP_3207		1.30812	2.21224	-0.904122	putative cobalamin biosynthesis protein CbiM
RSP_3208		2.49033	1.76566	0.72467	putative CbiL protein
RSP_3209	cbiQ	1	1.28011	-0.280108	-
RSP_3211	cbiO	0.209973	1.09954	-0.889563	ABC cobalt transporter, ATPase subunit, CbiO
RSP_3259		1.90689	1.38502	0.521866	Transcription antitermination protein
RSP_3267	prkB	-2	-2.19162	0.19162	Phosphoribulokinase( EC:2.7.1.19 )
RSP_3268	tklB	-3.02975	-2.68854	-0.341206	transketolase( EC:2.2.1.1 )
RSP_3271	rbpL	-2.14886	-2.11148	-0.0373881	Ribulose bisphosphate carboxylase, large chain, form II( EC:4.1.1.39 )
RSP_3272	ggt	1.0808	0.156522	0.924277	Gamma-glutamyltranspeptidase( EC:2.3.2.2 )	H2O2 and 1O2 dependent
RSP_3276		1.87681	1.3027	0.574104	hypothetical protein
RSP_3284	iolD	-0.777608	-1.14855	0.370946	Acetolactate synthase( EC:2.2.1.6 )
RSP_3318	acrB	-0.27986	-1.11473	0.834873	Cation/multidrug efflux pump, RND family
RSP_3324		0.470763	1.14069	-0.669925	transcriptional regulator, LuxR family
RSP_3343		1	1.24816	-0.248161	putative glycosyl transferase
RSP_3386		-1.14439	-1.20572	0.061329	TRAP-T family transporter, periplasmic binding protein	Irr dependent
RSP_3387		-1.08246	-1.34077	0.258302	TRAP-T family transporter, fused small and large inner membrane subunits
RSP_3388		-1.03215	-1.30351	0.271357	putative Isocitrate/isopropylmalate dehydrogenase / tartrate dehydrogenase ttuC( EC:1.1.1.93 )
RSP_3389		-0.459432	-1.12592	0.66649	Isocitrate/isopropylmalate dehydrogenase / tartrate dehydrogenase( EC:1.1.1.93 )
RSP_3391		1.39712	0.547048	0.850068	ABC Fe3+siderophores transporter, inner membrane subunit
RSP_3396		0.956425	1.18543	-0.229001	ABC opine/polyamine transporter, ATPase subunit
RSP_3399		-1.41504	-1.52356	0.108524	carbon-nitrogen hydrolase family protein	Mur dependent
RSP_3405	gntR	-0.241008	-1.17932	0.938316	transcriptional regulator, GntR family
RSP_3411		-0.807355	-1.21818	0.410825	TRAP-T family transporter, small (4 TMs) inner membrane subunit
RSP_3414		1.25481	0.752943	0.501871	ABC Fesiderophore transporter, inner membrane subunit
RSP_3425		-1.25031	-0.395862	-0.854443	hypothetical protein	Irr dependent
RSP_3426		-0.354033	-1.18201	0.827979	hypothetical protein
RSP_3432		-1.08359	-0.134912	-0.948675	methyl-accepting chemotaxis protein
RSP_3444		-0.836501	-1.61804	0.781539	Putative Xaa-Pro aminopeptidase
RSP_3446		-1.06618	-0.470012	-0.596165	N-carbamoyl-L-amino acid amidohydrolase
RSP_3455		-0.591476	-1.12894	0.537466	D-alanine aminotransferase
RSP_3483		0.622437	1.07419	-0.451751	hypothetical protein
RSP_3506		-1.02061	-0.214048	-0.806563	probable sugar kinase, EGGY family protein
RSP_3516		1.36257	0.846455	0.516115	ABC polyamine/opine transporter, ATPase subunit( EC:3.6.3.30 )
RSP_3519		-1.19571	-0.495339	-0.700367	putative proline racemase
RSP_3534		-1.00576	-1.35364	0.347878	hypothetical protein
RSP_3539		-0.769458	-1.74805	0.978587	Hemolysin-type calcium-binding region, RTX
RSP_3540		-0.553671	-1.51886	0.965193	Putative adhesin or RTX toxin
RSP_3545		-1.26303	-1	-0.263034	-
RSP_3555	xdhB	0.597937	1.2213	-0.623362	xanthine dehydrogenase, large subunit( EC:1.1.1.204 )
RSP_3558		-1.29956	-0.72361	-0.575951	ABC transporter, inner membrane subunit
RSP_3599		-0.647338	-1.10405	0.456716	hypothetical protein
RSP_3613		-0.314054	-1.18973	0.875675	Glycosyltransferase
RSP_3619		-1	-0.765535	-0.234465	-
RSP_3622		-0.975752	-1.8501	0.874352	hypothetical protein
RSP_3638		-1.58496	-1.70044	0.115477	hypothetical protein
RSP_3655		-0.874469	-1.87445	0.999977	-
RSP_3658	hpcH	-2.41504	-1.98277	-0.432263	putative 2,4-dihydroxyhept-2-ene-1,7-dioic acid aldolase( EC:4.1.2.- )	Irr dependent
RSP_3667		-0.770644	-1.16291	0.39227	transcriptional regulator, AraC family with Parallel beta-helix repeat
RSP_3671		-1.10852	-0.980635	-0.12789	-
RSP_3672		-1.48543	-0.874469	-0.610958	-
RSP_3675		-1.01362	-0.444184	-0.569439	Esterase/lipase/thioesterase( EC:3.1.1.- )
RSP_3692		1.19265	0.783449	0.409196	Carbohydrate kinase, PfkB/Ribokinase( EC:2.7.1.15 )
RSP_3694		1.15024	0.63743	0.512813	-
RSP_3701		2.24261	1.96953	0.273074	ABC sugar transporter, periplasmic binding protein
RSP_3702		2.73697	1.96915	0.767817	ABC sugar transporter, ATPase subunit
RSP_3703		1.28011	1.7626	-0.482492	-
RSP_3705		0.940472	1.65952	-0.719048	D-ribulokinase( EC:2.7.1.47 )
RSP_3746		-0.625067	-1.38187	0.756804	hypothetical protein
RSP_3748	ampR	-1.07662	-1.23704	0.160418	transcriptional regulator, LysR family
RSP_3759		-0.830075	-1.21883	0.38876	-
RSP_3768		-2.05889	-1.58496	-0.473931	hypothetical protein
RSP_3771		-1.03081	-0.155278	-0.875528	hypothetical protein
RSP_3814		-0.247928	-1.18982	0.941897	hypothetical protein
RSP_3839	rkpS	-1.14207	-0.278796	-0.863276	-
RSP_3865		-0.999248	-1.09272	0.0934713	predicted transcriptional regulator
RSP_3886		-0.941106	-1.33922	0.398119	Succinylglutamatedesuccinylase/aspartoacylase
RSP_3896	repC	-1.18763	-1.00946	-0.178167	-	H2O2 dependent
RSP_3905	traD	-2.11548	-1.18057	-0.934905	TraG
RSP_3907		-1.40599	-0.87385	-0.532142	conserved hypothetical protein
RSP_4046		-1.08356	-0.482415	-0.60115	hypothetical protein
RSP_4051		-0.679213	-1.66742	0.988212	-
RSP_4059	hipA	-1.21412	-0.39703	-0.817095	hypothetical protein	Mur dependent
RSP_4086		-1.08746	-0.24972	-0.837743	Polysaccharide export protein	H2O2 dependent
RSP_4093		-1.85536	-0.982722	-0.872638	Glycosyl transferase, group 1
RSP_4099		-0.807355	-1.29716	0.489805	0
RSP_4113	napE	1.22239	0.321928	0.900464	NapE component of periplasmic nitrate reductase
RSP_4119		-0.415037	-1.32193	0.906891	-
RSP_4132		-0.736966	-1.41504	0.678072	hypothetical protein
RSP_4148		-1.40296	-1	-0.402965	N6 adenine-specific DNA methyltransferase, N12 class
RSP_4201		-0.180572	-1.05445	0.873876	transcriptional regulator, ArsR family
RSP_4215		-0.847997	-1.08746	0.239466	ISxcd1 transposase
RSP_4224	traB	1.03505	1.29741	-0.262365	putative conjugative transfer factor, TraB
RSP_4226	traC	-1.14588	-0.198669	-0.947211	TraC
RSP_4237	traH	-1.20827	-0.593656	-0.614615	TraH
RSP_4238	traG	-1.03903	-0.376074	-0.662951	-
RSP_4245		-1	-0.358793	-0.641207	hypothetical protein
RSP_4248		-1	-0.17662	-0.82338	hypothetical protein
RSP_4251		-2.4842	-1.56585	-0.918346	hypothetical protein	Mur dependent
RSP_4271	fhuB	4.12363	3.35972	0.76391	ABC cobalamin/Fe3+siderophore transporter, inner membrane subunit
RSP_4273	fhuA	1.73657	1.21039	0.526181	TonB-dependent receptor protein
RSP_4276	zitB	-1	-0.130043	-0.869957	Cation efflux protein
RSP_4279		-0.736966	-1.18442	0.447459	conserved hypothetical protein
RSP_4282		-1.37412	-0.60514	-0.768984	0
RSP_4298		1.12402	1.95971	-0.835697	( tRNA )
RSP_4322		0.907751	1.21954	-0.311788	( tRNA )
RSP_4333		1.26395	1.94752	-0.683567	( tRNA )
RSP_6025		-0.993545	-1.10769	0.114143	hypothetical protein
RSP_6041		-0.114459	-1.07241	0.95795	hypothetical protein
RSP_6065		-2.06413	-1.18442	-0.879706	hypothetical protein
RSP_6092		-3.88101	-3.68548	-0.195537	hypothetical protein
RSP_6099		1.04439	1.08406	-0.0396701	possible flagellar switch protein FliM
RSP_6105		-1.58496	-0.731804	-0.853159	hypothetical protein	Irr dependent
RSP_6115		-1.09954	-0.874469	-0.225067	hypothetical protein
RSP_6116		-1.97303	-1.30256	-0.67047	hypothetical protein	Irr dependent
RSP_6132	pqqA	2.28293	1.92923	0.353707	putative coenzyme PQQ synthesis protein A
RSP_6146		-1.08406	-0.547488	-0.536576	hypothetical protein
RSP_6150		1.11463	1.20309	-0.088464	ABC sugar (ribose) transporter, inner membrane subunit
RSP_6152		-0.736966	-1.55943	0.822462	hypothetical protein
RSP_6157		0.447459	1.25964	-0.812185	conserved hypoothetical protein
RSP_6165		-1.36613	-0.8003	-0.565828	transcriptional regulator, LysR family
RSP_6166		-1.4974	-0.83991	-0.657487	hypothetical membrane protein	Irr dependent
RSP_6168		1.02425	1.97886	-0.95461	ABC Cobalt transporter, periplasmic binding protein CbiN
RSP_6178	gpFII	-1.22239	-0.97728	-0.245112	Putative phage tail tube protein FII
RSP_6180		1.66859	0.830075	0.838516	-
RSP_6181		1.02471	1.45545	-0.430737	0
RSP_6224		-1.15056	-0.230613	-0.919947	-
RSP_6225		-1.08017	-1	-0.0801703	hypothetical protein
RSP_6230		1.45943	0.656046	0.803386	hypothetical protein
RSP_6234		-1.18057	-0.222392	-0.95818	hypothetical protein
RSP_6253		1.16993	1.86394	-0.694013	-
RSP_6254		-0.472305	-1.05541	0.583108	hypothetical protein
RSP_7012		1.23758	1.18	0.0575778	-
RSP_7203		-1.14166	-0.241008	-0.900653	hypothetical protein
RSP_7254		-1.88398	-0.898402	-0.985574	hypothetical protein
RSP_7322		-0.66037	-1.20376	0.54339	hypothetical protein
RSP_7376		-1.70044	-1.45943	-0.241008	-
RSP_7379		-1.70044	-1	-0.70044	SAM-dependent methyltransferase
RSP_7391		-1.18903	-0.466384	-0.722649	hypothetical protein

## Sheet: not regulated
RSP number	name	oxic	anoxic	Difference	Description
RSP_0005	guaA	-0.356728	-0.294913	-0.0618146	GMP synthase (glutamine-hydrolyzing)( EC:6.3.5.2 )
RSP_0007		-0.706034	-0.498746	-0.207288	putative outer membrane protein
RSP_0009		-0.602665	-0.41377	-0.188894	hypothetical protein
RSP_0010		-0.238787	-0.0234669	-0.21532	homoserine O-succinyltransferase( EC:2.3.1.46 )
RSP_0011		-0.556487	-0.246432	-0.310055	Predicted hydrolase or acyltransferase (alpha/beta hydrolase)
RSP_0013		-0.280241	0.391967	-0.672208	hypothetical protein
RSP_0014		-0.0937144	0.320476	-0.414191	transcriptional regulator, TetR family
RSP_0015		-0.204251	0.232533	-0.436784	ABC spermidine/putrescine transporter, ATPase subunit
RSP_0016		-0.634583	0.745817	-1.3804	-
RSP_0017		-0.815385	-0.138311	-0.677074	ABC spermidine/putrescine transporter, inner membrane subunit
RSP_0019		0.355128	0.0287594	0.326368	hypothetical protein
RSP_0021	rpsI	-0.368258	-0.550493	0.182235	30S ribosomal protein S9
RSP_0022		-0.106079	-0.272921	0.166842	50S ribosomal protein L13
RSP_0024	rfbC	-0.951007	-0.467027	-0.48398	Putative dTDP-4-dehydrorhamnose 3,5-epimerase (dTDP-L-rhamnose synthetase)( EC:5.1.3.13 )
RSP_0025		-0.643989	-0.366876	-0.277112	probable NAD(P)-dependent oxidoreductase
RSP_0026		-0.489327	-0.191732	-0.297595	Probable epimerase/dehydratase
RSP_0029		0.857138	-0.259316	1.11645	acetyl-CoA hydrolase/transferase family protein
RSP_0030		-0.866203	-0.106133	-0.76007	PAS sensor diguanylatecyclase/phosphodiesterase
RSP_0085		-0.470619	0.727805	-1.19842	multisensor hybrid histidine kinase( EC:2.7.3.- )
RSP_0086		-0.234517	-0.573558	0.339041	hypothetical protein
RSP_0087		-0.626346	-0.248615	-0.377731	two component transcriptional regulator, LuxR
RSP_0090	smoC	-0.17358	0.541709	-0.715289	Operon regulator SmoC
RSP_0091	smoE	-0.0832555	0.218835	-0.30209	ABC sorbitol/mannitol transporter, periplasmic binding protein
RSP_0092	smoF	0.033764	-0.688056	0.72182	ABC sorbitol/mannitol transporter, inner membrane subunit
RSP_0096	mtlK	0.2691	0.807691	-0.538591	Mannitol dehydrogenase( EC:1.1.1.67 )
RSP_0097	smoM	0.197863	0.308312	-0.110449	TRAP-T family sorbitol/mannitol transporter, periplasmic binding protein, SmoM
RSP_0099		-0.278221	-0.842644	0.564423	TRAP-T family sorbitol/mannitol transporter, DctQ (4TMs) subunit
RSP_0114		-0.952694	-0.302563	-0.650132	hypothetical protein
RSP_0116		-0.415037	0.378512	-0.793549	hypothetical protein
RSP_0117		-0.979639	-0.487441	-0.492197	Cytochrome c oxidase, subunit I( EC:1.9.3.1 )
RSP_0119		0.662965	0.00625899	0.656706	PA-phosphatase related phosphoesterase
RSP_0122	cerR	0.0522962	-0.0713619	0.123658	transcriptional regulator, LuxR family
RSP_0123	cerI	0.230129	-0.884218	1.11435	Autoinducer synthesis protein
RSP_0124		0.492223	-0.481001	0.973224	hypothetical protein
RSP_0125	opgG	-0.309523	-0.455837	0.146314	periplasmic glucan biosynthesis protein
RSP_0126		-0.472106	-0.568765	0.0966593	hypothetical protein
RSP_0127	opgH	-0.389619	-0.605853	0.216234	Glycosyl transferase, family 2
RSP_0137		0.178848	-0.323177	0.502025	hypothetical protein
RSP_0139		-0.210897	-0.900106	0.689209	Ribosomal protein S6
RSP_0142		-0.152364	-0.188159	0.0357947	trigger factor
RSP_0144		-0.447347	0.361089	-0.808436	0
RSP_0145		0.373458	0.275858	0.0975999	0
RSP_0146	glnB	-0.82438	0.565968	-1.39035	Nitrogen regulatory protein P-II
RSP_0147	glnA	0.527184	0.42324	0.103944	Glutamine synthetase class-I( EC:6.3.1.2 )
RSP_0148		-0.334233	-0.110053	-0.224181	Signal transduction histidine kinase( EC:2.7.3.- )
RSP_0149		-0.705978	0.329308	-1.03529	CheY-like receiver protein( EC:2.7.3.- )
RSP_0150		-0.802631	-0.550575	-0.252056	chase sensor signal transducdtion histidine kinase( EC:2.7.3.- )
RSP_0151		0.413749	-0.028344	0.442093	hypothetical protein
RSP_0152		0.292181	-0.153756	0.445937	P-loop ATPase
RSP_0153		-0.0573332	0.539793	-0.597126	hypothetical protein
RSP_0154		-0.379414	-0.545383	0.16597	3-hydroxyisobutyrate dehydrogenase( EC:1.1.1.31 )
RSP_0155		0.0516932	0.726748	-0.675055	enoyl-CoA hydratase( EC:4.2.1.17 )
RSP_0156		-0.474996	0.424885	-0.899881	Acyl-CoA dehydrogenase( EC:1.3.99.2 )
RSP_0161		-0.480432	-0.100875	-0.379557	Spermidine/putrescine-binding periplasmic protein
RSP_0163		-0.83886	-0.0820696	-0.75679	-
RSP_0164		-0.337035	-0.219057	-0.117978	hypothetical protein
RSP_0167		-0.494061	0.601022	-1.09508	hypothetical protein
RSP_0169		-0.602346	0.564596	-1.16694	-
RSP_0171		-0.632695	0.417853	-1.05055	Response regulator receiver protein
RSP_0172		-0.750262	0.589637	-1.3399	Predicted transcriptional regulators
RSP_0173		-0.365196	0.401363	-0.766558	2-keto-4-pentenoate hydratase/2-oxohepta-3-ene-1 7-dioic acid hydratase( EC:4.1.1.- )
RSP_0175		0.913288	-0.75688	1.67017	Lactate dehydrogenase and related dehydrogenase
RSP_0176		-0.546421	0.593719	-1.14014	dihydroxy-acid dehydratase( EC:4.2.1.9 )
RSP_0177		-0.31781	0.671806	-0.989616	FAD/FMN-containing dehydrogenase( EC:1.1.2.4 )
RSP_0179		-0.22788	0.515717	-0.743596	ABC-type nitrate/sulfonate/bicarbonate transport systems, periplasmic components TauA
RSP_0180		-0.239466	-0.220126	-0.0193401	ABC nitrate/sulfonate/bicarbonate transporter, inner membrane subunit
RSP_0185		-0.788496	0	-0.788496	Transcriptional regulator, TetR family
RSP_0186		0.373458	0.0285692	0.344889	Transcriptional regulator, TetR family
RSP_0187		-0.69618	0.644905	-1.34109	dihydropyrimidine dehydrogenase( EC:1.3.1.2 )
RSP_0190	accB	-0.474953	-0.222392	-0.252561	Biotin carboxyl carrier protein, AccB
RSP_0191	accC	-0.85836	-0.25569	-0.602669	acetyl-CoA carboxylase( EC:6.3.4.14 )
RSP_0193		0.306072	0.542961	-0.23689	-
RSP_0194		-0.116324	0.473632	-0.589956	possible ABC transporter, substrate-binding protein
RSP_0195		-0.532952	0.329705	-0.862657	NADH-ubiquinone oxidoreductase( EC:1.6.99.3 )
RSP_0196	clpX	-0.128706	0.233013	-0.361719	ATP-dependent protease ATP-binding subunit
RSP_0197	clpP	-0.574078	-0.283582	-0.290496	Protease subunit of ATP-dependent Clp protease( EC:3.4.21.92 )
RSP_0198		-0.459432	-0.358454	-0.100978	Phosphatidylglycerophosphate synthase
RSP_0200		-0.160465	-0.342116	0.181651	ABC transporter, periplasmic binding protein
RSP_0201		-0.77444	-0.427654	-0.346786	-
RSP_0203		-0.895411	0.461807	-1.35722	-
RSP_0204		-0.86821	0.786075	-1.65429	metallo-beta-lactamase family protein( EC:3.1.2.6 )
RSP_0217	int	-0.952694	-0.0978473	-0.854847	possible phage-related integrase
RSP_0218	mcpM	-0.993216	-0.512194	-0.481022	methyl accepting chemotaxis protein
RSP_0220		-0.201634	-0.710493	0.50886	hypothetical protein
RSP_0221		-0.639253	0.0398927	-0.679145	-
RSP_0224		-0.5025	-0.202817	-0.299683	ATP-dependent helicase( EC:3.6.1.- )
RSP_0235	moaA	0.165832	0.548715	-0.382883	molybdenum cofactor biosynthesis protein A
RSP_0237	argE	-0.853101	0.407209	-1.26031	acetylornithine deacetylase( EC:3.5.1.16 )
RSP_0238		-0.345756	0.0684784	-0.414234	hypothetical protein
RSP_0239	PntB	-0.53732	-0.583849	0.0465292	Pyridine nucleotide transhydrogenase beta subunit( EC:1.6.1.2 )
RSP_0240	pntA	-0.545999	-0.333302	-0.212696	NAD(P) transhydrogenase subunit alpha( EC:1.6.1.2 )
RSP_0242		-0.658026	-0.296005	-0.362021	probable kyurenine hydrolase( EC:3.7.1.3 )
RSP_0243		-0.195038	0.0685075	-0.263546	putative lipoprotein
RSP_0244		-0.334907	-0.41572	0.0808131	Predicted glutamine amidotransferase( EC:4.1.3.27 )
RSP_0245		-0.0730438	0.280677	-0.353721	Serine-pyruvate aminotransferase/aspartate aminotransferase( EC:2.6.1.45 )
RSP_0246		-0.48248	-0.368699	-0.113781	ABC lipid efflux transporter, fused ATPase and inner membrane subunits
RSP_0247		-0.218398	-0.6386	0.420202	aminomethyltransferase related to GcvT
RSP_0248		0.145709	-0.246336	0.392045	elongation factor P
RSP_0250		-0.26628	-0.200997	-0.0652833	hypothetical protein
RSP_0251		-0.00582576	-0.557161	0.551335	Outer membrane efflux protein
RSP_0252		-0.153434	-0.478702	0.325268	Protein-L-isoaspartate carboxylmethyltransferase( EC:2.1.1.77 )
RSP_0253		0.945017	0.170144	0.774873	Glycine/D-amino acid oxidase (deaminating)
RSP_0301		-0.415037	0.872331	-1.28737	ABC branched chain amino acid transporter, substrate binding protein
RSP_0302	ureG	0.900464	0.994171	-0.0937066	Urease accessory protein G
RSP_0303	ureF	0.245046	0.391042	-0.145996	Urease accessory protein UreF
RSP_0304	ureE	0.508464	0.640458	-0.131993	urease accessory protein UreE
RSP_0305		0.285402	-0.201634	0.487036	hypothetical protein
RSP_0306		-0.272253	0.574074	-0.846327	-
RSP_0308	ureB	-0.353637	0.604071	-0.957708	Urease, beta subunit( EC:3.5.1.5 )
RSP_0311		-0.410545	-0.317696	-0.0928495	Putative aminotransferase protein( EC:2.6.1.- )
RSP_0312		0.134657	0.912027	-0.77737	Aminotransferase class-III
RSP_0316		-0.417853	0.119501	-0.537354	Transcriptional regulator, LuxR family
RSP_0318		-0.524288	0.584795	-1.10908	hypothetical protein
RSP_0319		-0.263034	-0.777608	0.514573	NnrU
RSP_0320	NnrT	-0.331206	-0.214125	-0.117081	NnrT
RSP_0321	norD	0.188267	-0.333402	0.521668	NorD Nitric oxide reductase activation protein
RSP_0323	norB	-0.736966	-0.655352	-0.0816138	Nitric oxide reductase large subunit, cytochrome b
RSP_0326		-0.847997	-0.0381351	-0.809862	-
RSP_0327	nnrR	-0.397335	0.433495	-0.83083	Crp-Fnr regulatory protein (NnrR)
RSP_0329		-0.56155	0.174585	-0.736135	GAF sensor diguanylate cyclase (GGDEF)
RSP_0330		0.0619277	-0.415037	0.476965	hypothetical protein
RSP_0331		-0.170144	-0.166977	-0.00316705	hypothetical protein
RSP_0332		-0.310622	-0.284527	-0.0260945	possible cellulose synthase
RSP_0333		-0.180294	-0.479244	0.29895	possible cellulose synthase
RSP_0334		0.400391	-0.0660892	0.46648	hypothetical protein
RSP_0335		-0.502811	0.18094	-0.683751	Probable dicyclicGMP cyclasephosphodiesterase
RSP_0337		0.736966	-0.912209	1.64917	possible phospodiesterase
RSP_0338		-0.00771791	0.389299	-0.397017	hypothetical protein
RSP_0340		-0.280108	-0.0273764	-0.252731	hypothetical protein
RSP_0341		-0.901492	0.173817	-1.07531	cytosine deaminase
RSP_0342		0.128733	-0.23535	0.364083	-
RSP_0344		-0.238828	-0.447077	0.20825	putative ABC sugar transporter, fused ATPase subunits
RSP_0345		-0.225292	-0.503393	0.278101	Possible ABC transporter, periplasmic binding protein
RSP_0346		-0.569491	-0.449124	-0.120367	ABC transporter, substrate binding protein
RSP_0347		-0.817886	0.309896	-1.12778	-
RSP_0348		-0.863796	0.401065	-1.26486	-
RSP_0349		-0.16415	0.544394	-0.708544	ABC transporter, ATPase subunit
RSP_0350		-0.788496	0.0995357	-0.888032	hypothetical protein
RSP_0351		0.409763	-0.583014	0.992777	D-threo-aldose 1-dehydrogenase
RSP_0352		-0.990781	-0.9661	-0.0246819	probable ferredoxin
RSP_0353		-0.0995357	-0.137504	0.0379679	0
RSP_0354		-0.882643	0.724179	-1.60682	hypothetical protein
RSP_0355		0.332413	0.163229	0.169184	possible serine protease
RSP_0356		0.19384	-0.0749537	0.268793	Probable HflC protein
RSP_0357		-0.146782	-0.0806377	-0.0661441	Probable HflK protein
RSP_0358	gor	-0.602265	-0.229632	-0.372633	probable glutathione reductase( EC:1.8.1.7 )
RSP_0359	cbbI	-0.373659	-0.0543338	-0.319325	Ribose-5-phosphate isomerase( EC:5.3.1.6 )
RSP_0362		0.115477	0.165424	-0.0499464	hypothetical protein
RSP_0363		-0.0149503	0.445699	-0.460649	hypothetical protein
RSP_0364		0.128391	-0.197658	0.326049	possible transporter, RarD family, DMT superfamily
RSP_0365		0.432959	0.369413	0.0635466	hypothetical protein
RSP_0366		0.370798	-0.0779165	0.448715	adenylosuccinate synthetase( EC:6.3.4.4 )
RSP_0367		-0.237517	-0.418294	0.180777	Preprotein translocase SecG subunit
RSP_0368		-0.0926816	-0.607222	0.51454	CTP synthetase( EC:6.3.4.2 )
RSP_0369		0.259915	-0.315929	0.575844	hypothetical protein
RSP_0370		-0.589175	-0.163894	-0.425281	hypothetical protein
RSP_0372		-0.351675	0.27792	-0.629595	ABC basic amino acid transporter, solute-binding protein
RSP_0375		-0.239429	-0.312847	0.0734179	probable glutamine synthetase
RSP_0376		-0.771871	-0.765535	-0.00633646	Glutamine amidotransferase class-I
RSP_0377		-0.120842	-0.00286533	-0.117977	probable glutamine synthetase
RSP_0378		-0.402098	-0.536888	0.134789	hypothetical protein
RSP_0379		-0.413495	0.832822	-1.24632	putative aminotransferase protein
RSP_0380		-0.33612	-0.955249	0.619128	hypothetical protein
RSP_0382		-0.500767	0.404932	-0.9057	poly-beta-hydroxybutyrate polymerase
RSP_0384		-0.547488	0.375108	-0.922596	hypothetical protein
RSP_0385		-0.415037	-0.310837	-0.1042	Threonyl-tRNA synthetase, class IIa
RSP_0387		0.177375	-0.0898855	0.26726	hypothetical protein
RSP_0389	folA	-0.405992	0.120294	-0.526287	-
RSP_0390		0.00991547	-0.457473	0.467388	Thymidylate synthase
RSP_0392		0.48755	0	0.48755	probable lactoylglutathione lyase
RSP_0393		-0.243014	-0.948666	0.705652	probable riboflavin biosynthesis protein
RSP_0394		-0.118465	-0.895473	0.777008	hypothetical protein
RSP_0395	rpoD	-0.203283	-0.38069	0.177407	RNA polymerase sigma factor
RSP_0396		0.171766	-0.646363	0.818129	hypothetical protein
RSP_0397	dnaG	-0.544904	-0.0956693	-0.449235	DNA primase
RSP_0398		-0.185774	0.0118067	-0.197581	dehydrogenase( EC:1.4.1.3 )
RSP_0402		-0.767315	0.655715	-1.42303	transcriptional regulator, TetR family
RSP_0403		0.0105582	-0.201219	0.211777	homoserine dehydrogenase( EC:1.1.1.3 )
RSP_0404		0.228028	0.0312214	0.196807	fructose - 1,6 - bisphosphatase, GlpX-like
RSP_0405		-0.299857	-0.355757	0.0558997	probable single-stranded DNA-specific exonuclease
RSP_0406		0.0971225	0.143882	-0.04676	periplasmic sensor diguanylate cyclase (GGDEF)
RSP_0407		-0.886789	0.911085	-1.79787	-
RSP_0408		0.0366326	-0.584734	0.621366	hypothetical protein
RSP_0409		-0.705257	0.0847791	-0.790036	hypothetical protein
RSP_0411		-0.622826	0.473332	-1.09616	hypothetical protein
RSP_0412		0	0.046901	-0.046901	putative phosphatase
RSP_0414		-0.4975	-0.0126474	-0.484852	hypothetical protein
RSP_0415		-0.736966	0.141514	-0.878479	RNA polymerase sigma-70 factor
RSP_0418		0.424753	0.128657	0.296096	hypothetical protein
RSP_0422		-0.383329	0.793302	-1.17663	hypothetical protein
RSP_0423		0.350307	0.964403	-0.614097	Aldo/keto reductase
RSP_0425	metG	-0.161225	-0.531676	0.370451	methionyl-tRNA synthetase
RSP_0429		-0.735605	-0.0908212	-0.644784	Probable ABC drug/toxin efflux transporter; fused ATPase and inner membrane subunits
RSP_0430	cobD	-0.321928	-0.541554	0.219626	cobalamin biosynthesis protein CobD
RSP_0444		-0.311343	-0.792342	0.480999	hypothetical protein
RSP_0445		-0.193545	-0.186794	-0.00675118	hypothetical protein
RSP_0446		-0.244496	-0.211957	-0.0325393	isocitrate dehydrogenase( EC:1.1.1.42 )
RSP_0447		-0.655436	-0.36257	-0.292866	-
RSP_0448		0.0140933	-0.445835	0.459929	EF-Tu; elongation factor Tu
RSP_0449		-0.330634	-0.676454	0.34582	putative glutamine amidotransferase
RSP_0450		-0.257496	-0.136166	-0.12133	hypothetical protein
RSP_0451	alaS	-0.465429	-0.147174	-0.318256	alanyl-tRNA synthetase
RSP_0452	recA	-0.186413	-0.00516171	-0.181251	recombinase A
RSP_0453		-0.607683	0.212994	-0.820676	hypothetical protein
RSP_0454		-0.347131	-0.743072	0.395942	multisensor hybrid histidine kinase
RSP_0455		-0.136456	0.327682	-0.464138	possible NOL1/NOP2/sun family protein
RSP_0456		0.830075	-0.358557	1.18863	hypothetical protein
RSP_0457	glpR	-0.142019	0.199309	-0.341328	probable glycerol-3-phosphate regulon repressor
RSP_0458		0.0379679	-0.469485	0.507453	hypothetical protein
RSP_0459		-0.207278	0.111749	-0.319027	-
RSP_0460		-0.288798	0.428884	-0.717681	AcrB/AcrD/AcrF family cation/multidrug efflux pump
RSP_0463		-0.831945	0.230884	-1.06283	cation efflux transporter, CDF family
RSP_0469		-0.616825	-0.451918	-0.164908	-
RSP_0472		-0.291049	-0.114152	-0.176896	hypothetical protein
RSP_0473		-0.640854	-0.269229	-0.371625	phospholipase-D family protein
RSP_0474	cycP	-0.863498	0.55849	-1.42199	Cytochrome c'
RSP_0475		-0.970854	0.363843	-1.3347	cytochrome b
RSP_0478		-0.222392	-0.0745321	-0.14786	putative lysyl-tRNA synthetase
RSP_0479		-0.193283	-0.296506	0.103223	elongation factor P
RSP_0480	uxuB	-0.154411	-0.345386	0.190975	D-mannonate oxidoreductase( EC:1.1.1.57 )
RSP_0484		-0.291857	0.15852	-0.450377	-
RSP_0487		-0.640004	-0.400538	-0.239466	TRAP-T family transporter, DctP (periplasmic binding) subunit
RSP_0489		-0.304062	-0.798793	0.494731	GntR family transcriptional regulator
RSP_0490		-0.708865	-0.737289	0.0284236	-
RSP_0491	hupT	-0.394205	-0.056237	-0.337968	Hydrogen uptake histidine-kinase
RSP_0492	hupU	-0.727185	0.0947587	-0.821943	hydrogenase small subunit
RSP_0513		-0.129027	-0.359567	0.23054	hypothetical protein
RSP_0519		0.164323	0.0816856	0.0826378	NAD-dependent epimerase/dehydratase
RSP_0525		0.222392	-0.445269	0.667661	hypothetical protein
RSP_0526		0.149378	-0.0833128	0.23269	hypothetical protein
RSP_0531	nifU	-0.565979	-0.0204712	-0.545508	#N/A
RSP_0550		0.471937	0.64523	-0.173292	putative D-alanyl-D-alanine carboxypeptidase
RSP_0551		-0.54364	0.457634	-1.00127	putative thymidylate kinase( EC:2.7.4.9 )
RSP_0553	ruvB	0.210988	0.183963	0.0270248	-
RSP_0554	htpx	-0.559427	-0.343881	-0.215546	heat shock protein HtpX
RSP_0556	ruvC	-0.986944	-0.634716	-0.352228	Holliday junction resolvase
RSP_0557		-0.0879641	0.887887	-0.975851	hypothetical protein
RSP_0558		-0.104077	-0.0871771	-0.0168999	Possible ribosomal protein L11 methyltransferase
RSP_0560	priA	-0.381035	-0.183124	-0.197912	Probable pimosomal protein N'
RSP_0561		0.040642	-0.469258	0.5099	transaldolase
RSP_0562		-0.331099	-0.294447	-0.0366513	hypothetical protein
RSP_0563		0.382274	-0.17974	0.562014	tyrosine recombinase
RSP_0564		-0.817374	-0.732716	-0.0846576	hypothetical protein
RSP_0565		-0.766564	-0.0381832	-0.728381	-
RSP_0566		-0.231326	-0.360239	0.128914	possible transporter, DMT superfamily
RSP_0567		-0.546616	-0.628566	0.0819495	Probable Methylated-DNA-(protein)-cysteine S-methyltransferase
RSP_0568		0.102661	-0.136028	0.238689	isoleucyl-tRNA synthetase
RSP_0569		-0.183415	0.458865	-0.64228	-
RSP_0570		-0.467338	-0.882633	0.415295	hypothetical protein
RSP_0571		0.058103	-0.219673	0.277776	tRNA pseudouridine synthase
RSP_0573	phoB	-0.777608	-0.424396	-0.353212	#N/A
RSP_0580		-0.887371	0.644894	-1.53226	Putative sulfate transporter, SulP family
RSP_0581		-0.514573	0.46718	-0.981753	hypothetical protein
RSP_0582		-0.615828	0.762031	-1.37786	possible penicillin binding protein
RSP_0583		-0.825971	-0.796908	-0.0290625	hypothetical protein
RSP_0584		-0.176006	-0.178366	0.00236063	lysyl-tRNA synthetase
RSP_0585	osmC	0.353637	-0.874469	1.22811	osmotically inducible protein OsmC
RSP_0586		-0.867896	0.833736	-1.70163	nicotinic acid mononucleotide adenyltransferase
RSP_0587		0.334367	-0.527899	0.862266	Putative ABC transporter, fused ATPase subunits
RSP_0588		-0.0466501	0.273018	-0.319669	hypothetical protein
RSP_0589		-0.292181	0.389412	-0.681592	-
RSP_0591		-0.435272	-0.657238	0.221966	Cold-shock protein
RSP_0592		-0.779139	-0.328912	-0.450227	Putative lipase/esterase
RSP_0594		-0.191299	0.373835	-0.565134	Putative choline sulfatase( EC:3.1.6.6 )
RSP_0595		0.34192	0.661094	-0.319174	hypothetical protein
RSP_0596		-0.392848	0.394168	-0.787016	Putative peptidyl-dipeptidase
RSP_0597		-0.761091	-0.00237872	-0.758712	Probable molybdopterin biosynthesis protein
RSP_0598		-0.653824	0.658963	-1.31279	Probable deoxyuridine-triphosphatase( EC:3.6.1.23 )
RSP_0599		-0.769416	-0.257121	-0.512295	phosphopantothenoylcysteine synthase/decarboxylase
RSP_0600		-0.131865	0.365059	-0.496925	hypothetical protein
RSP_0601	rpoH2	0.467126	0.170801	0.296325	RNA polymerase sigma factor
RSP_0602		-0.45493	0.06349	-0.51842	Possible adenosyl cobinamide kinase/ cobinamide phosphate guanylyltransferase( EC:2.7.1.156 )
RSP_0603		-0.31034	-0.390193	0.0798533	hypothetical protein
RSP_0607		0.204358	0.707819	-0.503461	RNA polymerase sigma-70 factor
RSP_0610		0.371969	0.169925	0.202044	Putative 3-oxoacyl-(acyl-carrier-protein) reductase
RSP_0611		-0.73252	-0.584963	-0.147557	transcriptional regulator, ArsR family
RSP_0612		-0.36804	-0.693022	0.324982	RhtB family transporter
RSP_0613		-0.575115	0.89812	-1.47324	hypothetical protein
RSP_0615		-0.29956	-0.239951	-0.0596095	Putative oxidoreductase
RSP_0616		-0.441838	0.471877	-0.913714	transcriptional regulator, AraC family
RSP_0617		0	-0.253757	0.253757	hypothetical protein
RSP_0619		0	0.807355	-0.807355	hypothetical protein
RSP_0621		-0.652485	0.0453769	-0.697862	-
RSP_0624		-0.187086	-0.154095	-0.0329914	hypothetical protein
RSP_0625		-0.44756	-0.205528	-0.242032	Putative Maf-like protein
RSP_0626	infA	-0.266729	-0.402928	0.136199	translation initiation factor IF-1
RSP_0627		0.0614005	-0.0504739	0.111874	Putative amidohydrolase
RSP_0628		-0.18141	-0.0805604	-0.10085	hypothetical protein
RSP_0629		-0.118644	-0.0212619	-0.0973826	hypothetical protein
RSP_0630		-0.570749	0.128584	-0.699333	hypothetical protein
RSP_0631		-0.0227201	0.165361	-0.188082	hypothetical protein
RSP_0632	hisD1	-0.275529	0.0245629	-0.300092	histidinol dehydrogenase( EC:1.1.1.23 )
RSP_0633		-0.28157	0.760555	-1.04213	UDP-N-acetylglucosamine enolpyruvyl transferase( EC:2.5.1.7 )
RSP_0634		0.573527	0.956931	-0.383404	TRAP-T family transporter, DctM (12 TMs) subunit
RSP_0637		-0.263034	0.341376	-0.60441	hypothetical protein
RSP_0638		-0.0951572	0.175757	-0.270915	putative FAD dependent oxidoreductase protein
RSP_0640		0.0273375	-0.0326508	0.0599882	putative N-methylhydantoinase A
RSP_0641		0.263034	-0.321928	0.584963	transcriptional regulator, XRE family
RSP_0642		-0.267036	-0.409039	0.142002	-
RSP_0646		0.807355	-0.0477326	0.855088	ABC transporter, substrate-binding protein
RSP_0647	thiD	-0.955606	-0.966422	0.0108162	phosphomethylpyrimidine kinase( EC:2.7.4.7 )
RSP_0651		-0.616671	-0.719164	0.102493	Putative inositol monophosphatase protein
RSP_0652		-0.321344	-0.3841	0.0627561	UDP-glucose 4-epimerase
RSP_0653		-0.265752	0.237795	-0.503547	UDP-glucose 6-dehydrogenase( EC:1.1.1.22 )
RSP_0654		-0.571556	-0.455679	-0.115876	possible transporter, DMT superfamily
RSP_0655		-0.236234	-0.467779	0.231545	hypothetical protein
RSP_0656		-0.609204	-0.30632	-0.302883	Probable sodium/sulphate symporter
RSP_0657		-0.921259	-0.257036	-0.664223	hypothetical protein
RSP_0659		-0.160465	0.298081	-0.458546	Putative metallo-phosphoesterase
RSP_0660		-0.649115	0.321266	-0.970382	hypothetical protein
RSP_0661		0.897811	-0.0325434	0.930355	Probable tetrahydrofolate dehydrogenase/cyclohydrolase( EC:1.5.1.5 )
RSP_0662		-0.584963	0.112183	-0.697146	Putative chorismate mutase
RSP_0663		0.635109	-0.138162	0.773271	Formate-tetrahydrofolate ligase( EC:6.3.4.3 )
RSP_0664		0.0740006	0.624669	-0.550668	-
RSP_0665	ftsH	-0.316329	0.00978379	-0.326113	FtsH( EC:3.4.24.- )
RSP_0666		0.056994	0.0301266	0.0268674	Probable cell cycle protein
RSP_0667		0.582941	0.137013	0.445929	hypothetical protein
RSP_0668		0.382199	0.130512	0.251687	OmpA/MotB family protein
RSP_0669		0.808564	-0.52711	1.33567	translocation protein TolB precursor
RSP_0670		0.427967	-0.0948448	0.522811	Possible TolA protein
RSP_0671		0.828777	0.395142	0.433634	ExbD/TolR family protein
RSP_0672	TolQ	-0.68869	-0.579195	-0.109495	Biopolymer transport protein, TolQ
RSP_0675		-0.325329	0.0327628	-0.358092	putative TatD-related deoxyribonuclease
RSP_0676		-0.453173	0.253757	-0.706929	-
RSP_0677		0.271789	-0.205002	0.476791	-
RSP_0678		-0.158119	0.31732	-0.475439	hypothetical protein
RSP_0681		-0.252766	0.439755	-0.692521	hypothetical protein
RSP_0682	hemF	0.638488	0.896247	-0.25776	coproporphyrinogen III oxidase( EC:1.3.3.3 )
RSP_0684		-0.206451	0.0203486	-0.2268	Possible oxidoreductase; Short-chain dehydrogenase/reductase SDR
RSP_0685		-0.231017	-0.00129039	-0.229726	Possible ribosomal RNA small subunit methyltransferase C RsmC
RSP_0686		-0.336776	-0.0750791	-0.261697	ATP-dependent Clp protease adaptor protein clpS
RSP_0687		-0.584963	-0.0478285	-0.537134	Predicted hydrolase (haloacid dehalogenase (HAD) superfamily)
RSP_0688		-0.595108	0.233973	-0.829081	Probable penicillin-binding protein
RSP_0690	rdxI	-0.794673	-0.024771	-0.769902	Copper-translocating P-type ATPase, RdxI
RSP_0691	rdxH	-0.692949	0.190003	-0.882952	RdxH
RSP_0692	rdxB	-0.24195	0.217083	-0.459034	iron-sulfur cluster-binding protein
RSP_0696	ccoN	-0.926695	0.313474	-1.24017	Cbb3-type cytochrome oxidase CcoN subunit
RSP_0698	fnrL	0.326651	0.503988	-0.177338	Crp-Fnr regulatory protein (FnrL)
RSP_0701		0.4975	-0.0558355	0.553335	ABC peptide transporter, fused ATPase domains
RSP_0702		-0.204199	-0.297316	0.0931162	-
RSP_0703		-0.0319505	0.0465426	-0.0784931	ABC peptide transporter, inner membrane subunit
RSP_0704		0.83053	0.398898	0.431633	ABC peptide transporter, substrate binding protein
RSP_0705		0.32577	-0.0379679	0.363738	Cytochrome cy
RSP_0707		-0.915111	0.0118254	-0.926937	hypothetical protein
RSP_0708		0.00146244	0.0708193	-0.0693569	NUDIX hydrolase
RSP_0710	dnaX	-0.386896	0.061159	-0.448055	DNA polymerase III subunits gamma and tau
RSP_0711	YbaB	-0.056338	0.0274807	-0.0838187	hypothetical protein
RSP_0712	recR	-0.964199	-0.166897	-0.797302	recombination protein RecR
RSP_0713		-0.172131	0.0641666	-0.236298	hypothetical protein
RSP_0714		-0.11691	-0.0935536	-0.023356	hypothetical protein
RSP_0715		-0.205904	0.0357109	-0.241615	Ribonuclease T2
RSP_0716		-0.0263754	0.733966	-0.760342	NADPH/quinone reductase and related Zn-dependent oxidoreductase
RSP_0717		-0.857981	0.415037	-1.27302	hypothetical protein
RSP_0718	rpsU	0.0829352	-0.830721	0.913656	30S ribosomal protein S21
RSP_0719		-0.178337	0.0560878	-0.234425	phosphatidylserine decarboxylase
RSP_0720	pssA	-0.424345	-0.406428	-0.0179173	CDP-alcohol phosphatidyltransferase
RSP_0721	PmtA	-0.350783	-0.42283	0.0720467	Phosphatidylethanolamine N-methyltransferase( EC:2.1.1.17 )
RSP_0725		0.556948	0.0428805	0.514068	Thioredoxin, thioldisulfide interchange protein
RSP_0726		-0.219433	0.0799683	-0.299401	argininosuccinate lyase( EC:4.3.2.1 )
RSP_0727		-0.333424	-0.513527	0.180104	hypothetical protein
RSP_0728		-0.584963	-0.303392	-0.28157	hypothetical protein
RSP_0729	lysA	0.319573	-0.184469	0.504042	Orn/DAP/Arg decarboxylase, family 2( EC:4.1.1.20 )
RSP_0730		0.544216	0.271876	0.27234	hypothetical protein
RSP_0731		-0.736966	0.174029	-0.910995	hypothetical protein
RSP_0732		-0.362423	-0.338649	-0.023774	hypothetical protein
RSP_0733		-0.939312	-0.707819	-0.231493	cell division ATP-binding protein FtsE
RSP_0734		-0.182681	0.399292	-0.581973	cell division protein FtsX
RSP_0736	mobC	-0.985353	0.138197	-1.12355	MobC protein
RSP_0737	mobB	-0.646965	-0.286725	-0.36024	Molybdopterin guanine dinucleotide synthesis
RSP_0738	mobA	-0.540568	-0.392821	-0.147747	molybdopterin-guanine dinucleotide biosynthesis protein A
RSP_0739		0.206451	0.027049	0.179402	Branched chain amino acid efflux pump, large (AzlC) subunit
RSP_0742		-0.0966337	0.48528	-0.581914	probable acyl-CoA dehydrogenase
RSP_0743		0.0734121	-0.131082	0.204494	Putative translation factor
RSP_0744		0.41754	0.251539	0.166001	DNA-3-methyladenine glycosylase I( EC:3.2.2.20 )
RSP_0745		-0.489319	-0.112143	-0.377176	acetyl-CoA acetyltransferase( EC:2.3.1.9 )
RSP_0747		-0.167189	0.0293228	-0.196512	Short-chain dehydrogenase/reductase( EC:1.1.1.36 )
RSP_0748		-0.622588	0.108934	-0.731522	N-6 Adenine-specific DNA methylase
RSP_0749		-0.566427	0.0933965	-0.659823	hypothetical protein
RSP_0750		-0.657656	-0.278366	-0.37929	Geranylgeranyl pyrophosphate synthase/Polyprenyl synthetase
RSP_0751		-0.395929	0.603699	-0.999628	hypothetical protein
RSP_0753	SspA	0.21818	-0.622682	0.840862	Salt-stress induced outer membrane protein
RSP_0755	nusB	-0.162271	-0.330917	0.168645	putative N utilization substance protein B
RSP_0756	ribH1	0.198631	-0.606239	0.804871	6,7-dimethyl-8-ribityllumazine synthase beta chain
RSP_0757	ribBA	-0.23904	-0.608466	0.369427	Bifunctional GTP cyclohydrolase II/3,4-dihydroxy-2butanone-4-phosphate synthase
RSP_0758		-0.264386	0.245843	-0.510229	riboflavin synthase subunit alpha
RSP_0759		-0.322617	-0.554762	0.232145	putative capsule polysaccharide exporter
RSP_0760	mucS	0.00159855	-0.222392	0.223991	-
RSP_0761		0.165175	0.00623195	0.158943	hypothetical protein
RSP_0763	aatA	0.164322	0.149317	0.0150055	aspartate aminotransferase( EC:2.6.1.1 )
RSP_0764		-0.171427	-0.690251	0.518825	Multi Antimicrobial Extrusion (MATE) family efflux pump NorM
RSP_0766		-0.95989	0	-0.95989	hypothetical protein
RSP_0769		0.0176093	-0.583611	0.601221	Glutathione S-transferase
RSP_0772	parE	-0.501758	0.000239197	-0.501997	DNA topoisomerase IV subunit B
RSP_0773		0.0141541	-0.592046	0.6062	mannonate dehydratase( EC:4.2.1.8 )
RSP_0774		-0.765053	-0.0075386	-0.757514	RNA binding protein
RSP_0776	LolD	0.154723	-0.563901	0.718623	ABC lipoprotein efflux transporter, ATPase subunit, LolD
RSP_0777	LolE	-0.251062	0.188256	-0.439318	ABC lipoprotein efflux transporter, inner membrane subunit, LolE
RSP_0778	ProS	-0.364879	-0.635934	0.271056	prolyl-tRNA synthetase
RSP_0779	perM	-0.490507	-0.26036	-0.230146	Lipocalin-related protein and Bos/Can/Equ allergen
RSP_0780		0.286304	-0.830075	1.11638	hypothetical protein with ATP/GTP-binding site
RSP_0781		-0.238856	-0.18681	-0.0520455	-
RSP_0782		-0.820287	0.0529628	-0.87325	Ppx/GppA phosphatase
RSP_0783		0.268948	0.44443	-0.175482	hypothetical protein
RSP_0784		-0.135681	-0.441632	0.305951	putative acetyltransferase, GNAT family
RSP_0785		-0.517485	0.058964	-0.576449	Putative heat shock protein DnaJ
RSP_0786		0.0994037	-0.347923	0.447327	possible Endonuclease/Exonuclease/phosphatase fa
RSP_0787		-0.564763	0.773848	-1.33861	hypothetical protein
RSP_0788		-0.460576	0.616318	-1.07689	hypothetical protein
RSP_0795		-0.960472	0.577658	-1.53813	hypothetical protein
RSP_0796	cobQ	0.110424	0.717695	-0.607271	cobyric acid synthase
RSP_0801		-0.634099	0.183016	-0.817115	deacetylase / probable acetylpolyamine aminohydrolase
RSP_0802		-0.947105	-0.415303	-0.531802	Dipeptidase( EC:3.4.13.19 )
RSP_0804	DppD	-0.384664	0.336342	-0.721006	-
RSP_0805	DppC	-0.78161	0.67084	-1.45245	ABC dipeptide transporter, inner membrane subunit DppC
RSP_0807	DdpA	-0.331844	0.40596	-0.737804	ABC dipeptide transporter, substrate-binding subunit DdpA
RSP_0809		-0.487665	-0.358965	-0.1287	hypothetical protein
RSP_0810		-0.470891	0.348895	-0.819786	hypothetical protein
RSP_0811		-0.488747	0.716928	-1.20568	hypothetical protein
RSP_0812		-0.178874	0.125531	-0.304405	-
RSP_0814		-0.262919	-0.819169	0.55625	Acetyltransferase
RSP_0815	aspS	0.0309877	-0.546639	0.577627	aspartyl-tRNA synthetase( EC:6.1.1.12 )
RSP_0816		0.697988	-0.0554951	0.753483	Putative aminotransferase, class IV
RSP_0818		0.21799	-0.419678	0.637668	carbamoyl-phosphate synthase large subunit( EC:6.3.5.5 )
RSP_0819	rhlE2	0.183091	-0.642674	0.825765	DEAD/DEAH box helicase
RSP_0821		-0.0550897	-0.291889	0.2368	Esterase/lipase/thioesterase
RSP_0823	SHMT	-0.306112	0.0481535	-0.354266	serine hydroxymethyltransferase protein( EC:2.1.2.1 )
RSP_0824	pth	-0.445376	0.0378368	-0.483212	peptidyl-tRNA hydrolase( EC:3.1.1.29 )
RSP_0825	ppnk	-0.729398	-0.229532	-0.499867	probable inorganic polyphosphate/ATP-NAD kinase( EC:2.7.1.23 )
RSP_0826		-0.646363	0.519028	-1.16539	hypothetical protein
RSP_0828		-0.606283	0.0542617	-0.660545	Major facilitator superfamily (MFS) transporter
RSP_0829	lctB	-0.740259	0.055163	-0.795422	Lactate dehydrogenase( EC:1.1.2.3 )
RSP_0830		-0.790118	0.271457	-1.06158	CBS-domain-containing membrane protein
RSP_0831	trpA	-0.229006	-0.281473	0.0524674	tryptophan synthase subunit alpha( EC:4.2.1.20 )
RSP_0832		-0.420851	-0.18313	-0.237721	Putative GTP-binding protein
RSP_0834	xanB	-0.175742	0.316536	-0.492279	mannose-6-phosphate isomerase / mannose-1-phosphate guanylyltransferase( EC:2.7.7.22 )
RSP_0835	manB	-0.765535	-0.180595	-0.58494	phosphomannomutase( EC:5.4.2.8 )
RSP_0837		-0.485427	0.077041	-0.562468	hypothetical protein
RSP_0838		0.0633259	-0.2553	0.318626	putative DNA polymerase III, delta subunit / DNA binding( EC:2.7.7.7 )
RSP_0839		0.0475207	-0.0608033	0.108324	Predicted secreted periplasmic protein
RSP_0840	leuS	0.372101	0.0839735	0.288128	leucyl-tRNA synthetase( EC:6.1.1.4 )
RSP_0841		-0.286569	-0.267202	-0.0193675	hypothetical protein
RSP_0842		-0.420869	-0.887869	0.467001	putative porin
RSP_0843		-0.442431	-0.941059	0.498628	Conserved protein containing sulfotransfer domain
RSP_0844		-0.320809	-0.962492	0.641683	hypothetical protein
RSP_0845		0.280108	-0.255257	0.535365	hypothetical protein
RSP_0846	ribA	0.615735	-0.0554441	0.671179	GTP cyclohydrolase II( EC:3.5.4.25 )
RSP_0847		0.239188	-0.604071	0.843259	two component transcriptional regulator, winged helix family
RSP_0848	xthA1	0.0103419	-0.295898	0.30624	Exodeoxyribonuclease III( EC:3.1.11.2 )
RSP_0852	fghA	0.109624	-0.932886	1.04251	S-formylglutathione hydrolase( EC:3.1.1.1,EC:3.1.2.12 )
RSP_0853		-0.355829	0.843462	-1.19929	hypothetical protein
RSP_0854		0.0641303	-0.3526	0.41673	Predicted ornithine cyclodeaminase( EC:4.3.1.12 )
RSP_0858		-0.404162	-0.195848	-0.208314	Putative transporter, RhaT family, DMT superfamily
RSP_0859	leuB	-0.504996	-0.255642	-0.249354	hypothetical protein( EC:1.1.1.85 )
RSP_0861		-0.83757	0.133885	-0.971455	putative transmembrane hypothetical protein
RSP_0862	leuD	-0.599709	-0.90538	0.305671	isopropylmalate isomerase small subunit( EC:4.2.1.33 )
RSP_0863	leuC	-0.203821	-0.677923	0.474101	isopropylmalate isomerase large subunit( EC:4.2.1.33 )
RSP_0864		-0.643856	0.807355	-1.45121	Puative heme-binding hypothetical protein
RSP_0865		-0.386709	0.213851	-0.600559	hypothetical protein
RSP_0866		-0.742504	0.128657	-0.871161	hypothetical protein
RSP_0868		-0.523834	0.0906528	-0.614487	putative transcriptional regulator
RSP_0870		-0.500908	0.437442	-0.93835	hypothetical protein
RSP_0873		-0.760752	0.408085	-1.16884	N-formylmethionyl tRNA deformylase
RSP_0874		-0.613757	0.0603005	-0.674058	Formylmethionine deformylase
RSP_0876		-0.519477	-0.211629	-0.307848	Chromosome segregation protein SMC2
RSP_0877		-0.949535	-0.789154	-0.160381	Putative transporter, RhaT family, DMT superfamily
RSP_0878		-0.86463	-0.912537	0.0479074	putative acetyltransferase protein
RSP_0879		-0.377594	-0.239019	-0.138576	hypothetical protein
RSP_0880	dadA	0.464717	-0.431716	0.896433	#N/A
RSP_0881		-0.133673	0.549515	-0.683188	Putative soluble lytic transglycosylase
RSP_0882	DapA	0.736966	0.536417	0.200548	dihydrodipicolinate synthase( EC:4.2.1.52 )
RSP_0883		-0.342392	-0.263034	-0.0793578	SsrA-binding protein
RSP_0885	SseA	-0.0663385	0.278585	-0.344924	Thiosulfate sulfurtransferase, Rhodanese-like( EC:2.8.1.1,EC:2.8.1.2 )
RSP_0886	TyrB	-0.453659	-0.201531	-0.252128	aspartate aminotransferase( EC:2.6.1.57 )
RSP_0887	MrcB	-0.754659	-0.0023705	-0.752288	Glycosyl transferase, family 51
RSP_0890		0.511791	-0.082219	0.59401	possible protein yrbC precursor
RSP_0891	vacJ	-0.196902	-0.425327	0.228424	putative lipoprotein
RSP_0892		0.390611	0.128836	0.261776	ABC protein toxin exporter, fused ATPase and inner membrane domain
RSP_0893		0.366374	-0.0272043	0.393578	RTX secretion protein D, HlyD family
RSP_0894		-0.688356	0.454902	-1.14326	hypothetical protein
RSP_0895		-0.183847	0.443052	-0.626898	phosphodiesterase-like
RSP_0896		-0.0426665	-0.348542	0.305876	hypothetical protein
RSP_0897		-0.356144	-0.0085115	-0.347632	Glutathione S-transferase( EC:2.5.1.18 )
RSP_0899		0.243926	0.0860917	0.157834	AhpC/TSA family protein
RSP_0900		0.00568364	-0.0714505	0.0771342	FAD-dependent pyridine nucleotide-disulphide oxidoreductase
RSP_0907	dctR	-0.503766	0.0843679	-0.588134	two component transcriptional regulator, LuxR family
RSP_0909	dctS	-0.0897839	0.265383	-0.355167	multisensor signal transduction histidine kinase
RSP_0910	dctP	-0.412449	0.533965	-0.946414	TRAP-T family transporter, C4-dicarboxylate-binding protein DctP
RSP_0911	dctQ	-0.861476	0.0221023	-0.883578	TRAP-T family C4-dicarboxylate transporter, DctQ (4TMs) subunit
RSP_0912	dctM	-0.523283	-0.426261	-0.0970212	TRAP-T family C4-dicarboxylate transporter, DctM (12TMs) subunit
RSP_0913	crt	-0.2525	0.962992	-1.21549	Enoyl-CoA hydratase/isomerase
RSP_0914		-0.505789	0.288758	-0.794547	Short-chain dehydrogenase/reductase SDR
RSP_0915		-0.196315	0.256545	-0.45286	hypothetical protein
RSP_0916	pmbA	-0.146278	-0.0558273	-0.0904508	Putative PmbA/TldD protein invoved in modulation of DNA gyrase
RSP_0917		-0.380085	0.503708	-0.883793	Inositol monophosphatase
RSP_0923	map1	-0.449615	-0.368247	-0.0813682	Methionine aminopeptidase, subfamily 1( EC:3.4.11.18 )
RSP_0924	cinA	-0.28261	0.0951752	-0.377785	Predicted nucleotide-utilizing enzyme/competence-damage associated protein
RSP_0925	yobR	-0.271093	-0.0666924	-0.2044	Putative acetyl transferase
RSP_0926		-0.4842	-0.0764204	-0.407779	OmpA/MotB family protein
RSP_0928		-0.714598	-0.346345	-0.368252	hypothetical protein
RSP_0929	accD	-0.515541	-0.0564873	-0.459054	Acetyl-CoA carboxylase carboxyl transferase, beta subunit
RSP_0930	folC	-0.307665	0.0144694	-0.322134	-
RSP_0931	ialA	0.0544478	0.0365259	0.0179219	NUDIX hydrolase( EC:3.6.1.- )
RSP_0932	ctpA	0.464859	-0.104416	0.569275	Peptidase family S41( EC:3.4.21.102 )
RSP_0933		-0.239856	-0.308424	0.0685684	hypothetical protein
RSP_0934	gpmI	-0.491764	-0.367579	-0.124185	phosphoglyceromutase( EC:5.4.2.1 )
RSP_0935		-0.243186	0.00715329	-0.250339	MiaB-like Radical SAM protein
RSP_0936	dapF	-0.17702	0.211775	-0.388794	Diaminopimelate epimerase( EC:5.1.1.7 )
RSP_0937		-0.695792	-0.69883	0.00303863	Alpha amylase, catalytic subdomain
RSP_0939		-0.432959	0.213103	-0.646062	-
RSP_0940		0.857503	-0.136976	0.99448	ABC transporter, periplasmic substrate binding protein
RSP_0943	yhxA	-0.597453	0.342203	-0.939657	probable adenosylmethionine-8-amino-7-oxononanoate aminotransferase( EC:2.6.1.62,EC:2.6.1.77 )
RSP_0945		0.0156816	-0.554351	0.570033	-
RSP_0947		0.415037	0.524662	-0.109624	hypothetical protein
RSP_0948	otsA	-0.765535	0.540856	-1.30639	probable OtsA trehalose-6-phosphate synthase( EC:2.4.1.15 )
RSP_0949	ostB	-0.976153	0.484862	-1.46102	putative trehalose-6-phosphate phosphatase( EC:3.1.3.12 )
RSP_0950		0.364329	0.552588	-0.188259	Arginine utilization protein RocB
RSP_0951		0.289507	0	0.289507	hypothetical protein
RSP_0953		-0.361174	-0.359525	-0.00164945	hypothetical protein
RSP_0954		0.0603555	0.673853	-0.613497	Transglutaminase-like domain
RSP_0955		0.0178972	0.79424	-0.776342	5'-nucleotidase( EC:3.1.3.5 )
RSP_0956		-0.644519	-0.482152	-0.162368	hypothetical protein
RSP_0957	pyrD	-0.548472	0.466047	-1.01452	-
RSP_0958		-0.378512	-0.0565835	-0.321928	RAM domain protein
RSP_0959		-0.670564	0.0101482	-0.680713	ATPase( EC:3.1.11.5 )
RSP_0960		0.607683	-0.466071	1.07375	alcohol dehydrogenase
RSP_0961	MeaA	0.768852	0.879055	-0.110204	similiar to methylmalonyl-CoA mutase
RSP_0962		0.125978	-0.520388	0.646366	Dihydrolipoamide dehydrogenase( EC:1.8.1.4 )
RSP_0964	sucB	0.321928	-0.902864	1.22479	dihydrolipoamide acetyltransferase( EC:2.3.1.61 )
RSP_0966	sucD	-0.116249	-0.945444	0.829195	Succinyl-CoA synthetase, alpha subunit( EC:6.2.1.5 )
RSP_0967	sucC	0.0751356	-0.674393	0.749529	succinyl-CoA synthetase subunit beta( EC:6.2.1.5 )
RSP_0968	mdh	-0.189432	-0.308849	0.119417	malate dehydrogenase( EC:1.1.1.37 )
RSP_0969		0.134093	0.14667	-0.0125768	putative integral membrane protein
RSP_0970		0.200421	0.448314	-0.247893	-
RSP_0971		-0.0801703	-0.589322	0.509152	hypothetical protein
RSP_0972		-0.540568	0.146841	-0.68741	hypothetical protein
RSP_0973		-0.436712	0.0569271	-0.493639	MaoC family protein
RSP_0975		-0.796467	-0.641207	-0.15526	putative succinate dehydrogenase, hydrophobic membrane anchor protein
RSP_0976	sdhA	-0.729263	-0.917685	0.188422	succinate dehydrogenase( EC:1.3.5.1,EC:1.3.99.1 )
RSP_0982		-0.579327	0.934371	-1.5137	zinc metallopeptidase-like protein
RSP_0983		0.0356187	-0.631613	0.667231	hypothetical protein
RSP_0987		-0.710493	-0.839802	0.129308	-
RSP_0992	phaA%2FB	-0.362862	-0.723138	0.360276	pH adaption potassium efflux system, PhaA/B subunit
RSP_0998	nhaD	-0.411973	-0.891032	0.479059	-
RSP_1001		-0.238774	0.123506	-0.36228	hypothetical protein
RSP_1002	pyrB	0.198904	-0.174174	0.373079	aspartate carbamoyltransferase catalytic subunit( EC:2.1.3.2 )
RSP_1003	pyrC	-0.126001	-0.161743	0.0357414	Dihydroorotase and related cyclic amidohydrolase( EC:3.5.2.3 )
RSP_1004		0.120854	-0.697073	0.817927	hypothetical protein
RSP_1005	gshA	-0.157268	-0.165377	0.00810839	putative glutathione synthetase
RSP_1006		-0.846727	0.2811	-1.12783	-
RSP_1008		-0.562443	0.337204	-0.899647	4-hydroxybenzoate octaprenyltransferase
RSP_1009		0.110661	0.481638	-0.370977	possible outer membrane protein, OmpA family
RSP_1010		-0.577365	-0.421957	-0.155408	possible esterase/lipase/thioesterase
RSP_1011		0.691878	0.568284	0.123594	hypothetical protein
RSP_1012	gabD4	0.0176038	0.555908	-0.538304	succinate-semialdehyde dehdyrogenase( EC:1.2.1.16 )
RSP_1013		-0.11514	0.343516	-0.458656	possible Hemolysin
RSP_1014		0.612594	0.359403	0.253191	sigma24
RSP_1015		0.729642	0.455045	0.274598	Putative membrane protein with von Willebrand (VWA) domain
RSP_1016		0.377116	0.459367	-0.0822509	small heat shock protein
RSP_1018		-0.761037	0.0331919	-0.794229	Glycolate oxidase iron-sulfur subunit
RSP_1020	glcD	-0.412667	0.299705	-0.712371	putative glycolate oxidase subunit protein
RSP_1021		-0.437877	0.424375	-0.862253	hypothetical protein
RSP_1022		0.643782	0.467948	0.175834	conserved hypothetical protein (possibly transmembrane)
RSP_1023		0.477285	0.65415	-0.176864	hypothetical protein
RSP_1024		0.239238	0.318427	-0.0791888	Putative MoxR family protein
RSP_1025		0.255751	-0.767339	1.02309	hypothetical protein
RSP_1026		0.0242475	-0.50696	0.531208	hypothetical protein
RSP_1027		0.102362	-0.30189	0.404252	hypothetical protein
RSP_1028		-0.320206	-0.224894	-0.0953119	DNA polymerase I
RSP_1029		-0.298272	0.597902	-0.896173	possible Histidine triad (HIT) protein
RSP_1030		-0.720245	-0.584414	-0.135832	putative pfkB family carbohydrate kinase
RSP_1031		-0.696777	-0.321928	-0.374848	Endonuclease III( EC:4.2.99.18 )
RSP_1033		0.381113	0.22277	0.158343	OmpA family protein
RSP_1034	pdhR	-0.122857	0.11947	-0.242326	Pyruvate dehydrogenase complex repressor
RSP_1035	atpF	-0.468706	-0.358643	-0.110063	FoF1 ATP synthase, subunit B
RSP_1036	atpX	-0.742126	-0.266096	-0.47603	FoF1 ATP synthase, subunit B
RSP_1037	atpE	-0.303493	-0.560256	0.256763	ATP synthase subunit C( EC:3.6.3.14 )
RSP_1038	atpB	-0.0608603	-0.359993	0.299133	ATP synthase subunit A( EC:3.6.3.14 )
RSP_1039	atpI	-0.316284	-0.539473	0.223189	FoF1 ATP synthase, subunit I
RSP_1040		0.913585	-0.520629	1.43421	transcriptional regulator, ArsR family
RSP_1041		-0.0626449	0.22026	-0.282905	-
RSP_1042		-0.314511	-0.296358	-0.018153	hypothetical protein
RSP_1043	rpmE	-0.444873	-0.739915	0.295043	50S ribosomal protein L31
RSP_1044	rplS	-0.239779	-0.65195	0.412171	50S ribosomal protein L19
RSP_1045	trmD	-0.293196	-0.581535	0.288338	tRNA (guanine-N1-)-methyltransferase( EC:2.1.1.31 )
RSP_1049	pheAa	-0.871267	-0.918863	0.0475966	chorismate mutase( EC:5.4.99.5 )
RSP_1051		0.00683975	-0.887101	0.893941	hypothetical protein
RSP_1052		0.16497	-0.951898	1.11687	possible Acetyltransferase
RSP_1053	ffh	-0.114968	-0.311608	0.19664	Signal recognition particle protein ffh
RSP_1055		-0.688056	-0.12059	-0.567466	transcriptional regulator, LysR family
RSP_1056		-0.814352	-0.340916	-0.473436	periplasmic sensor signal transduction histidine kinase
RSP_1057	merA1	-0.0129982	-0.160224	0.147225	Putative mercuric reductase protein( EC:1.16.1.1 )
RSP_1058		-0.768037	-0.175572	-0.592465	hypothetical transmemebrane protein
RSP_1059	rpmH	0.108357	-0.65665	0.765007	50S ribosomal protein L34
RSP_1060	rnpA	-0.287085	-0.438789	0.151704	Ribonuclease P protein component
RSP_1061		-0.522468	-0.0879477	-0.43452	hypothetical protein
RSP_1062		-0.239827	-0.163797	-0.0760305	ATPase of the PP superfamily
RSP_1064		-0.213458	-0.438848	0.22539	putative inner membrane protein translocase component YidC
RSP_1065		-0.528302	-0.8761	0.347797	-
RSP_1066		-0.688881	-0.891501	0.20262	GTP-binding protein
RSP_1067	fixR	-0.784581	0.4693	-1.25388	Short-chain alcohol dehydrogenase
RSP_1068	argB	-0.3946	-0.460217	0.065617	acetylglutamate kinase( EC:2.7.2.8 )
RSP_1070		-0.890122	-0.304226	-0.585896	hypothetical protein
RSP_1074	uvrC	-0.209108	0.235556	-0.444664	excinuclease ABC subunit C
RSP_1075		-0.32925	0	-0.32925	short chain dehydrogenase
RSP_1076	sohB	-0.705214	-0.510615	-0.194599	Peptidase family S49
RSP_1077		0	0.723947	-0.723947	-
RSP_1085		-0.376854	-0.364411	-0.0124429	hypothetical protein
RSP_1086	sdh	0.100841	0.354792	-0.253951	saccharopine dehydrogenase (NAD, L-lysine forming)
RSP_1091		0.441648	-0.986882	1.42853	Putative cyclopropane/cyclopropene fatty acid synthesis protein, flavin amine oxidase
RSP_1092	rpoE	0.95048	-0.364738	1.31522	RNA polymerase sigma-70 factor
RSP_1093	chrR	0.644721	-0.0354125	0.680134	Anti-sigma factor ChrR
RSP_1094		-0.0528167	-0.718729	0.665912	hypothetical protein
RSP_1095	mutL	-0.222055	-0.732322	0.510267	DNA mismatch repair protein
RSP_1097		0.711324	-0.245175	0.956498	-
RSP_1098		-0.260063	-0.153258	-0.106804	hypothetical protein
RSP_1099	LspA	-0.116814	-0.596322	0.479509	signal peptidase II
RSP_1100	purH	-0.719295	-0.134281	-0.585013	bifunctional phosphoribosylaminoimidazolecarboxamide formyltransferase/IMP cyclohydrolase( EC:2.1.2.3 )
RSP_1101		-0.518691	0.0603165	-0.579008	hypothetical protein
RSP_1104		-0.392317	-0.535595	0.143278	hypothetical protein
RSP_1105	DapB	-0.675889	-0.597999	-0.0778904	dihydrodipicolinate reductase( EC:1.3.1.26 )
RSP_1107		0.0776988	0.0202704	0.0574283	hypothetical protein
RSP_1108	TruB	0.24131	0.0708503	0.170459	tRNA pseudouridine synthase B
RSP_1113		-0.684498	0.21983	-0.904328	Hemolysin-type calcium-binding region; RTX toxin
RSP_1119		-0.234275	-0.280327	0.0460518	ABC protein exporter, fused ATPase and inner membrane subunits
RSP_1120		0.058103	0.568106	-0.510003	protein secretion protein, HlyD family, membrane fusion protein
RSP_1123	DnaE	-0.377896	0.0685726	-0.446469	DNA polymerase III, alpha subunit
RSP_1125	MltB	0.762156	-0.286261	1.04842	-
RSP_1126	rnr	-0.692417	-0.0606054	-0.631812	Exoribonuclease R
RSP_1127	ElaA	0	0.805353	-0.805353	acetyltransferase, GNAT family
RSP_1128	dapE	0.390109	0.108177	0.281932	succinyl-diaminopimelate desuccinylase
RSP_1130		-0.365649	-0.503535	0.137885	hypothetical membrane protein
RSP_1131	dapD	-0.533432	-0.0582374	-0.475195	2,3,4,5-tetrahydropyridine-2-carboxylate N-succinyltransferase( EC:2.3.1.117 )
RSP_1132		0.459432	-0.163999	0.623431	hypothetical protein
RSP_1135	ispA	-0.415037	0.253071	-0.668109	geranylgeranyl pyrophosphate synthetase
RSP_1137		-0.581685	0.802414	-1.3841	Histone deacetylase family protein
RSP_1139		-0.205225	0.667253	-0.872478	transcriptional regulator, MarR family
RSP_1140	ilvE	-0.0196494	-0.165059	0.14541	branched-chain amino acid aminotransferase
RSP_1141		-0.177819	0.478335	-0.656154	hypothetical protein
RSP_1142		0.678072	0.18124	0.496832	hypothetical membrane protein
RSP_1143		0.573865	0.85561	-0.281745	4Fe-4S ferredoxin, iron-sulfur cluster binding protein
RSP_1144	Gst	-0.156628	-0.321255	0.164627	Glutathione S-transferase
RSP_1147		-0.874469	-0.3484	-0.526069	hypothetical protein
RSP_1148		-0.620691	-0.393722	-0.226969	hypothetical protein
RSP_1149	gltD	-0.518031	-0.260569	-0.257462	Glutamate synthase (beta subunit)
RSP_1150	bacA	-0.384011	0.022222	-0.406233	undecaprenyl pyrophosphate phosphatase
RSP_1151		-0.351078	-0.0124037	-0.338674	NADH-ubiquinone oxidoreductase( EC:1.6.5.3 )
RSP_1152	rnd	-0.256529	-0.37318	0.116651	Ribonuclease D
RSP_1153	GutQ	-0.291808	0.0881888	-0.379997	Sugar phosphate Isomerase( EC:5.3.1.13 )
RSP_1154		-0.157952	-0.245444	0.0874916	hypothetical protein
RSP_1155		-0.845726	-0.236152	-0.609573	OstA-like protein
RSP_1156		-0.677408	-0.210508	-0.466899	ABC transporter, ATPase subunit
RSP_1157	PSrp1	0.25021	0.382248	-0.132037	Ribosomal subunit interface protein Y
RSP_1159	galU	-0.573375	0.274201	-0.847575	UDP-glucose pyrophosphate( EC:2.7.7.9 )
RSP_1160	kdsB	-0.859757	-0.0325679	-0.827189	3-deoxy-manno-octulosonate cytidylyltransferase
RSP_1161		-0.0489096	0.113139	-0.162049	3'-Phosphadenosine 5'-phosphosulfate 3'-phosphatase
RSP_1162		0.212581	-0.537264	0.749846	hypothetical protein
RSP_1163	nusA	-0.129846	-0.452849	0.323003	transcription elongation factor NusA
RSP_1166	mutT	-0.239188	-0.165939	-0.0732485	NTP pyrophosphohydrolase
RSP_1167	argJ	0.177283	-0.167313	0.344596	bifunctional ornithine acetyltransferase/N-acetylglutamate synthase protein( EC:2.3.1.35 )
RSP_1169	secA	-0.0108161	-0.18908	0.178264	translocase
RSP_1170		-0.144489	-0.611598	0.467109	OmpA family protein
RSP_1171	radC	-0.206451	0.859822	-1.06627	DNA repair protein
RSP_1172	dnaJ	-0.0914509	-0.142827	0.0513757	Chaperone, DnaJ
RSP_1173	dnaK	-0.263512	-0.05799	-0.205522	Heat shock protein (Hsp70, DnaK
RSP_1176	xylA	-0.678072	-0.532886	-0.145186	xylose isomerase( EC:5.3.1.5 )
RSP_1178		-0.523562	-0.531291	0.00772861	ABC sugar (xylose) transporter, ATPase subunit
RSP_1179	xylH	0.329308	-0.217522	0.54683	-
RSP_1181	xylR	-0.372966	0.267124	-0.64009	xylose operon repressor
RSP_1182		-0.402241	-0.312539	-0.0897021	putative outer membrane protein
RSP_1183		-0.612425	-0.776421	0.163996	hypothetical protein
RSP_1184		-0.0561431	-0.871267	0.815124	ribonuclease BN
RSP_1185		-0.342266	-0.830063	0.487797	hypothetical protein
RSP_1186		-0.571373	-0.772399	0.201026	hypothetical protein
RSP_1187		-0.418144	-0.663681	0.245537	hypothetical protein
RSP_1188	wcaG	-0.485427	-0.925999	0.440573	Nucleotide sugar epimerase/dehydratase
RSP_1189	wcaJ	-0.834941	0.304855	-1.1398	sugar transferase
RSP_1190		-0.187279	0.106276	-0.293555	hypothetical protein
RSP_1191		-0.640597	0.0299466	-0.670544	transcriptional regulator, MarR family
RSP_1192		-0.360176	0.271181	-0.631357	0
RSP_1193		-0.379615	0.397501	-0.777116	0
RSP_1194	grxC	-0.271302	-0.755274	0.483972	Glutaredoxin
RSP_1196		0.164178	-0.00119428	0.165372	SAM-dependent methyltransferase
RSP_1197	HemH	-0.0731812	-0.105003	0.0318219	ferrochelatase( EC:4.99.1.1 )
RSP_1199		0.635798	-0.208753	0.844551	secreted conserved hypothetical protein
RSP_1200		0.552107	-0.183503	0.73561	hypothetical protein
RSP_1201		-0.359749	-0.206091	-0.153658	hypothetical protein
RSP_1202	TrmA	-0.326228	-0.173203	-0.153025	putative RNA SAM-dependent methyltransferase, TrmA family
RSP_1203		-0.420498	-0.382496	-0.0380019	ABC multidrug efflux pump, fused ATPase and inner membrane subunits
RSP_1204		-0.455706	0.112284	-0.56799	ABC multidrug efflux pump, fused ATPase and inner membrane subunits
RSP_1205		0.60514	-0.82909	1.43423	Poly A polymerase family protein
RSP_1206		-0.713342	-0.990684	0.277342	putative phosphohydrolase (mutT/nudix family protein)
RSP_1207	hslO	-0.0786098	-0.601393	0.522784	putative Hsp33 protein
RSP_1208		0.0506261	-0.621488	0.672114	NUDIX hydrolase
RSP_1211		-0.442201	0.176157	-0.618358	0
RSP_1212	argG	-0.279574	-0.567185	0.287611	argininosuccinate synthase( EC:6.3.4.5 )
RSP_1213		-0.201634	-0.555752	0.354118	hypothetical protein
RSP_1214		-0.662305	0.351675	-1.01398	-
RSP_1216	rbsK	-0.928917	-0.449328	-0.479589	putative RbsK, Carbohydrate kinase, ribokinase family
RSP_1218	mutS	-0.672915	0.0502231	-0.723139	DNA mismatch repair protein
RSP_1219	grpE	-0.233797	0.0231735	-0.256971	putative chaperone protein GrpE (heat shock protein)
RSP_1220	hrcA	-0.139403	-0.357518	0.218115	heat-inducible transcription repressor
RSP_1221	rph	-0.644401	-0.486488	-0.157913	ribonuclease PH( EC:2.7.7.56 )
RSP_1222	ham1	-0.631355	-0.155843	-0.475512	putative deoxyribonucleotide triphosphate pyrophosphatase
RSP_1223	tdcF	-0.394631	-0.615336	0.220705	Putative translation initiation inhibitor, yjgF family / putative Endoribonuclease L-PSP
RSP_1225	spo0J	-0.989193	-0.764799	-0.224394	ParB-like partition protein
RSP_1226		-0.111031	0.243926	-0.354957	-
RSP_1227	parA	-0.846999	-0.914535	0.0675361	putative chromosome partitioning protein, ParA
RSP_1228	gidB	-0.517022	-0.60921	0.0921885	putative GidB, Glucose inhibited division protein
RSP_1229	gidA	-0.21056	-0.635695	0.425135	glucose-inhibited division protein A
RSP_1232		-0.431716	-0.234465	-0.197251	putative integral membrane protein
RSP_1233	maf	-0.316755	-0.235803	-0.0809523	putative Maf/YceF/YhdE family protein
RSP_1234	aroE	0.456065	0.658058	-0.201993	putative shikimate 5-dehydrogenase
RSP_1235	coaE	0.0780025	0.326844	-0.248841	Dephospho-CoA kinase
RSP_1236	dnaQ	0.201634	0.13179	0.069844	putative DNA polymerase III, epsilon subunit and related 3'-5' exonuclease
RSP_1237	secB	-0.105197	-0.195833	0.0906367	Preprotein translocase subunit SecB
RSP_1238	fxsA	-0.372809	-0.487864	0.115055	putative FxsA cytoplasmic membrane protein
RSP_1239		-0.297916	-0.563623	0.265707	hypothetical protein
RSP_1240		-0.13282	-0.209431	0.0766113	putative membrane-bound lytic murein transglycosylase A transmembrane protein
RSP_1242		0.584963	0.351941	0.233022	hypothetical protein
RSP_1243		-0.514362	-0.222392	-0.29197	transcriptional regulator, LacI family
RSP_1247		-0.265772	0.321928	-0.5877	ABC sugar transporter, ATPase subunit
RSP_1252		0.123382	0.472594	-0.349212	2-nitropropane dioxygenase-like protein
RSP_1259		-0.430634	-0.530515	0.0998804	hypothetical protein
RSP_1260		-0.244419	0.251375	-0.495794	hypothetical protein
RSP_1268	kdpD	-0.862608	-0.0771579	-0.78545	-
RSP_1269	kdpE	1	0.644287	0.355713	#N/A
RSP_1270		0.50696	0.228028	0.278932	hypothetical protein
RSP_1271		-0.200507	0.146914	-0.347421	periplasmic sensor signal transduction histidine kinase
RSP_1272		-0.7986	0.193681	-0.992281	RNA polymerase sigma-70 factor
RSP_1273		-0.547488	-0.0871519	-0.460336	hypothetical protein
RSP_1274		0.041119	0.874729	-0.83361	two-component response regulator
RSP_1275		-0.873308	0.67282	-1.54613	-
RSP_1276		0.736966	0.318176	0.41879	hypothetical protein
RSP_1277		-0.700792	0.219877	-0.920669	hypothetical protein
RSP_1278	cbbZ	-0.582375	0.0413041	-0.623679	phosphoglycolate phosphatase( EC:3.1.3.18 )
RSP_1279	cbbY	-0.773724	0.94188	-1.7156	CbbY family protein
RSP_1284	prkA	-0.368321	-0.199506	-0.168815	Phosphoribulokinase( EC:2.7.1.19 )
RSP_1286	cbbR	-0.474442	-0.337501	-0.136941	RuBisCO operon transcriptional regulator, CbbR
RSP_1288		-0.424498	-0.905863	0.481366	ABC branched chain amino acid family transporter, ATPase subunit
RSP_1289		-0.754888	-0.0651983	-0.689689	-
RSP_1290		-0.23944	-0.159889	-0.0795514	ABC branched chain amino acid family transporter, inner membrane subunit
RSP_1291		-0.669924	-0.30189	-0.368033	ABC branched chain amino acid family transporter, periplasmic substrate binding protein
RSP_1292		0.191317	0.671412	-0.480095	putative Aldehyde dehydrogenase
RSP_1293		0.0204641	-0.152704	0.173168	putative acyl-carrier protein
RSP_1294		-0.0170546	0.0460025	-0.0630571	-
RSP_1296	nagA	0.00562833	0.00232505	0.00330328	putative N-acetylglucosamine-6-phosphate deacetylase
RSP_1297		-0.870855	0.383329	-1.25418	transcriptional regulator, LysR family
RSP_1299		-0.820768	0.507219	-1.32799	putative binding domain
RSP_1304		0.0815299	0.365696	-0.284166	flagellar hook-associated protein
RSP_1306		0.0909789	-0.0660164	0.156995	-
RSP_1314		0.186413	1	-0.813587	hypothetical protein
RSP_1315		0	0.415037	-0.415037	hypothetical protein
RSP_1318		-0.519533	-0.0252092	-0.494324	hypothetical protein
RSP_1322	fhlB	0.0612268	-0.33542	0.396647	-
RSP_1335		0.459432	-0.250752	0.710184	hypothetical protein
RSP_1337	aarF	-0.894761	-0.123292	-0.771469	probable ubiquinone biosynthesis protein
RSP_1338	ubiE	-0.775621	0.411639	-1.18726	methyltransferase
RSP_1339		0.0817046	0.201634	-0.119929	Formamidopyrimidine-DNA glycolase( EC:3.2.2.23 )
RSP_1340		-0.427528	-0.201389	-0.22614	-
RSP_1341	rpsT	0.356062	-0.571693	0.927754	Ribosomal protein S20
RSP_1342	dnaA	-0.132918	-0.118764	-0.0141541	chromosomal replication initiation protein
RSP_1343		0.0182406	-0.456076	0.474317	DNA polymerase III subunit beta
RSP_1344	recF	-0.354661	-0.293489	-0.0611716	recombination protein F
RSP_1346		-0.367634	-0.191803	-0.175831	DNA gyrase subunit B
RSP_1349		0.0678154	0.18555	-0.117734	hypothetical protein
RSP_1350	serB	-0.125531	0.0275898	-0.153121	phosphoserine phosphatase
RSP_1351	serC	-0.464997	0.849243	-1.31424	phosphoserine aminotransferase
RSP_1352		-0.29702	0.335696	-0.632716	D-3-phosphoglycerate dehydrogenase
RSP_1353		-0.097019	-0.108562	0.0115431	hypothetical protein
RSP_1354		-0.0313822	0.0902522	-0.121634	beta-ketothiolase( EC:2.3.1.9 )
RSP_1355		-0.301672	0.51633	-0.818002	Glycosyl transferase, family 51
RSP_1356		-0.213712	0.612105	-0.825817	hypothetical protein
RSP_1358		0.0787582	-0.343779	0.422537	hypothetical protein
RSP_1359	recQ	0.0142038	-0.0869165	0.10112	DEAD/DEAH box helicase
RSP_1361		0.253757	0.620882	-0.367125	hypothetical protein
RSP_1362		-0.565348	0	-0.565348	Major facilitator superfamily (MFS) transporter
RSP_1363	mepA	-0.226509	0.455866	-0.682375	penicillin-insensitive murein endopeptidase
RSP_1364		0.234465	0.353459	-0.118994	hypothetical protein
RSP_1365		-0.423703	-0.847997	0.424294	-
RSP_1366		0	0.406506	-0.406506	hypothetical protein
RSP_1367		-0.0849293	-0.403009	0.31808	nicotinate phosphoribosyltransferase
RSP_1368	pncA	-0.275634	0.0676462	-0.343281	probable pyrazinamidase/nicotinamidase
RSP_1369		-0.249614	-0.337152	0.0875377	Short-chain dehydrogenase/reductase SDR
RSP_1370		-0.33531	0.681527	-1.01684	-
RSP_1371		-0.13147	0.48528	-0.61675	putative 2-dehydro-3-deoxygalactonokinase
RSP_1372		0.118963	0.567121	-0.448158	-
RSP_1373		-0.408253	-0.418702	0.0104495	Major facilitator superfamily (MFS) transporter
RSP_1374	lpsB	-0.153017	-0.509016	0.355999	putative lipopolysaccharide core biosynthesis mannosyltransferase protein
RSP_1375		-0.484024	-0.077041	-0.406983	-
RSP_1376	asd	0.0539052	-0.601814	0.65572	aspartate-semialdehyde dehydrogenase( EC:1.2.1.11 )
RSP_1377		-0.689151	-0.419452	-0.2697	Carbonic anhydrase
RSP_1378		0	-0.290219	0.290219	hypothetical protein
RSP_1380		-0.356694	0.487309	-0.844002	hypothetical protein
RSP_1381		-0.766742	-0.555439	-0.211303	hypothetical protein
RSP_1382		0.421194	-0.220872	0.642067	radical SAM superfamily protein
RSP_1383		-0.0396427	0.623985	-0.663628	hypothetical protein
RSP_1384		-0.578565	-0.279066	-0.299499	hypothetical protein
RSP_1385		-0.925809	0.239754	-1.16556	hypothetical protein
RSP_1387		-0.517705	0.518542	-1.03625	-
RSP_1388		0.121679	-0.159356	0.281034	DNA-binding protein HU, form N
RSP_1389	aroC	-0.436343	-0.666391	0.230048	chorismate synthase( EC:4.2.3.5 )
RSP_1390		0.58945	0.223907	0.365543	Putative transporter, DMT superfamily
RSP_1391	thiB	-0.27977	-0.350497	0.0707272	ABC thiamine transporter, periplasmic substrate-binding protein
RSP_1392	thiP	-0.710158	-0.606156	-0.104002	thiamin ABC transporter membrane component
RSP_1394	fbcC	-0.92904	-0.323107	-0.605933	Cytochrome c1 precursor
RSP_1396	fbcF	-0.946636	-0.305545	-0.641091	Ubiquinol-cytochrome C reductase, iron-sulfur protein( EC:1.10.2.2 )
RSP_1397		0.00173201	0.495052	-0.49332	Glutathione S-transferase
RSP_1398	rpmJ	-0.0197756	-0.860449	0.840673	ribosomal protein L36
RSP_1399		-0.473433	-0.116645	-0.356788	hypothetical protein
RSP_1400		-0.516983	0.134899	-0.651882	-
RSP_1401		0.230884	-0.321928	0.552812	-
RSP_1404		0.293309	-0.556618	0.849927	orotidine 5'-phosphate decarboxylase
RSP_1405		0.133016	0.106035	0.0269808	ROK family protein
RSP_1406		-0.536053	0.672425	-1.20848	hypothetical protein
RSP_1408	clpB	0.0410968	-0.166604	0.207701	Chaperone ClpB
RSP_1410		0.642296	0.295456	0.34684	hypothetical protein
RSP_1413		-0.986865	-0.0116438	-0.975221	TRAP-T family transporter, periplasmic binding component
RSP_1414		-0.322347	-0.121304	-0.201043	hypothetical protein
RSP_1415		0.126912	0.594549	-0.467636	putative polysaccharide deacetylase
RSP_1418		0.533779	0.12591	0.407869	TRAP-T family transporter, large (12 TMs) inner membrane subunit
RSP_1419		0.315502	0.0163082	0.299194	TRAP-T family transporter, small (4 TMs) inner membrane subunit
RSP_1420		0.850774	0.285169	0.565605	TRAP-T family transporter, periplasmic binding protein
RSP_1421		-0.415037	-0.14439	-0.270648	-
RSP_1422		0	0.308122	-0.308122	ParB-like nuclease
RSP_1423		0.235813	-0.194306	0.430119	ParA family ATPase
RSP_1426		0.152003	0.0506261	0.101377	RNA-binding region RNP-1
RSP_1427		-0.584963	-0.67319	0.0882272	hypothetical protein
RSP_1433		-0.530515	-0.423808	-0.106707	hypothetical protein
RSP_1434		0.547488	-0.636188	1.18368	Putative Zn-dependent oxidoreductase
RSP_1441		0.328965	-0.326228	0.655193	regulatory protein, GntR family
RSP_1442		-0.554758	-0.567889	0.0131312	ABC sugar transporter, periplasmic sugar-binding protein
RSP_1445		0.225067	-0.369024	0.594091	ABC sugar transporter, ATPase subunit
RSP_1448		0.280108	-0.347923	0.628031	putative L-allo-threonine aldolase( EC:4.1.2.5 )
RSP_1449		0.454566	0.356144	0.0984221	Putative transcriptional regulator of sugar metabolism
RSP_1450		0.347923	0.142019	0.205904	Inositol monophosphatase family protein
RSP_1451		0.106915	0.202734	-0.0958187	-
RSP_1454		-0.313158	0.919986	-1.23314	-
RSP_1455		0.564445	0.238067	0.326378	N-carbamoyl-L-amino acid amidohydrolase( EC:3.5.1.6 )
RSP_1458		0.215729	0.924725	-0.708996	Putative DNA repair enzyme
RSP_1459		-0.784635	0.282035	-1.06667	hypothetical protein
RSP_1460		0.0159415	0.0163018	-0.000360268	hypothetical protein
RSP_1461	kdtA	0.253448	-0.0293799	0.282828	Putative 3-deoxy-D-manno-octulosonic-acid transferase
RSP_1462	lpxK	-0.192645	0.669969	-0.862614	Putative Tetraacyldisaccharide-1-P 4'-kinase( EC:2.7.1.130 )
RSP_1464		0.807561	0.93932	-0.131759	putative periplasmic thiol-disulphide interchange protein (DsbA family)
RSP_1465		0.552541	-0.38247	0.935011	hypothetical protein
RSP_1466		-0.273018	-0.44679	0.173771	Putative mutY, A/G-specific adenine glycosylase( EC:3.2.2.- )
RSP_1468		-0.961807	0.406576	-1.36838	Site-specific DNA-methyltransferase( EC:2.1.1.72 )
RSP_1471		0.856297	0.758661	0.0976366	-
RSP_1472		-0.314817	0.0829228	-0.39774	hypothetical protein
RSP_1474	nspC	0.394324	-0.528569	0.922892	putative carboxynorspermidine decarboxylase protein( EC:4.1.1.- )
RSP_1475		-0.432959	-0.428932	-0.00402747	saccharopine dehydrogenase family( EC:1.1.1.- )
RSP_1487		1	-0.797956	1.79796	#N/A
RSP_1489		-0.0755948	-0.463898	0.388303	Protein containing thioredoxin domain
RSP_1490		0.283126	-0.386363	0.669489	Putative ATP-dependent protease La, LON
RSP_1491		0.346176	-0.21901	0.565185	hypothetical protein
RSP_1492		-0.527347	-0.195842	-0.331506	UbiH/COQ6 monooxygenase family
RSP_1493		-0.222133	0.04611	-0.268243	Amidase
RSP_1495		-0.417314	-0.764612	0.347298	Putative cell division protein
RSP_1496		-0.605316	0.0780025	-0.683318	hypothetical protein
RSP_1497		0.930043	-0.668565	1.59861	Putative outer membrane lipoprotein carrier protein
RSP_1498		-0.59274	-0.321928	-0.270812	hypothetical protein
RSP_1499		-0.0434223	0.844766	-0.888188	Probable gamma-glutamyltranspeptidase( EC:2.3.2.2 )
RSP_1500		-0.726865	0.545434	-1.2723	possible anti-sigma regulatory kinase
RSP_1503		0.758992	-0.36257	1.12156	hypothetical protein
RSP_1505		-0.465248	0.548699	-1.01395	Putative Metallo-phosphoesterase
RSP_1507		-0.627767	0.114667	-0.742434	Aldehyde dehydrogenase( EC:1.2.1.3 )
RSP_1509		-0.740891	0.697363	-1.43825	Glycoprotease (M22) metalloprotease( EC:3.4.24.57 )
RSP_1510		-0.0527148	0.185756	-0.238471	Putative glycerol-3-phosphate dehydrogenase (NAD(P))( EC:1.1.1.94 )
RSP_1511		-0.906891	0.0995357	-1.00643	hypothetical protein
RSP_1512		0.211504	0.482409	-0.270905	hypothetical protein
RSP_1514	ahcY	-0.146841	-0.403776	0.256935	S-adenosyl-L-homocysteine hydrolase( EC:3.3.1.1 )
RSP_1515		-0.427281	-0.611018	0.183737	Hypothetical protein of glycosyl transferase family
RSP_1516		-0.0779463	0.624855	-0.702802	putative S-adenosyl L-homocystein hydrolase
RSP_1517	spbA	-0.411069	0.465026	-0.876094	Histone-like protein of HNS family
RSP_1518	prrA	-0.907597	0.188392	-1.09599	PrrA (RegA), Response regulator involved in oxygen regulation of photosynthesis genes
RSP_1519	prrC	-0.335134	-0.0657834	-0.26935	PrrC
RSP_1520	prrB	-0.353588	-0.366832	0.0132441	-
RSP_1521		-0.106488	0.205456	-0.311945	hypothetical protein
RSP_1522		-0.403376	-0.618978	0.215602	hypothetical protein
RSP_1523		-0.110914	0.213251	-0.324166	hypothetical protein
RSP_1524		-0.524842	0.334593	-0.859434	Nucleotidyltransferase family protein
RSP_1525		-0.331609	-0.380445	0.0488365	putative Helicase/Exonuclease
RSP_1527		-0.441804	-0.634414	0.192609	Helicase, UvrD/Rep family
RSP_1529	trxA	0.423741	-0.521079	0.94482	Thioredoxin
RSP_1531		-0.650058	-0.76607	0.116013	ATP-dependent protease peptidase subunit
RSP_1532		-0.390104	-0.0908921	-0.299212	ATP-dependent protease ATP-binding subunit
RSP_1535		0.209719	-0.293812	0.503531	hypothetical protein
RSP_1536		-0.714278	-0.501837	-0.212441	conserved hypothetical protein that may be involved in lipid metabolism
RSP_1538		-0.556393	-0.765535	0.209141	probable glucose-1-phosphate cytidylyltransferase( EC:2.7.7.33 )
RSP_1539		-0.684498	0.270789	-0.955287	Glycosyl transferase, family 2
RSP_1541		-0.283944	0.448943	-0.732887	Putative ABC transporter, fused inner membrane subunits
RSP_1542		0.680759	0.677166	0.00359251	ABC transporter, ATPase subunit
RSP_1549		-0.757653	-0.00617558	-0.751477	hypothetical protein
RSP_1551		-0.707447	0.806712	-1.51416	putative glyoxalase family protein
RSP_1552		0.904031	0.987927	-0.0838962	ureidoglycolate hydrolase( EC:3.5.3.19 )
RSP_1553		0.174029	0.654733	-0.480703	Probable glyoxylate induced protein
RSP_1554		-0.59655	0.678444	-1.27499	Possible polysaccharide deacetylase
RSP_1558		0.0210428	0.920451	-0.899408	2-dehydropantoate 2-reductase
RSP_1559	icd	-0.183809	-0.229319	0.0455103	isocitrate dehydrogenase( EC:1.1.1.42 )
RSP_1561		-0.629437	0.553539	-1.18298	AMP-forming acyl-CoA synthetase/ligase
RSP_1562		-0.68012	0.256637	-0.936757	fumarylacetoacetate hydrolase family protein
RSP_1563		0.904554	0.33321	0.571345	-
RSP_1564		-0.483121	0.0495617	-0.532682	Putative transmembrane transport protein
RSP_1567		-0.66351	0.60687	-1.27038	Probable sensory transduction histidine kinase
RSP_1568		-0.180572	-0.872386	0.691814	Glutamine synthetase( EC:6.3.1.2 )
RSP_1569		-0.852769	-0.710904	-0.141865	glutamate-1-semialdehyde 2,1-aminomutase
RSP_1570	purK	-0.478047	-0.280629	-0.197418	Phosphoribosylaminoimidazole carboxylase, ATPase subunit( EC:4.1.1.21 )
RSP_1571	purE	-0.369494	-0.405642	0.0361479	Phosphoribosylaminoimidazole carboxylase, catalytic subunit( EC:4.1.1.21 )
RSP_1572		-0.62883	-0.863293	0.234463	Heat shock protein, Hsp20 family
RSP_1573		-0.164387	-0.263471	0.0990842	hypothetical protein
RSP_1576	trxB	-0.361099	0.303617	-0.664716	Thioredoxin reductase( EC:1.8.1.9 )
RSP_1577	putR	-0.64027	-0.932013	0.291743	Proline dehydrogenase transcriptional activator
RSP_1578		-0.553598	0.0901978	-0.643796	conserved hypothetical protein TIGR00726
RSP_1579		0.142019	-0.127261	0.26928	hypothetical protein
RSP_1580	lgt	-0.341037	-0.776089	0.435052	Prolipoprotein diacylglyceryl transferase( EC:2.4.99.- )
RSP_1581		-0.0267173	0	-0.0267173	hypothetical protein
RSP_1591		-0.402098	-0.362929	-0.039169	Predicted Glutathione S-transferase
RSP_1592	acsA	-0.74406	-0.260935	-0.483125	Possible acyl-CoA sythetase( EC:6.2.1.1 )
RSP_1594	cdd	-0.524001	0.476677	-1.00068	Cytidine deaminase( EC:3.5.4.5 )
RSP_1595		-0.556081	0.23816	-0.794241	thymidine phosphorylase( EC:2.4.2.4 )
RSP_1596	deoB	-0.410656	0.503882	-0.914537	phosphopentomutase( EC:5.4.2.7 )
RSP_1597	add	0.261705	0.345651	-0.0839459	adenosine deaminase( EC:3.5.4.4 )
RSP_1598		0.0478285	0.0125356	0.0352929	putative uracil phosphoribosyltransferase
RSP_1599		-0.0553577	0.00274231	-0.0581	AMP-binding protein
RSP_1600		-0.738508	-0.204471	-0.534037	possible transporter, DME family, DMT superfamily
RSP_1605		-0.272145	-0.561558	0.289412	TRAP-T family transporter, periplasmic binding protein, DctP
RSP_1610		0.0144996	0.219641	-0.205142	altronate hydrolase( EC:4.2.1.7 )
RSP_1611		-0.226204	0.602975	-0.829179	sensor histidine kinase
RSP_1612		-0.157324	0.66993	-0.827253	Sigma-54 dependent transcriptional regulator
RSP_1613		0.67929	0.764362	-0.085072	TRAP-T family transporter, DctP subunit
RSP_1616		0.415037	0.415037	0	hypothetical protein
RSP_1619		-0.548893	0.564352	-1.11325	hypothetical protein
RSP_1621		-0.48089	0.0815875	-0.562478	Deoxyguanosinetriphosphate triphosphohydrolase-like protein
RSP_1622		-0.22967	0.360783	-0.590452	Putative DNA-binding protein
RSP_1624		-0.582519	-0.719285	0.136765	hypothetical protein
RSP_1628		-0.367975	0.239007	-0.606983	possible sensor histidine protein kinase
RSP_1646		-0.514573	-0.514573	0	possible transmembrane protein
RSP_1649		-0.247928	-0.807355	0.559427	Possible transporter, DMT superfamily
RSP_1662		-0.652077	0.833539	-1.48562	Integrase/recombinase
RSP_1663		-0.82103	0.548	-1.36903	putative transcriptional regulator, LacI family
RSP_1664		-0.498533	0.434062	-0.932595	hypothetical protein
RSP_1665		-0.148644	0.410898	-0.559542	putative RhtB family transporter
RSP_1666	LytB	-0.610283	0.409473	-1.01976	4-hydroxy-3-methylbut-2-enyl diphosphate reductase( EC:1.17.1.2 )
RSP_1668	FolK	-0.658963	-0.160465	-0.498498	-
RSP_1669	rpoZ	0.617801	-0.29059	0.908391	DNA-directed RNA polymerase omega subunit( EC:2.7.7.6 )
RSP_1670	spoT%2FrelA	-0.482925	-0.232617	-0.250308	RelA/SpoT family protein( EC:2.7.6.5,EC:3.1.7.2 )
RSP_1671		-0.467779	-0.147031	-0.320748	hypothetical protein
RSP_1672	pdxJ	0.189825	0.0721179	0.117707	pyridoxal phosphate biosynthetic protein
RSP_1673		-0.876852	0.564084	-1.44094	4'-phosphopantetheinyl transferase( EC:2.7.8.7 )
RSP_1674		0.180844	-0.350593	0.531437	type 1 signal peptidase( EC:3.4.21.89 )
RSP_1675	rnc	-0.183696	-0.554229	0.370533	Ribonuclease III( EC:3.1.26.3 )
RSP_1676	era	0.105027	-0.0210503	0.126078	GTP-binding protein Era
RSP_1677		-0.229482	0.290818	-0.520299	hypothetical protein
RSP_1678		-0.756074	-0.406698	-0.349376	DNA repair protein RecO
RSP_1680	pckA	-0.904396	0.54597	-1.45037	phosphoenolpyruvate carboxykinase( EC:4.1.1.49 )
RSP_1681		-0.876315	0.366233	-1.24255	two-component transcriptional regulator, winged helix family
RSP_1682		-0.832759	0.65811	-1.49087	Two-component sensor histidine kinase
RSP_1683		-0.941106	-0.583649	-0.357457	putative kinase/phosphatase
RSP_1684		-0.432715	-0.526246	0.093531	hypothetical protein
RSP_1685		-0.255855	0.0939179	-0.349773	PTS system, IIA component
RSP_1686		-0.501607	-0.565003	0.0633958	Putative Phosphocarrier HPr protein
RSP_1687	hbdA	-0.235378	0.224098	-0.459476	-
RSP_1688		-0.775712	0.211745	-0.987457	possible acyltransferase
RSP_1690	etfA	-0.407913	-0.215328	-0.192585	Electron transfer flavoprotein, alpha subunit
RSP_1691	etfB	-0.770829	0.39261	-1.16344	Electron transfer flavoprotein beta-subunit
RSP_1692	pduO	-0.584963	0.246966	-0.831929	hypothetical protein
RSP_1694		-0.574279	-0.0658021	-0.508477	Probable short-chain dehydrogenase/reductase
RSP_1696		-0.578355	-0.153239	-0.425117	DNA topoisomerase IV subunit A
RSP_1697		0.0601501	-0.298323	0.358473	hypothetical protein
RSP_1699	rpoB	-0.286012	-0.94706	0.661048	DNA-directed RNA polymerase beta subunit
RSP_1700	rplL	-0.250662	-0.994274	0.743611	50S Ribosomal protein L7/L12
RSP_1702	rplA	-0.375212	-0.685607	0.310395	50S ribosomal protein L1
RSP_1703	rplK	-0.365999	-0.455701	0.0897026	Ribosomal protein L11
RSP_1704		0.074547	-0.352731	0.427278	Probable transcription antitermination protein NusG
RSP_1705		-0.192346	-0.333228	0.140882	Putative preprotein translocase, SecE subunit
RSP_1706		-0.510195	0.122619	-0.632814	Putative acetyltransferase
RSP_1708	fusA1	-0.469728	-0.319345	-0.150383	Elongation factor G
RSP_1709	rpsG	-0.212849	-0.01866	-0.194189	30S ribosomal protein S7
RSP_1710	rpsL	-0.556204	-0.243103	-0.3131	30S ribosomal protein S12
RSP_1711		0.961156	-0.257367	1.21852	Possible transporter, RhaT family, DMT superfamily
RSP_1724	rpmC	-0.368867	-0.860891	0.492023	Ribosomal protein L29
RSP_1725	rplN	-0.271872	-0.614012	0.342141	Ribosomal protein L14
RSP_1726	rplX	-0.346803	-0.656215	0.309412	Ribosomal protein L24
RSP_1727	rplE	-0.687083	-0.731793	0.0447102	Ribosomal protein L5
RSP_1728	rpsN	-0.400538	-0.655898	0.25536	Ribosomal protein S14
RSP_1729	rpsH	-0.891636	-0.936868	0.0452317	Ribosomal protein S8
RSP_1736	adk	0.0253888	-0.841395	0.866784	Adenylate kinase( EC:2.7.4.3 )
RSP_1738	rpsK	0.0114048	-0.65948	0.670885	30S ribosomal protein S11
RSP_1739	rpoA	-0.516056	-0.44734	-0.0687162	DNA-directed RNA polymerase alpha subunit
RSP_1741		-0.590016	-0.196692	-0.393324	-
RSP_1742		-0.0605497	-0.135011	0.0744614	Serine protease, trypsin family
RSP_1743		-0.200664	0.121686	-0.32235	ATPase, AAA family
RSP_1744		0.164387	-0.340639	0.505026	CrcB-like protein
RSP_1745		-0.70993	-0.320668	-0.389262	Pseudouridine synthase( EC:4.2.1.70 )
RSP_1747	bztA	-0.394247	0.234368	-0.628615	ABC glutamate/glutamine/aspartate/asparagine transporter, periplasmic substrate-binding protein
RSP_1748	bztB	-0.70044	-0.308445	-0.391995	ABC glutamate/glutamine/aspartate/asparagine transporter, inner membrane subunit BztB
RSP_1752		0.115477	1	-0.884523	Putative creatinase( EC:3.5.3.3 )
RSP_1753		-0.494903	0.573915	-1.06882	hypothetical protein
RSP_1756	panB	-0.676605	-0.41673	-0.259875	3-methyl-2-oxobutanoate hydroxymethyltransferase( EC:2.1.2.11 )
RSP_1757	panC	-0.218656	-0.443092	0.224436	Probable pantoate--beta-alanine ligase( EC:6.3.2.1 )
RSP_1761	pheT	-0.0328683	-0.0690706	0.0362024	phenylalanyl-tRNA synthetase beta subunit( EC:6.1.1.20 )
RSP_1763	pheS	0.218688	-0.107648	0.326336	Phenylalanyl-tRNA synthetase alpha subunit( EC:6.1.1.20 )
RSP_1764	rplT	-0.0968615	-0.558773	0.461911	50S ribosomal protein L20
RSP_1765	rpmI	-0.239188	-0.497316	0.258129	50S ribosomal protein L35
RSP_1766	pykA	0.178745	-0.0451528	0.223898	Pyruvate kinase( EC:2.7.1.40 )
RSP_1768		-0.207286	0.373335	-0.58062	Aminotransferase class IV , putative D-alanine aminotransferase( EC:2.6.1.21 )
RSP_1769		-0.0508243	0.895851	-0.946675	Mandelate racemase / muconate lactonizing enzyme( EC:5.1.2.2,EC:5.5.1.1 )
RSP_1771		0.206721	-0.177128	0.383849	beta subunit of citrate lyase
RSP_1772	accA	-0.137019	-0.304215	0.167196	acetyl-CoA carboxylase alpha subunit( EC:6.4.1.2 )
RSP_1773		-0.306785	0.0780025	-0.384787	Multidrug efflux pump, SMR family, DMT superfamily
RSP_1774		0.205319	0.00666703	0.198652	Putative glucose dehydrogenase B
RSP_1775		-0.0963925	0.778574	-0.874967	hypothetical protein
RSP_1776	greA	0.140481	0.710058	-0.569576	Transcription elongation factor greA
RSP_1777		-0.379124	0.376451	-0.755576	Putative electron transfer flavoprotein-ubiquinone oxidoreductase precursor( EC:1.5.5.1 )
RSP_1778		-0.354261	0.546974	-0.901235	TPR domain protein
RSP_1779	ispE	-0.295456	-0.0948452	-0.200611	Putative 4-diphosphocytidyl-2C-methyl-D-erythritol kinase( EC:2.7.1.148 )
RSP_1786	fruB	-0.433901	-0.988207	0.554305	Multi-component fructose specific PTS system protein, (PtsI, Hpr, and IIA domains)( EC:2.7.1.69,EC:2.7.3.9 )
RSP_1787	fruK	0.0925404	-0.316574	0.409114	Probable 1-phosphofructokinase( EC:2.7.1.56 )
RSP_1788	fruA	-0.124459	-0.130869	0.0064094	PTS system, fructose-specificIIBC component( EC:2.7.1.69 )
RSP_1789		-0.736966	-0.645618	-0.0913478	hypothetical protein
RSP_1791		0.244854	0.239057	0.00579671	Heavy metal-(Cd/Co/Hg/Pb/Zn)-translocating P-type ATPase( EC:3.6.1.- )
RSP_1793		-0.450031	-0.069062	-0.380969	Single-strand DNA binding protein
RSP_1794		-0.419456	-0.0994433	-0.320013	putative lytic transglycosylase
RSP_1795	serS	-0.152704	-0.602411	0.449707	seryl-tRNA synthetase( EC:6.1.1.11 )
RSP_1797	YajC	-0.586783	0.0669584	-0.653741	Putative preprotein translocase subunit YajC
RSP_1798	SecD	-0.433042	-0.553521	0.120478	Protein-export membrane protein secD
RSP_1799	secF	0.27287	-0.272783	0.545653	protein-export membrane protein SecF
RSP_1800		0.153051	-0.96568	1.11873	hypothetical protein
RSP_1801	ccmA	-0.13493	-0.662829	0.5279	ABC heme exporter, ATPase subunt CcmA( EC:3.6.3.41 )
RSP_1802	ccmB	-0.508256	0.226995	-0.735252	-
RSP_1803	ccmC	-0.63946	-0.145772	-0.493688	ABC heme exporter, inner membrane subunit CcmC
RSP_1805	ccmG	-0.531156	0.00129332	-0.532449	Probable thiol-disulfide interchange protein
RSP_1806		-0.526957	-0.582167	0.0552099	aconitate hydratase( EC:4.2.1.3 )
RSP_1808	trpS	-0.494765	-0.0947831	-0.399982	tryptophanyl-tRNA synthetase( EC:6.1.1.2 )
RSP_1809		-0.601451	0.283793	-0.885244	0
RSP_1810	mviN	-0.527521	-0.477451	-0.0500695	putative virulence factor, MviN
RSP_1811	glnD	-0.230637	0.251622	-0.482259	PII uridylyl-transferase( EC:2.7.7.59 )
RSP_1812		-0.489195	0.804776	-1.29397	hypothetical protein
RSP_1814		-0.169925	0.79518	-0.965105	hypothetical protein
RSP_1815	gshB	-0.558463	-0.215751	-0.342712	-
RSP_1823	mog	-0.938599	0.901222	-1.83982	molybdenum cofactor biosynthesis protein
RSP_1825	tldD	0.358588	0.208231	0.150357	probable modulator of DNA gyrase
RSP_1831	thrC	0.049539	-0.34445	0.393989	threonine synthase
RSP_1832		-0.83289	-0.195182	-0.637708	peptidase, M16 family
RSP_1833		-0.832273	-0.266515	-0.565758	putative ribosomal-protein-alanine acetyltransferase( EC:2.3.1.128 )
RSP_1834		0.263034	0.521241	-0.258207	hypothetical protein
RSP_1835		-0.0448201	0.0480038	-0.0928239	Putative FAD dependent oxidoreductase
RSP_1839		-0.398549	0.104403	-0.502952	putative acetyltransferase, GNAT family
RSP_1840		0.112576	-0.292155	0.404731	hypothetical protein
RSP_1841		-0.0633887	-0.688424	0.625036	-
RSP_1842		-0.584963	0.3954	-0.980362	possible transporter, DME family, DMT superfamily
RSP_1843	ftsY	0.0983432	-0.0833374	0.181681	Signal recognition particle-docking protein FtsY
RSP_1844		0.955606	0.281893	0.673712	hypothetical protein
RSP_1845	xseA	0.0720112	-0.109905	0.181916	Exonuclease VII, large subunit
RSP_1846		0.0144996	0.33361	-0.31911	hypothetical protein
RSP_1847	PurD	0.269872	0.339467	-0.0695949	Phosphoribosylamine--glycine ligase( EC:6.3.4.13 )
RSP_1849		-0.0604115	-0.561744	0.501332	Aspartate kinase( EC:2.7.2.4 )
RSP_1850	ptsI	-0.293199	0.00869263	-0.301892	phosphoenolpyruvate-protein phosphotransferase, PtsI(Ntr)( EC:2.7.3.9 )
RSP_1851	metZ	-0.00254556	0.0668584	-0.069404	O-succinylhomoserine sulfhydrylase
RSP_1852		0.0211942	-0.539873	0.561067	hypothetical protein
RSP_1853	TrkH2	-0.310748	-0.0141171	-0.296631	potassium uptake transporter, transmembrane component, TrkH
RSP_1854	trkH3	-0.293953	-0.102209	-0.191745	potassium uptake transporter, transmembrane component, TrkH
RSP_1855		-0.244887	-0.216528	-0.028359	hypothetical protein
RSP_1856	glyQ	-0.630316	0.0222446	-0.652561	glycyl-tRNA synthetase alpha subunit( EC:6.1.1.14 )
RSP_1857		-0.272663	-0.345541	0.0728775	hypothetical protein
RSP_1858	glyS	-0.509919	-0.491464	-0.0184552	glycyl-tRNA synthetase beta subunit
RSP_1859	ppdK	-0.182163	0.367172	-0.549335	pyruvate phosphate dikinase
RSP_1861		-0.08092	0.671069	-0.751989	probable dihydroneopterin aldolase
RSP_1862		-0.130974	0.344355	-0.475329	Dihydropteroate synthase, DHPS( EC:2.5.1.15 )
RSP_1863		-0.00776688	0.227854	-0.23562	Phosphoglucomutase/phosphomannomutase( EC:5.4.2.10 )
RSP_1867		0.0839388	-0.933168	1.01711	transcriptional regulator, AsnC family
RSP_1868		-0.661584	0.630512	-1.2921	serine-pyruvate aminotransferase
RSP_1869		0.390616	-0.107028	0.497644	2-octaprenyl-6-methoxyphenyl hydroxylase
RSP_1871		-0.300189	0.0978473	-0.398036	Transcriptional regulator, GntR family
RSP_1872		-0.484971	-0.273721	-0.21125	-
RSP_1873		-0.115477	0.417276	-0.532753	hypothetical protein
RSP_1874	carA	0.2935	-0.542527	0.836027	carbamoyl-phosphate synthase small subunit( EC:6.3.5.5 )
RSP_1875		-0.39079	-0.0973481	-0.293442	hypothetical protein
RSP_1878	lipB	-0.473931	-0.168123	-0.305808	lipoyltransferase
RSP_1880		-0.358361	0.49406	-0.852421	hypothetical protein
RSP_1882		-0.941281	-0.385448	-0.555833	ABC polyamine/opine transporter, ATPase subunit
RSP_1883		0.0780025	-0.494228	0.57223	ABC polyamine/opine transporter, periplasmic substrate-binding protein
RSP_1884		-0.249905	-0.0372386	-0.212667	ABC polyamine/opine transporter, inner membrane subunit
RSP_1886		0.293359	-0.231326	0.524684	-
RSP_1887		0.175871	-0.549806	0.725677	50S ribosomal protein L33
RSP_1888		0.367864	-0.283393	0.651258	possible acetyltransferase (GNAT) family
RSP_1889		-0.336933	-0.119869	-0.217064	hypothetical protein
RSP_1890		-0.75821	0.621219	-1.37943	Transcriptional regulator, LysR family
RSP_1891		-0.327248	0.512311	-0.839559	Zinc-binding dehydrogenase
RSP_1893		-0.578173	0.0870954	-0.665269	Inositol monophosphatase family protein
RSP_1894		0.209096	0.00223155	0.206864	hypothetical protein
RSP_1895		-0.176811	-0.469362	0.292552	-
RSP_1896		0.44281	0.585322	-0.142512	guanine deaminase
RSP_1898		-0.790077	0.0667004	-0.856777	putative 5-formyltetrahydrofolate cyclo-ligase
RSP_1899		-0.418501	-0.316146	-0.102356	-
RSP_1900		-0.971431	-0.562595	-0.408836	hypothetical protein
RSP_1901		-0.32776	-0.345918	0.0181581	Hypothetical protein with TPR repeat
RSP_1902		-0.641579	-0.18244	-0.459138	Conserved hypothetical protein with TPR repeat
RSP_1909		-0.276722	-0.254573	-0.0221493	Outer membrane general secretion pathway protein, Secretin
RSP_1911		-0.509014	-0.472233	-0.0367807	possible soluble lytic murein transglycosylase
RSP_1912		-0.242424	0.68741	-0.929834	hypothetical protein
RSP_1913		0.168577	0.726624	-0.558046	3-oxoadipate CoA-transferase, beta subunit
RSP_1914		0.0316192	0.357888	-0.326269	3-ketoacid CoA transferase alpha subunit
RSP_1915		-0.87525	-0.368851	-0.506398	-
RSP_1919		0.415037	1	-0.584963	hypothetical protein
RSP_1920		0.722466	0.79187	-0.0694037	-
RSP_1922		-0.0995357	-0.135211	0.0356751	Transcriptional regulator, GntR family, with aminotransferase domain
RSP_1925		-0.98505	-0.804181	-0.180869	Transcriptional regulator, GntR family
RSP_1926		0.0976108	-0.00673092	0.104342	tRNA-Dihydrouridine synthase
RSP_1927		-0.0336831	-0.668102	0.634418	hypothetical protein
RSP_1928	dnaB	-0.10946	0.0497439	-0.159204	replicative DNA helicase
RSP_1929	pyrE	-0.0202724	-0.0955283	0.0752559	orotate phosphoribosyltransferase
RSP_1931		-0.168433	0.490532	-0.658965	-
RSP_1933		0.911944	-0.502555	1.4145	Outer membrane protein, OmpA/MotB family
RSP_1935		-0.125531	0.693897	-0.819428	Putative Xanthine and CO dehydrogenase maturation factor XdhC/CoxF family
RSP_1937	InfC	-0.550533	-0.565532	0.0149985	Translation initiation factor IF-3
RSP_1938		-0.0672164	0.134779	-0.201995	Conserved hypotetical protein
RSP_1945		-0.63743	-0.879706	0.242276	Transcriptional Regulator, AsnC family
RSP_1947	cbbJ	-0.445832	0.38265	-0.828482	Triosephosphate isomerase( EC:5.3.1.1 )
RSP_1948		0.986885	0.142231	0.844653	Protein of unknown function, HesB/YadR/YfhF
RSP_1949		0.0835459	-0.227922	0.311468	hypothetical protein
RSP_1950		-0.222392	-0.561599	0.339206	hypothetical protein
RSP_1955		-0.305345	-0.824301	0.518956	hypothetical protein
RSP_1960		-0.0216951	-0.983224	0.961529	0
RSP_1962		-0.633872	0.289507	-0.923379	hypothetical protein
RSP_1965		-0.0995357	-0.72792	0.628385	-
RSP_1969	purM	-0.11393	-0.399638	0.285708	phosphoribosylaminoimidazole synthetase( EC:6.3.3.1 )
RSP_1970		-0.101753	-0.597093	0.49534	Phosphoribosylglycinamide formyltransferase
RSP_1972		-0.180572	-0.373458	0.192886	hypothetical protein
RSP_1973		-0.584963	0.143079	-0.728041	Probable SufE protein
RSP_1974		-0.890358	0.551934	-1.44229	hypothetical protein
RSP_1975		-0.2824	0.19013	-0.47253	aminopeptidase P
RSP_1976	cobT	-0.39644	0.377329	-0.77377	aerobic cobalt chelatase, CobT subunit
RSP_1977	cobS	-0.201977	-0.251194	0.0492174	cobalt chelatase, CobS small subunit
RSP_1978		0.652077	-0.686842	1.33892	molecular chaperone, DnaJ family
RSP_1979		-0.799701	0.228269	-1.02797	stress induced morphogen, BolA
RSP_1980	glcB	0.887525	0.331323	0.556202	malate synthase
RSP_1982		-0.291523	0.613202	-0.904725	Aminopeptidase N
RSP_1983	sqdA	-0.601451	0.805093	-1.40654	-
RSP_1984		-0.165732	0.783664	-0.949396	histidinol-phosphate aminotransferase( EC:2.6.1.9 )
RSP_1985		-0.579157	0.247362	-0.826519	hypothetical protein
RSP_1986	gatB	-0.160781	-0.119436	-0.0413444	aspartyl/glutamyl-tRNA amidotransferase subunit B
RSP_1987		0.429944	0.0147964	0.415147	hypothetical protein
RSP_1988		0.890771	-0.770132	1.6609	hypothetical protein
RSP_1989	valS	-0.493168	-0.565284	0.0721159	Putative valyl-tRNA synthetase( EC:6.1.1.9 )
RSP_1991		0.326799	-0.275104	0.601903	Putative Ornithine decarboxylase( EC:4.1.1.17 )
RSP_1992		-0.762961	0.825122	-1.58808	hypothetical protein
RSP_1994	gltA	0.00423522	-0.00543974	0.00967496	Citrate synthase( EC:2.3.3.1 )
RSP_1995	gltX	-0.119322	-0.27008	0.150759	Glutamyl-tRNA synthetase( EC:6.1.1.17 )
RSP_1996		-0.196457	-0.106207	-0.0902496	Putative Competence protein
RSP_1997	lexA	-0.0919077	0.683472	-0.775379	LexA repressor( EC:3.4.21.88 )
RSP_1998		-0.0961497	0.20992	-0.306069	Molybdenum cofactor biosynthesis protein A
RSP_2000		0.207941	0.165533	0.042408	molybdenum cofactor biosynthesis protein C
RSP_2001	trpD	-0.346333	0.668151	-1.01448	Anthranilate phosphoribosyltransferase( EC:2.4.2.18 )
RSP_2002	trpG	-0.74758	0.0718628	-0.819443	Anthranilate synthase component II( EC:4.1.3.27 )
RSP_2003	yibQ	0.264589	0.213304	0.0512848	YibQ protein
RSP_2004	trpE	-0.263656	-0.305497	0.0418412	anthranilate synthase component I( EC:4.1.3.27 )
RSP_2005	ybaU	0.19231	-0.0435171	0.235827	possible peptidyl-prolyl cis-trans isomerse( EC:5.2.1.8 )
RSP_2006	amsA	-0.0238467	0.794586	-0.818433	hypothetical protein
RSP_2007		-0.0267909	-0.0648047	0.0380137	conservd hypothetical protein
RSP_2008	argD	-0.686751	-0.118664	-0.568087	Acetylornithine Aminotransferase class-III( EC:2.6.1.11 )
RSP_2010		-0.321928	0.874469	-1.1964	hypothetical protein
RSP_2013		-0.398467	-0.593086	0.19462	DEAD/DEAH box helicase
RSP_2015	argK	0.0490375	-0.584963	0.634	arginine/ornithine transport system ATPase( EC:2.7.- )
RSP_2016	rpmB	0.332361	-0.889764	1.22213	50S ribosomal protein L28
RSP_2017		0.141356	0	0.141356	hypothetical protein
RSP_2018		0.198329	-0.194617	0.392946	hypothetical protein
RSP_2024	cspA	0.345292	-0.927548	1.27284	Cold shock protein cspA
RSP_2027		-0.20397	-0.927592	0.723622	transcriptional regulator, LysR family
RSP_2030		0.475841	0.311415	0.164426	putative sensor histidine kinase
RSP_2035		0.241008	0.321928	-0.08092	hypothetical protein
RSP_2038		-0.200299	-0.0995357	-0.100763	possible acetyltransferase
RSP_2046		-0.542793	-0.0986476	-0.444145	hypothetical protein
RSP_2053		-0.360015	-0.595851	0.235836	-
RSP_2059		0.834475	0.970129	-0.135655	Potential phage tail tape measure protein
RSP_2070		-0.794416	0.212629	-1.00705	#N/A
RSP_2082		-0.145995	-0.561879	0.415884	putative NADH-ubiquinone oxidoreductase-related protein
RSP_2083	uvrB	-0.0371285	0.00398989	-0.0411184	excinuclease ABC subunit B
RSP_2084		0.932886	0.23173	0.701156	hypothetical protein
RSP_2088	lepA	-0.414576	-0.523668	0.109091	GTP-binding protein LepA
RSP_2090	pycA	-0.0146835	-0.0128814	-0.00180216	Pyruvate carboxylase( EC:6.4.1.1 )
RSP_2091		-0.238918	-0.381914	0.142995	Putative benzoate transporter, BenE
RSP_2092		-0.296256	-0.189094	-0.107162	Putative uvrD/DNA Helicase II( EC:3.6.1.- )
RSP_2093		-0.234182	0.28796	-0.522142	Putative Mrp (Multidrug resistance-associated proteins) family protein
RSP_2095		-0.509365	0.395363	-0.904727	Putative MraZ protein
RSP_2097		-0.887525	0.503202	-1.39073	Putative FtsL
RSP_2098	ftsI	-0.0246524	0.651624	-0.676276	Cell division protein FtsI/penicillin-binding protein 2
RSP_2099	murE	-0.286429	0.137079	-0.423509	UDP-N-acetylmuramoylalanyl-D-glutamate--2, 6-diaminopimelate ligase( EC:6.3.2.13 )
RSP_2100	murF	0.155246	-0.512074	0.66732	UDP-N-acetylmuramoylalanyl-D-glutamyl-2, 6-diaminopimelate--D-alanyl-D-alanine ligase( EC:6.3.2.10 )
RSP_2101	mraY	-0.42309	-0.528275	0.105185	Phospho-N-acetylmuramoyl-pentapeptide transferase( EC:2.7.8.13 )
RSP_2103	murD	-0.398318	0.499502	-0.897819	UDP-N-acetylmuramoylalanine--D-glutamate ligase( EC:6.3.2.9 )
RSP_2104		-0.4441	0.807355	-1.25145	hypothetical protein
RSP_2106	ftsW	-0.484043	-0.118769	-0.365274	cell division protein FtsW
RSP_2107	murG	-0.505773	0.170339	-0.676112	N-acetylglucosaminyl transferase( EC:2.4.1.227 )
RSP_2108	murC	-0.23595	-0.00120558	-0.234744	UDP-N-acetylmuramate--L-alanine ligase( EC:6.3.2.8 )
RSP_2109		-0.813231	-0.96573	0.152499	hypothetical protein
RSP_2110	murB	-0.856778	-0.227877	-0.628901	UDP-N-acetylenolpyruvoylglucosamine reductase/dehydrogenase( EC:1.1.1.158 )
RSP_2111	ddlA	-0.714764	-0.107261	-0.607503	D-alanine--D-alanine ligase( EC:6.3.2.4 )
RSP_2112	ftsQ	-0.133911	0.662326	-0.796236	cell division septal protein FtsQ
RSP_2113	ftsA	-0.329452	0.530116	-0.859568	cell division protein FtsA
RSP_2114	ftsZ1	-0.0152809	0.320698	-0.335979	cell division protein FtsZ
RSP_2115	envA	-0.194173	-0.015055	-0.179118	putative UDP-3-O-acyl N-acetylglucosamine deacetylase( EC:3.5.1.- )
RSP_2117	comL	-0.424192	-0.266399	-0.157794	Putative ComL lipoprotein
RSP_2118	recN	-0.14971	-0.0605463	-0.0891641	DNA repair protein RecN
RSP_2119		-0.426815	0.350998	-0.777813	hypothetical protein
RSP_2120		-0.469529	0.318291	-0.78782	putative D-lactate dehydrogenase (cytochrome), FAD/FMN-containing oxidoreductase
RSP_2121		0.395929	-0.171294	0.567223	hypothetical protein
RSP_2122	mtbC	-0.565063	-0.124782	-0.440281	Putative dimethylamine corrinoid protein
RSP_2123		-0.0780025	-0.339102	0.2611	Radical SAM domain protein
RSP_2124		-0.409987	-0.541698	0.131711	methionine synthase I
RSP_2126	purC	0.150867	-0.247952	0.398818	SAICAR synthetase( EC:6.3.2.6 )
RSP_2127	purS	-0.137504	-0.388162	0.250658	Component of phosphoribosylformylglycinamidine (FGAM) synthetase
RSP_2128	purQ	-0.307292	-0.257188	-0.0501043	phosphoribosylformylglycinamidine synthase I (FGAM) synthase( EC:6.3.5.3 )
RSP_2129		-0.135413	0.0791212	-0.214534	Sensor Histidine kinase
RSP_2130		-0.337035	0.0456337	-0.382669	two component, sigma54 specific transcriptional regulator, fis family
RSP_2131	rne	-0.518179	-0.196486	-0.321693	Ribonuclease E( EC:3.1.- )
RSP_2134	ccdA	0.432722	0.221857	0.210865	putative cytochrome c-type biogenesis protein CcdA
RSP_2136		0.0945176	0.268406	-0.173889	hypothetical protein
RSP_2137		0.24664	0.391321	-0.144681	hypothetical protein
RSP_2138	fumC	-0.217405	0.109413	-0.326818	Fumarate lyase( EC:4.2.1.2 )
RSP_2139		-0.67319	-0.0393129	-0.633877	hypothetical protein
RSP_2141		-0.0604778	0.678707	-0.739185	ABC polyamine transporter, periplasmic substrate-binding protein
RSP_2142		-0.738136	0.230276	-0.968413	NifS-related protein
RSP_2143		0.235144	-0.715412	0.950557	DNA photolyase, Cryptochrome 1 apoprotein (Blue light photoreceptor)( EC:4.1.99.3 )
RSP_2144	cfaS	-0.0247467	-0.935006	0.910259	-
RSP_2145	trgA	-0.41754	-0.186285	-0.231255	Tellurite resistance protein
RSP_2146	trgB	-0.126177	0.291708	-0.417886	Tellurite resistance protein
RSP_2148		-0.655619	0.267154	-0.922773	Small Conductance Mechanosensitive Ion Channel
RSP_2149		-0.424227	-0.0205155	-0.403711	Alanyl-transfer RNA synthetase domain protein
RSP_2154		0.239035	-0.6789	0.917935	hypothetical protein
RSP_2155	hisD	-0.22919	-0.414946	0.185756	histidinol dehydrogenase( EC:1.1.1.23 )
RSP_2157		0.267222	-0.196588	0.46381	-
RSP_2158		-0.177667	-0.0374747	-0.140192	ABC transporter, periplasmic solute-binding protein
RSP_2159		-0.374446	0.223407	-0.597853	ABC transporter, ATPase subunit
RSP_2160	gno	-0.36257	0.423211	-0.785782	Short-chain dehydrogenase/reductase( EC:1.1.1.69 )
RSP_2161	bcrC	-0.933739	0.677193	-1.61093	Efflux channel
RSP_2163		0.350385	-0.428538	0.778922	lytic murein transglycosylase, putative
RSP_2168		-0.216811	0.89812	-1.11493	hypothetical protein
RSP_2169	suhB	0.171736	-0.360844	0.53258	Inositol monophosphatase family protein( EC:3.1.3.25 )
RSP_2170		-0.332861	-0.0458464	-0.287015	Phosphate transporter, Pit family
RSP_2171	metR	-0.582915	0.146859	-0.729774	transcriptional regulator, LysR family
RSP_2173		-0.507955	-0.15092	-0.357035	hypothetical protein
RSP_2174		0.521834	0.887531	-0.365698	Putative ABC transporter, inner membrane subunit
RSP_2175		-0.190513	-0.116961	-0.0735518	ABC transporter, ATPase subunit
RSP_2178	topA	-0.0736809	-0.654842	0.581161	DNA topoisomerase I( EC:5.99.1.2 )
RSP_2179	proV	-0.0224924	0.097926	-0.120418	ABC glycine betaine/L-proline tranporter, ATPase subunit, ProV
RSP_2180	proW	0.395929	0.411314	-0.0153857	ABC glycine betaine/L-proline transporter, inner membrane subunit
RSP_2181	proX	-0.0641647	0.508549	-0.572714	ABC glycine betaine/L-proline transporter, periplasmic substrate-binding subunit
RSP_2182	betI	-0.215729	0.97427	-1.19	-
RSP_2186		-0.668412	0.651837	-1.32025	Transcriptional Regulator, MerR family
RSP_2187		-0.0758478	-0.0679574	-0.00789046	-
RSP_2189	pccB	0.214228	0.10647	0.107758	propionyl-CoA carboxylase beta chain( EC:6.4.1.3 )
RSP_2191	pccA	0.0308884	-0.634733	0.665621	Propionyl-CoA carboxylase alpha subunit( EC:6.4.1.3 )
RSP_2193	gcvT	-0.0968881	0.138811	-0.235699	predicted aminomethyltransferase, tetrahydrofolate dependent( EC:2.1.2.10 )
RSP_2194	gcvH	0.613817	0.636526	-0.0227083	glycine cleavage system H protein (predicted)
RSP_2195	gcvP	0.14619	-0.00953875	0.155729	glycine dehydrogenase( EC:1.4.4.2 )
RSP_2196		0.22685	-0.522089	0.748939	enoyl-CoA hydratase / 3-hydroxyacyl-CoA dehydrogenase / 3-hydroxybutyryl-CoA epimerase( EC:1.1.1.35,EC:4.2.1.17,EC:5.1.2.3 )
RSP_2198		-0.674267	0.347143	-1.02141	hypothetical protein
RSP_2199		0.671119	0.391406	0.279713	putative acyl-CoA dehydrogenase
RSP_2200		0.0291169	0.59835	-0.569233	transcriptional regulator, MerR family
RSP_2201		-0.68966	0.440573	-1.13023	transcriptional regulator, MerR family
RSP_2202		-0.443101	0.473931	-0.917033	hypothetical protein
RSP_2204		-0.535964	-0.0313917	-0.504572	multidrug efflux pump, MATE family
RSP_2205		-0.0995357	-0.503393	0.403858	hypothetical protein
RSP_2206		-0.279892	-0.339928	0.0600364	-
RSP_2207	deoD	0.0740006	-0.411343	0.485344	purine nucleoside phosphorylase( EC:2.4.2.-,EC:2.4.2.1 )
RSP_2208		-0.282012	-0.432959	0.150947	-
RSP_2209		-0.106008	0.463904	-0.569912	ABC sugar transporter, inner membrane subunit
RSP_2210		-0.430753	0.276902	-0.707655	-
RSP_2211		0.175405	0.431732	-0.256327	ABC transporter, periplasmic substrate-binding protein
RSP_2212	rimI	-0.248959	-0.28572	0.0367609	putative acetyltransferase( EC:2.3.1.128 )
RSP_2213		0.605922	-0.0321678	0.63809	hypothetical protein
RSP_2214		0.107429	-0.0495296	0.156959	Nitrogen-fixing NifU
RSP_2215		0.408465	0.163901	0.244564	hypothetical protein
RSP_2217		-0.777608	0.406887	-1.18449	hypothetical protein
RSP_2219		-0.180836	-0.306807	0.125971	-
RSP_2221	purB	0.100734	-0.327714	0.428448	adenylosuccinate lyase( EC:4.3.2.2 )
RSP_2223		-0.340885	0.0901135	-0.430999	AcrB/AcrD/AcrF multidrug efflux pump
RSP_2224		-0.428722	0.550768	-0.97949	multidrug efflux pump, membrane fusion protein (MFP) family
RSP_2225		0.262098	-0.017702	0.2798	hypothetical protein
RSP_2226	glgX	0.135388	-0.108308	0.243696	Glycosidase( EC:3.2.1.- )
RSP_2227	glgC	0.180572	0.120416	0.0601567	ADP-glucose pyrophosphorylase( EC:2.7.7.27 )
RSP_2228		0.784271	-0.20582	0.990092	PAS domain containing protein
RSP_2229		0.122071	-0.324545	0.446616	Chemotaxis multidomain, CheB methylesterase/CheR, Methylase
RSP_2232		0.775613	0.158967	0.616645	putative uracil-DNA glycosylase
RSP_2234		0.91908	-0.441868	1.36095	Predicted DNA-binding protein
RSP_2236		-0.430413	-0.133267	-0.297146	transcriptional regulator, MarR family
RSP_2237		0.0230836	-0.146828	0.169911	Membrane Fusion Protein (MFP) Family protein
RSP_2238		0.556341	-0.385314	0.941655	multidrug efflux pump, Major facilitator superfamily (MFS)
RSP_2241	hisI	-0.0948763	-0.53984	0.444964	phosphoribosyl-ATP pyrophosphatase( EC:3.6.1.31 )
RSP_2242	hisF	-0.595016	-0.481988	-0.113028	imidazole glycerol phosphate synthase subunit HisF( EC:4.1.3.- )
RSP_2243	hisA	-0.581717	-0.274429	-0.307288	1-(5-phosphoribosyl)-5-[(5- phosphoribosylamino)methylideneamino] imidazole-4-carboxamide isomerase( EC:5.3.1.16 )
RSP_2245	hisH	0.212545	0.0146353	0.197909	-
RSP_2246	hisB	-0.573375	0.306661	-0.880036	imidazoleglycerol-phosphate dehydratase( EC:4.2.1.19 )
RSP_2249		-0.0218692	-0.211854	0.189984	multidrug (Tetracycline) efflux pump, Major facilitator superfamily (MFS)
RSP_2250		0.241008	0.312393	-0.0713846	hypothetical protein
RSP_2251		-0.900464	0.3538	-1.25426	putative beta-ketoadipate enol-lactone hydrolase( EC:3.1.1.24 )
RSP_2252		0.463133	0.52145	-0.0583169	Threonine dehydratase( EC:4.3.1.19 )
RSP_2253		-0.514035	0.00332777	-0.517363	predicted hydrolase or acyltransferase
RSP_2254		-0.214231	0.174382	-0.388612	ABC efflux transporter, fused ATPase and inner membrane subunits
RSP_2255		-0.783982	0.0926736	-0.876656	acyl-CoA synthase( EC:6.2.1.3 )
RSP_2257		0.665581	0.287469	0.378112	putative Fructokinase( EC:2.7.1.4 )
RSP_2260	ydjG	-0.208889	0.11774	-0.326629	hypothetical protein
RSP_2261	ydjI	-0.341709	0.436423	-0.778133	-
RSP_2262		-0.307889	-0.0170552	-0.290833	hypothetical protein
RSP_2263		-0.86449	-0.431516	-0.432974	hypothetical protein
RSP_2264	telA	-0.150388	-0.368607	0.218219	Tellurite resistance protein
RSP_2265		-0.322519	0.250801	-0.573319	-
RSP_2266	rluB	0.112894	0.153537	-0.040643	Pseudouridine synthase, (predicted)( EC:4.2.1.70 )
RSP_2268		0.206298	0.828888	-0.62259	metallo Beta lactamase superfamily
RSP_2270	gatA	-0.0650606	-0.214975	0.149914	glutamyl-tRNA amidotransferase subunit A( EC:6.3.5.- )
RSP_2271		0.367719	0.039652	0.328067	hypothetical protein
RSP_2272	ampD	0.58915	0.500826	0.0883241	N-acetylmuramoyl-L-alanine amidase, family 2( EC:3.5.1.28 )
RSP_2273		0.514573	-0.0119424	0.526516	putative anaerobic phenylacetate CoA ligase
RSP_2274		0.188072	0.606058	-0.417986	ABC branched amino acid transporter family, ATPase subunit
RSP_2275		0.176878	0.0409884	0.135889	ABC branched amino acid transporter family, periplasmic substrate-binding subunit
RSP_2276		0.0428142	0.35284	-0.310026	-
RSP_2278		0.275107	-0.140598	0.415706	ABC branched amino acid transporter family, ATPase subunit
RSP_2279		0.340167	-0.764796	1.10496	Long chain acyl-CoA synthetase( EC:6.2.1.3 )
RSP_2280		-0.756763	0.294908	-1.05167	-
RSP_2281		-0.280108	0.78795	-1.06806	two-component trancriptional regulator, winged helix family
RSP_2282	chrA	-0.53172	0.18158	-0.7133	Chromate efflux pump, ChrA
RSP_2283	rpsD	-0.47969	-0.963919	0.484228	30S ribosomal protein S4
RSP_2284		-0.105882	-0.986336	0.880454	histidinol-phosphate aminotransferase
RSP_2285		-0.646768	0.0628268	-0.709595	conservd hypothetical protein
RSP_2286		0.273906	0.704621	-0.430714	hypothetical protein
RSP_2288		-0.541749	-0.798693	0.256944	hypothetical protein
RSP_2289		-0.630045	-0.519923	-0.110122	flagellar motor protein
RSP_2291		0	-0.99728	0.99728	hypothetical protein
RSP_2293	clpA	0.0688874	0.656106	-0.587218	Chaperonin clpA/B
RSP_2294	gloB	0.0931094	0.53647	-0.443361	-
RSP_2295		-0.839704	-0.851555	0.011851	hypothetical protein
RSP_2296	atpH	-0.236175	-0.493332	0.257157	ATPase, delta (OSCP) subunit( EC:3.6.3.14 )
RSP_2297	atpA	-0.13081	0.357166	-0.487976	ATP synthase subunit A( EC:3.6.3.14 )
RSP_2298	atpG	-0.302631	-0.434796	0.132165	ATP synthase subunit C( EC:3.6.3.14 )
RSP_2299	atpD	-0.406271	-0.703766	0.297495	ATP synthase subunit B( EC:3.6.3.14 )
RSP_2300	atpC	-0.332517	-0.70419	0.371673	ATP synthase, delta/epsilon subunit( EC:3.6.3.14 )
RSP_2301	prsA	-0.0197633	-0.133583	0.11382	Phosphoribosyl pyrophosphate synthetase( EC:2.7.6.1 )
RSP_2302		-0.439026	0.0582696	-0.497295	putative low specificity L-threonine aldolase( EC:4.1.2.5 )
RSP_2303		0.405256	-0.234465	0.639722	hypothetical protein
RSP_2304	ribF	-0.39559	-0.0142463	-0.381343	Riboflavin kinase / FAD synthetase = FMN adenylyltransferase, RibF( EC:2.7.1.26,EC:2.7.7.2 )
RSP_2305		0.541273	0.316173	0.225099	MaoC family protein
RSP_2306		-0.241527	-0.10275	-0.138776	putative HAD superfamily protein
RSP_2307		-0.139635	-0.278341	0.138706	putative manganese-dependent inorganic pyrophosphatase( EC:3.6.1.1 )
RSP_2309		0.378512	0.257158	0.121354	hypothetical protein
RSP_2312		-0.0859427	0.0297473	-0.11569	hypothetical protein
RSP_2314		0.606137	0	0.606137	oxidoreductase, Chromogranin/secretogranin( EC:1.1.1.274 )
RSP_2317		0.819792	-0.124282	0.944074	-
RSP_2318		0.170182	0.207227	-0.0370448	putative Aldehyde dehydrogenase( EC:1.2.1.- )
RSP_2320		-0.802497	0.0449929	-0.84749	-
RSP_2321		-0.751741	0.0166787	-0.76842	-
RSP_2324		0.200299	-0.36257	0.562869	transcriptional regulator, RpiR family
RSP_2325	rodA	-0.843924	-0.37925	-0.464674	RodA, Rod Cell shape determining protein
RSP_2326	pbpA	-0.170496	0.00432758	-0.174823	Cell division protein FtsI
RSP_2327		-0.214125	0.0981804	-0.312305	hypothetical protein
RSP_2328	mreC	0.281396	0.356356	-0.0749608	Rod shape-determining protein, MreC
RSP_2329	mreB	0.247693	-0.0523423	0.300035	Cell shape determining protein MreB/Mrl
RSP_2330	leuA	0.152003	0.50224	-0.350237	2-isopropylmalate synthase( EC:2.3.3.13 )
RSP_2332		0.392619	0.723462	-0.330843	hypothetical protein
RSP_2333	nadE	0.0375044	-0.182769	0.220273	NAD() synthase( EC:6.3.5.1 )
RSP_2334	pfkB	-0.247365	0.0145918	-0.261957	carbohydrate kinase, PfkB( EC:2.7.1.11 )
RSP_2336		-0.709099	-0.378196	-0.330902	hypothetical protein
RSP_2338		-0.602431	-0.393011	-0.209419	hypothetical protein
RSP_2339		0.329064	0.335603	-0.00653876	hypothetical protein
RSP_2340		-0.0319731	-0.300275	0.268302	MiaB-like Radical SAM protein
RSP_2341		-0.397667	0.0180644	-0.415731	hypothetical protein( EC:2.6.1.- )
RSP_2342	gpt	-0.386058	-0.680932	0.294873	xanthine phosphoribosyltransferase( EC:2.4.2.22 )
RSP_2343		-0.110268	0.0586763	-0.168944	Putative threonine efflux protein, RhtB family
RSP_2344	fabI1	-0.158816	-0.22934	0.0705238	enoyl-(acyl carrier protein) reductase( EC:1.3.1.9 )
RSP_2345	pdxH	0.0874628	0.998568	-0.911105	Pyridoxamine 5'-phosphate oxidase( EC:1.4.3.5 )
RSP_2346		0.140408	-0.334259	0.474668	Cold-shock DNA-binding domain protein
RSP_2347		0.849692	0.121136	0.728556	hypothetical protein
RSP_2348		-0.29956	-0.271673	-0.027887	hypothetical protein
RSP_2349		-0.584963	0.0373669	-0.622329	hypothetical protein
RSP_2350		-0.415037	-0.040642	-0.374396	hypothetical protein
RSP_2356		-0.597674	0.243271	-0.840945	hypothetical protein
RSP_2361		-0.695145	0.192137	-0.887283	putative integrase/resolvase recombinase protein phage-related integrase
RSP_2362		-0.282282	0.688798	-0.971081	transcriptional regulator, GntR family
RSP_2364	fucA	-0.106915	0.954196	-1.06111	-
RSP_2365		0.575172	0.830406	-0.255234	ABC sugar (ribose) transporter, periplasmic substrate-binding subunit
RSP_2366		0.255655	0.541764	-0.286109	ABC sugar (ribose) transporter, fused ATPase subunits
RSP_2367		-0.723992	-0.249978	-0.474014	-
RSP_2368		0.690672	-0.242158	0.93283	ABC sugar (ribose) transporter, inner membrane subunit
RSP_2370		-0.297681	0.252387	-0.550068	-
RSP_2371		-0.241008	0.00713618	-0.248144	3-oxoacyl-(acyl-carrier protein) reductase / Short-chain dehydrogenase/reductase SDR( EC:1.1.1.100 )
RSP_2372		-0.340075	-0.786305	0.446229	aldehyde dehydrogenase (NAD-dependent)( EC:1.2.1.3 )
RSP_2373		0.0671142	-0.510588	0.577702	Putative Transporter, Major facilitator superfamily (MFS)
RSP_2374		-0.264554	0.455883	-0.720436	hypothetical protein
RSP_2375		0.788944	-0.755897	1.54484	hypothetical protein
RSP_2376	kbl	0.251062	-0.0620407	0.313103	2-amino-3-ketobutyrate coenzyme A ligase( EC:2.3.1.29 )
RSP_2377	tdh	-0.689003	0.877556	-1.56656	L-threonine 3-dehydrogenase( EC:1.1.1.103 )
RSP_2378	cypC	-0.530515	0.714379	-1.24489	putative fatty acid beta hydroxylase (cytochrome P450)( EC:1.14.- )
RSP_2380	catC	0.173024	0.277963	-0.104939	Catalase( EC:1.11.1.6 )
RSP_2382		0.0310269	0.860597	-0.82957	hypothetical protein
RSP_2385		0.736966	0.765535	-0.0285692	hypothetical protein
RSP_2386		-0.99084	0.373975	-1.36481	translation initiation factor IF-2B subunit alpha
RSP_2387		-0.343954	-0.853187	0.509233	hypothetical protein
RSP_2388		-0.0765416	0.134137	-0.210678	hypothetical protein
RSP_2389		0.418768	0.584963	-0.166195	putative glutathione peroxidase( EC:1.11.1.9 )
RSP_2390	acuC1	0.118821	0.264075	-0.145254	putative Acetoin utilization protein
RSP_2391		0.985203	-0.169925	1.15513	2'-5' RNA ligase
RSP_2392		-0.894009	0.584963	-1.47897	-
RSP_2397		0.088751	0.729214	-0.640463	ABC putrescine transporter, periplasmic substrate-binding subunit
RSP_2402		-0.152963	0.103238	-0.256201	Putative TonB dependent Vitamin B12 outer membrane receptor
RSP_2403		0.0641913	0.181665	-0.117474	ABC cobalamin/Fe3+siderophore transporter, periplasmic substrate-binding subunit
RSP_2404		-0.0519659	-0.282569	0.230603	ABC cobalamin/Fe3+siderophore transporter, inner membrane subunit
RSP_2405		-0.441992	0.462036	-0.904028	ABC cobalamin/Fe3+siderophore transporter, ATPase subunit
RSP_2406		0.176878	0.113657	0.063221	hypothetical protein
RSP_2407		0.0592482	0.638956	-0.579708	periplasmic sensor hybrid histidine kinase
RSP_2409	rluD	-0.229758	-0.514027	0.284268	putative Pseudouridine synthase, Rlu( EC:4.2.1.70 )
RSP_2411		-0.279414	0.312285	-0.591699	hypothetical protein
RSP_2412	pepF	-0.14439	-0.369603	0.225213	Oligoendopeptidase F( EC:3.4.24.- )
RSP_2413	lig2	-0.668668	-0.148107	-0.520561	DNA ligase( EC:6.5.1.1 )
RSP_2414		-0.0111406	-0.0303245	0.019184	hypothetical protein
RSP_2418	pldB	-0.435724	0.625224	-1.06095	putative Esterase/lipase/thioesterase( EC:3.1.1.5 )
RSP_2420		-0.516398	-0.0182517	-0.498147	-
RSP_2421		-0.809245	-0.59424	-0.215004	hypothetical protein
RSP_2422	mgpS	-0.522844	-0.0942894	-0.428555	putative ATP-dependent helicase, MgpS
RSP_2423		-0.645604	0.0576351	-0.703239	putative Heat shock protein 15 (HSP15)
RSP_2424		-0.334308	-0.288245	-0.0460634	ferredoxin II
RSP_2425		0.544528	0.336515	0.208013	putative CarD-like transcriptional regulator
RSP_2427	cobV	-0.209882	-0.396758	0.186876	putative Cobalamin (5'-phosphate) synthase
RSP_2429		-0.36366	-0.151785	-0.211875	Glutathione-regulated potassium-efflux system protein, kefB
RSP_2430		0.227952	0.942119	-0.714167	hypothetical protein
RSP_2431		-0.141262	-0.290866	0.149604	putative O-acetylhomoserine sulfhydrylase( EC:2.4.1.49,EC:2.5.1.49 )
RSP_2440	mcpA	-0.321928	-0.0324215	-0.289507	Methyl accepting chemotaxis protein
RSP_2445		-0.75644	-0.257981	-0.498459	putative Alpha amylase
RSP_2446		-0.0665986	-0.257193	0.190595	Putative trehalose synthase
RSP_2448	glgB1	-0.0546204	-0.734848	0.680227	1,4-alpha-glucan branching enzyme (Glycogen branching enzyme)( EC:2.4.1.18 )
RSP_2450		-0.39486	-0.122601	-0.272259	-
RSP_2451		-0.56572	-0.434496	-0.131225	putative 4-alpha-glucanotransferase( EC:2.4.1.25 )
RSP_2453		-0.412764	0.0043462	-0.417111	putative oxidoreductase (NAD/NADP dependent)( EC:1.- )
RSP_2454	purF	0.266501	-0.0166102	0.283111	amidophosphoribosyltransferase( EC:2.4.2.14 )
RSP_2455		-0.275916	-0.782902	0.506986	-
RSP_2456	radA	-0.563816	-0.590525	0.0267084	DNA Repair Protein
RSP_2457		-0.450313	-0.498454	0.0481405	-
RSP_2458		-0.658544	-0.103991	-0.554553	ABC transporter, ATPase subunit
RSP_2459		-0.682161	-0.458238	-0.223923	ABC transporter, inner membrane subunit
RSP_2460	alr	-0.0605008	-0.177584	0.117083	alanine racemase( EC:5.1.1.1 )
RSP_2463	acpP	0.200299	-0.781531	0.98183	acyl carrier protein
RSP_2464	fabF	-0.034471	-0.415441	0.38097	3-oxoacyl-(acyl carrier protein) synthase( EC:2.3.1.41 )
RSP_2465		-0.201126	-0.155038	-0.0460876	hypothetical protein
RSP_2466		-0.147557	-0.532275	0.384718	hypothetical protein
RSP_2476		-0.619178	0.954196	-1.57337	hypothetical protein
RSP_2480		-0.258312	-0.0964298	-0.161882	hypothetical protein
RSP_2481	cysE	0.321928	0.777608	-0.455679	serine acetyltransferase( EC:2.3.1.30 )
RSP_2482		-0.0174728	0.514573	-0.532046	TonB-dependent receptor protein
RSP_2483	repA	0.043387	-0.493946	0.537333	RepA partitioning protein/ATPase, ParA type
RSP_2491	eno	-0.550465	-0.108128	-0.442337	Enolase( EC:4.2.1.11 )
RSP_2492		0.714156	0.168192	0.545964	Possible transporter, RhaT family, DMT superfamily
RSP_2494	fur	-0.894009	0.273682	-1.16769	Ferric-uptake regulator
RSP_2502	glmS	-0.0155369	0.369449	-0.384986	D-fructose-6-phosphate amidotransferase( EC:2.6.1.16 )
RSP_2503	glmU	0.0868775	-0.0821796	0.169057	Glucosamine-1-phosphate N-acetyltransferase; UDP-N-acetylglucosamine pyrophosphorylase( EC:2.3.1.57,EC:2.7.7.23 )
RSP_2504	gph	0.85561	-0.162271	1.01788	phosphoglycolate phosphatase( EC:3.1.3.18 )
RSP_2508	mccB	-0.0994999	-0.903337	0.803837	Methylcrotonyl-CoA carboxylase beta chain( EC:6.4.1.4 )
RSP_2514	nuoC	-0.35837	-0.0136749	-0.344695	NADH dehydrogenase subunit C( EC:1.6.5.3,EC:1.6.99.3 )
RSP_2515	nuoD	-0.578519	-0.520178	-0.0583415	NADH dehydrogenase delta subunit( EC:1.6.5.3,EC:1.6.99.3 )
RSP_2517		-0.415037	0.0479345	-0.462972	hypothetical protein
RSP_2519		-0.650416	-0.742842	0.0924266	hypothetical protein
RSP_2524		0.354967	-0.794325	1.14929	possible carboxymuconolactone decarboxylase family protein( EC:4.1.1.44 )
RSP_2533		-0.746638	-0.68691	-0.0597274	-
RSP_2534		-0.148967	-0.557161	0.408195	Predicted hydrolase of the metallo-beta-lactamase superfamily
RSP_2536	rhlE	0.0270798	-0.218636	0.245716	ATP-dependent helicase, DEAD-box
RSP_2537	prfC	-0.462577	-0.203154	-0.259423	Probable peptide chain release factor RF3
RSP_2539		0.180572	-0.380196	0.560768	ABC transporter, ATPase subunit
RSP_2540	tatA	-0.674973	-0.686842	0.0118694	twin-arginine translocation system protein, TatA
RSP_2541	tatC	-0.381109	-0.160844	-0.220265	twin-arginine translocation system protein, TatC
RSP_2542		-0.48758	-0.0372798	-0.4503	-
RSP_2543		0.198768	-0.127074	0.325842	Peptidoglycan-binding LysM (possible peptidase)
RSP_2544		-0.281106	0.225618	-0.506724	Protein-L-isoaspartate O-methyltransferase( EC:2.1.1.77 )
RSP_2545	surE	0.0160818	-0.838326	0.854407	Survival protein SurE( EC:3.1.3.2 )
RSP_2547	exoY	0.410685	0.45898	-0.0482943	exopolysaccharide production protein exoY
RSP_2548	exoF	0.39644	0.861524	-0.465084	Outer membrane polysaccharide export protein, exoF
RSP_2549	exoQ	0.725617	-0.163133	0.888751	putative polysaccharide polymerase
RSP_2551	exoO	0.00218095	0.558536	-0.556355	Glycosyl transferase, family 2( EC:2.- )
RSP_2552	exoU	-0.0634759	-0.457443	0.393967	Glycosyl transferase, family 2
RSP_2553		-0.259354	-0.119535	-0.139819	hypothetical protein
RSP_2554		-0.0414199	-0.606989	0.565569	hypothetical protein
RSP_2557	asnB	0.520097	0.419984	0.100113	putative asparagine synthetase( EC:6.3.5.4 )
RSP_2559		0.678072	-0.386058	1.06413	ABC transporter, fused ATPase and inner membrane subunits
RSP_2561	exoP	-0.168976	-0.440942	0.271966	putative succinoglycan biosynthesis transport protein ExoP
RSP_2562	exoM	-0.980637	-0.146325	-0.834312	succinoglycan biosynthesis protein exoM( EC:2.- )
RSP_2563	exoA	-0.213662	0.38447	-0.598131	Glycosyl transferase, family 2( EC:2.- )
RSP_2564	exoL	0.346356	0.0043685	0.341987	glycosyltransferase, Succinoglycan biosynthesis protein exoL
RSP_2565	ugpG	-0.465455	0.335867	-0.801323	UDPG-pyrophosphorylase( EC:2.7.7.9 )
RSP_2567	sqdC	-0.332575	-0.622795	0.290219	-
RSP_2568	sqdD	-0.572579	0.526546	-1.09912	glycosyl transferase (sulfolipid biosynthesis) protein
RSP_2569	sqdB	-0.266939	0.236256	-0.503195	sulfolipid (UDP-sulfoquinovose) biosynthesis protein( EC:1.1.1.271 )
RSP_2585		0.584963	0.869939	-0.284977	hypothetical protein
RSP_2586		0.744802	0.611437	0.133365	ABC multidrug efflux transporter, ATPase subunit
RSP_2588		0.514573	0.173397	0.341176	hypothetical protein
RSP_2591	flhR	-0.524541	0.75269	-1.27723	two component transcriptional regulator, LuxR family family
RSP_2592		-0.19027	0.606576	-0.796847	hypothetical protein
RSP_2593	flhS	-0.267266	0.274979	-0.542246	-
RSP_2594		-0.796467	-0.249579	-0.546887	hypothetical protein
RSP_2598		-0.280108	0.639135	-0.919243	-
RSP_2601	pstB	-0.426149	0.194856	-0.621005	ABC phosphate transporter, ATPase subunit PstB( EC:3.6.3.27 )
RSP_2602	pstA	-0.587406	0.399498	-0.986904	ABC phosphate transporter, inner membrane subunit PstA
RSP_2606		-0.233199	-0.430501	0.197301	ArsR family Arsenical Resistance Operon Repressor
RSP_2607		-0.767047	-0.278037	-0.48901	nitrilotriacetate monooxygenase component B( EC:1.14.13.- )
RSP_2608	corA	-0.293731	0.692196	-0.985927	magnesium/cobalt transport protein, MIT family
RSP_2609	dcd	0.360817	-0.393407	0.754225	2'-deoxycytidine 5'-triphosphate deaminase( EC:3.5.4.13 )
RSP_2610		0.0236513	0.835464	-0.811813	trancriptional regulator, MerR family
RSP_2611	ihfA	-0.446683	0.216133	-0.662817	Histone-like DNA-binding protein (IHF)
RSP_2612	fabH	-0.615003	-0.423289	-0.191714	3-oxoacyl-(acyl-carrier-protein) synthase III( EC:2.3.1.41 )
RSP_2613	plsX	-0.31664	-0.318999	0.00235955	fatty acid/phospholipid synthesis protein
RSP_2614	rpmF	0.0993247	-0.494765	0.594089	possible 50S ribosomal protein L32
RSP_2615		0.225986	0.349389	-0.123404	hypothetical protein
RSP_2616		-0.709534	-0.0820156	-0.627519	hypothetical protein
RSP_2617		-0.0303694	0.0588937	-0.0892631	Peptide methionine sulfoxide reductase( EC:1.8.4.6 )
RSP_2618		-0.306853	0.0995357	-0.406388	Putative hemolysin
RSP_2619	trmU	0.250323	-0.235082	0.485406	tRNA (5-methylaminomethyl-2-thiouridylate)-methyltransferase( EC:2.1.1.61 )
RSP_2622	ligA	-0.628319	0.0222359	-0.650555	DNA ligase( EC:6.5.1.2 )
RSP_2623N	recG	-0.718107	-0.141457	-0.57665	Haem peroxidase( EC:3.6.1.- )
RSP_2624		-0.275634	-0.547488	0.271853	hypothetical protein
RSP_2628	gltX%2FglnS	-0.433653	-0.820021	0.386368	glutamyl-/ glutaminyl-tRNA synthetase
RSP_2629	gid	-0.433537	-0.605569	0.172032	glucose-inhibited division protein A
RSP_2630	gyrA	-0.345094	-0.501569	0.156476	DNA gyrase subunit A
RSP_2633	ccmF	0.448364	0.118567	0.329798	Cytochrome c maturation protein, CcmF
RSP_2634	ccmH	0.368645	0.135573	0.233071	Cytochrome c maturation protein, CcmH
RSP_2635	phaB%2FechH	-0.0263513	0.4719	-0.498251	0
RSP_2636	ilvH	-0.200484	0.0964569	-0.296941	acetolactate synthase small subunit
RSP_2637		-0.0489747	0.249151	-0.298126	acetolactate synthase III large subunit( EC:2.2.1.6 )
RSP_2638		-0.0774744	-0.405992	0.328518	putative sodium/calcium exchanger
RSP_2642		-0.0681715	-0.0395284	-0.0286431	hypothetical protein
RSP_2643	glnE	-0.420666	0.0882326	-0.508899	Glutamate-ammonia-ligase adenylyltransferase( EC:2.7.7.42 )
RSP_2644		0.387023	0.334419	0.0526041	hypothetical protein
RSP_2645	eda	0.959282	-0.382551	1.34183	KDPG/KHG bifunctional aldolase( EC:4.1.2.14,EC:4.1.3.16 )
RSP_2647		0.0727454	-0.268316	0.341061	Predicted SAM-dependent methyltransferase
RSP_2648		0.540568	-0.299014	0.839582	-
RSP_2650		0.532547	0.304736	0.22781	hypothetical protein
RSP_2651		-0.706418	0.0856152	-0.792033	hypothetical protein
RSP_2652		0	-0.36257	0.36257	putative Acetyltransferase
RSP_2653		-0.394453	-0.57146	0.177007	ATPase, AAA family
RSP_2654		-0.188172	0.201514	-0.389685	DnaK suppressor protein, DksA family
RSP_2655		-0.652077	0.893085	-1.54516	hypothetical protein
RSP_2656	nahG	-0.758785	0.0942558	-0.853041	putative salicylate hydroxylase (Salicylate 1-monooxygenase)
RSP_2657	xthA	0.170534	0.591298	-0.420764	Exodeoxyribonuclease III( EC:3.1.11.2 )
RSP_2658		-0.421379	-0.83735	0.415971	-
RSP_2660		0.281843	0.0185195	0.263323	Ribonuclease BN family protein
RSP_2671		-0.606658	0.160465	-0.767122	hypothetical protein
RSP_2673		0.275313	0.0253252	0.249988	Glucose dehydrogenase( EC:1.1.5.2,EC:1.1.99.17 )
RSP_2674		0.707819	0.424885	0.282934	hypothetical protein
RSP_2682	fabD	-0.836501	0.00226305	-0.838764	acyl-carrier-protein S-malonyltransferase( EC:2.3.1.39 )
RSP_2683		0.185355	-0.30411	0.489465	hypothetical protein
RSP_2684		-0.456858	0.00339698	-0.460255	putative endonuclease involved in recombination
RSP_2685		0.307543	-0.149411	0.456954	Putative cytochrome c-type biogenesis protein, cycH
RSP_2686		0.112894	-0.325398	0.438292	putative sarcosine oxidase beta subunit( EC:1.5.3.1 )
RSP_2689	soxA	0.0711812	0.040686	0.0304952	-
RSP_2690		-0.104669	-0.186755	0.0820862	putative sarcosine oxidase gamma subunit( EC:1.5.3.1 )
RSP_2692		-0.40614	0.0255151	-0.431655	-
RSP_2693		0.143866	-0.0386459	0.182512	Superoxide dismutase, Fe-Mn family( EC:1.15.1.1 )
RSP_2694		-0.313592	-0.25671	-0.0568818	hypothetical protein
RSP_2695		-0.466815	0.793549	-1.26036	Possible peptidoglycan binding protein
RSP_2696		-0.293402	-0.525682	0.23228	ABC transporter, fused ATPase and inner membrane subunits
RSP_2697		-0.214692	-0.243833	0.0291403	hypothetical protein
RSP_2698		-0.079335	-0.123954	0.0446194	putative quinoprotein
RSP_2699		0.163384	-0.211104	0.374488	GTP-binding protein EngA
RSP_2703		0.734539	0.0943274	0.640211	ABC dipeptide transporter, periplasmic binding protein
RSP_2704	miaA	-0.125531	-0.223563	0.0980321	Probable tRNA delta(2)-isopentenylpyrophosphate transferase( EC:2.5.1.8 )
RSP_2705	pyrH	-0.122857	-0.338169	0.215312	Uridylate kinase( EC:2.7.4.- )
RSP_2706	frr	0.348856	-0.148223	0.49708	Ribosome recycling factor
RSP_2707	uppS	0.124815	0.128878	-0.00406269	Undecaprenyl pyrophosphate synthase( EC:2.5.1.31 )
RSP_2709	dxr	-0.849622	0.0457693	-0.895391	1-deoxy-D-xylulose 5-phosphate reductoisomerase( EC:1.1.1.267 )
RSP_2710		-0.605559	-0.632647	0.0270874	Putative membrane-associated zinc metalloprotease
RSP_2711		-0.158142	-0.652854	0.494713	putative outer membrane protein
RSP_2715		-0.703396	-0.755373	0.0519778	hypothetical protein
RSP_2717		0.032278	-0.718043	0.750321	putative UUP ATPase
RSP_2718		0.833938	0.716938	0.117	possible outer membrane protein
RSP_2719		-0.562085	0.0697411	-0.631826	transcriptional regulator, AsnC/Lrp family
RSP_2720		-0.0425833	-0.126099	0.0835155	Putative LysE/RhtB family amino acid efflux pump
RSP_2722	cysS	-0.731433	0.674864	-1.4063	Cysteinyl-tRNA synthetase, class Ia( EC:6.1.1.16 )
RSP_2723		-0.217814	0.834109	-1.05192	2-isopropylmalate synthase
RSP_2726		-0.5419	0.306637	-0.848537	-
RSP_2727		0.254814	0.00626357	0.24855	probable 3-methyladenine DNA glycosylase/8-oxoguanine DNA glycosylase
RSP_2728		-0.0689307	-0.029475	-0.0394556	Phospholipase/Carboxylesterase
RSP_2729		-0.747234	0.0603726	-0.807607	Probable Restriction endonuclease
RSP_2730		-0.984893	-0.503847	-0.481046	-
RSP_2732		0.321928	-0.704544	1.02647	Major facilitator superfamily (MFS) transporter
RSP_2734	zwf	0.912211	-0.179971	1.09218	glucose-6-phosphate 1-dehydrogenase( EC:1.1.1.49 )
RSP_2735	pgl	0.841788	0.348044	0.493744	-
RSP_2736	pgi	0.852807	-0.594361	1.44717	glucose-6-phosphate isomerase( EC:5.3.1.9 )
RSP_2740		-0.556811	-0.0565835	-0.500228	putative Glucose/sorbosone dehydrogenase
RSP_2745		-0.670692	0.547641	-1.21833	hypothetical protein
RSP_2746		-0.0146799	-0.397479	0.382799	hypothetical protein
RSP_2747		-0.722239	-0.253515	-0.468725	possible glycosyltransferase
RSP_2751		0.0759489	-0.690145	0.766094	hypothetical protein
RSP_2753		0.415037	0.233672	0.181365	hypothetical protein
RSP_2754		-0.283793	0.649814	-0.933607	hypothetical protein
RSP_2763		0.228269	0.242857	-0.0145875	hypothetical protein
RSP_2764		-0.448245	0.409617	-0.857862	hypothetical protein
RSP_2766		0.221732	-0.111248	0.33298	Uncharacterized metal-binding protein
RSP_2768		0.16726	-0.515195	0.682455	hypothetical protein( EC:2.1.1.13 )
RSP_2771		-0.675009	0.560004	-1.23501	putative Exopolyphosphatase
RSP_2772	ftsJ	-0.891961	0.250557	-1.14252	23S rRNA methylase
RSP_2773		-0.0453605	0.573395	-0.618755	hypothetical protein
RSP_2774		-0.494773	-0.438574	-0.0561989	hypothetical protein
RSP_2775	lpxD	-0.233348	-0.0326708	-0.200677	UDP-3-O-(3-hydroxymyristoyl) glucosamine N-acyltransferase( EC:2.3.1.- )
RSP_2777		-0.381697	0.46927	-0.850967	3-oxoacyl-(acyl-carrier-protein) synthase( EC:2.3.1.- )
RSP_2778		0.535219	-0.548293	1.08351	hypothetical protein
RSP_2779	catA	-0.494141	-0.346944	-0.147197	Catalase( EC:1.11.1.6 )
RSP_2781		-0.240013	-0.326026	0.0860127	peroxiredoxin/glutaredoxin family protein
RSP_2782	aqpZ	0.393821	0.192879	0.200942	aquaporin z, Major Intrinsic Protein (MIP) Family
RSP_2783	lipA	-0.178803	-0.00325445	-0.175549	-
RSP_2784	cycG	0.179448	0.310998	-0.13155	-
RSP_2785	CycF	0.940294	0.892085	0.0482091	Cytochrome c-554
RSP_2786	HPRT	-0.115477	0.283793	-0.39927	-
RSP_2787		-0.30603	-0.0931094	-0.212921	hypothetical protein
RSP_2788		0.602036	0.668379	-0.0663425	hypothetical protein
RSP_2798	groEL3	-0.925999	0.9736	-1.8996	Putative chaperonin groEL
RSP_2802		0.115747	-0.442034	0.557781	multidrug/cation efflux pump, membrane fusion protein subunit
RSP_2804	tgt	0.0109445	-0.823531	0.834476	Probable queuine tRNA ribosyltransferase( EC:2.4.2.29 )
RSP_2806	lon	0.206869	-0.139786	0.346654	Probable ATP-dependent protease La protein( EC:3.4.21.53 )
RSP_2809		-0.186968	-0.198212	0.011244	ABC transporter, inner membrane subunit
RSP_2810		-0.141237	-0.895937	0.7547	ABC transporter, ATPase subunit
RSP_2812		-0.00666373	-0.679619	0.672955	hypothetical protein
RSP_2814	corB	-0.717469	-0.033428	-0.684041	Hypothetical protein with CBS domain
RSP_2815	xerD	-0.773134	-0.242623	-0.530511	Probable integrase/recombinase XerD
RSP_2816		0.301124	0.0298634	0.271261	hypothetical protein
RSP_2817	aroK	-0.97728	-0.244971	-0.732309	Putative shikimate kinase( EC:2.7.1.71 )
RSP_2818	aroB	0.0209307	0.182426	-0.161495	Putative 3-dehydroquinate synthase( EC:4.2.3.4 )
RSP_2825	cobK	0.45296	0.207585	0.245374	precorrin-6x reductase( EC:1.3.1.54 )
RSP_2826	cobI	-0.129283	-0.976895	0.847612	-
RSP_2827	cobN	0.148104	-0.121949	0.270053	cobaltochelatase
RSP_2828	cobW	0.59438	-0.000210852	0.594591	Cobalamin synthesis protein CobW
RSP_2829		-0.342749	0.561116	-0.903864	-
RSP_2830		-0.39406	0.300294	-0.694354	hypothetical protein
RSP_2831	cobO	-0.780219	0.681067	-1.46129	cob(I)yrinic acid a,c-diamide adenosyltransferase( EC:2.5.1.17 )
RSP_2832		-0.656843	0.415874	-1.07272	Predicted conserved flavoprotein
RSP_2835	ispD	-0.871335	-0.0867116	-0.784623	Probable 4-diphosphocytidyl-2C-methyl-D-erythritol synthase (YgbP)( EC:2.7.7.60 )
RSP_2836	nifR3	-0.840544	0.801114	-1.64166	tRNA-dihydrouridine synthase, nifR3
RSP_2837	ntrB	-0.684071	0.476028	-1.1601	Nitrogen regulation protein, NtrB signal transduction histidine kinase( EC:2.7.3.- )
RSP_2838	ntrC	-0.22807	0.214873	-0.442943	nitrogen metabolism transcriptional regulator, NtrC
RSP_2839	ntrY	-0.290119	0.0950776	-0.385196	Nitrogen regulation protein, NtrY, Signal transduction histidine kinase( EC:2.7.3.- )
RSP_2840	ntrX	-0.449218	-0.172716	-0.276502	Nitrogen assimilation transcriptional regulator, NtrX
RSP_2841	trkA	0.0349218	-0.438929	0.47385	potassium uptake tranporter, NAD-binding subunit, TrkA
RSP_2842	trkH1	-0.27453	-0.331106	0.0565756	-
RSP_2843	hfq	-0.55971	-0.29285	-0.26686	RNA-binding protein Hfq
RSP_2844		-0.486235	-0.132188	-0.354047	Putative GTP-binding protein
RSP_2845		0.0559941	0.122885	-0.0668911	putative penicillin acylase (penicillin amidase)( EC:3.5.1.11 )
RSP_2846		-0.397706	0.533714	-0.93142	putative 3-hydroxyisobutyrate dehydrogenase( EC:1.1.1.31 )
RSP_2847		-0.748616	-0.182701	-0.565915	hypothetical protein
RSP_2850	mfd	-0.289443	-0.201011	-0.0884318	transcription-repair coupling factor (helicase)
RSP_2852		-0.558628	-0.282438	-0.27619	Predicted polyketide biosynthesis associated protein
RSP_2853		-0.27628	-0.6916	0.415319	Transcriptional regulator, TetR family
RSP_2854		-0.437669	0.626817	-1.06449	Cation/multidrug efflux pump, Membrane fusion protein (MFP) family
RSP_2855		-0.146558	-0.0429793	-0.103579	Cation/multidrug efflux pump, RND superfamily
RSP_2856		-0.284066	0.202799	-0.486866	putative oligopeptide ABC transporter, periplasmic-binding protein
RSP_2857		-0.135655	-0.37623	0.240575	D-beta-hydroxybutyrate dehydrogenase( EC:1.1.1.30 )
RSP_2860	rpsB	0.274746	-0.318255	0.593001	30S ribosomal protein S2
RSP_2861	TSF	-0.181686	-0.310156	0.128471	elongation factor Ts
RSP_2862		-0.648926	0.720716	-1.36964	Glycine/D-amino acid oxidase (deaminating)
RSP_2868		0.446178	-0.297669	0.743847	Putative inosine-5'-monophosphate dehydrogenase( EC:1.1.1.205 )
RSP_2869		-0.389174	0.74564	-1.13481	Possible tellurite resistance protein
RSP_2870	aglK	-0.574516	-0.405464	-0.169052	ABC alpha-glucoside transporter, ATPase subunit AglK
RSP_2872	aglF	-0.152003	-0.152003	0	ABC alpha-glucoside transporter, inner membrane subunit AglF
RSP_2874		-0.125531	-0.605902	0.480371	Putative Beta-glucosidase A( EC:3.2.1.21 )
RSP_2875	glk	-0.209923	-0.402121	0.192197	-
RSP_2879		0.433653	0.995134	-0.561481	hypothetical protein
RSP_2880	gfdS	-0.0698832	0.611795	-0.681678	signal transduction histidine kinase
RSP_2882		0.504163	0.860991	-0.356827	two component transcriptional regulator, LuxR family
RSP_2883	pgm	-0.179518	0.0471167	-0.226634	-
RSP_2885	glgA	0.073767	0.0249915	0.0487755	glycogen synthase( EC:2.4.1.21 )
RSP_2887	glgP	-0.474564	-0.370485	-0.10408	glycogen phosphorylase( EC:2.4.1.1 )
RSP_2895		0.0257611	-0.348336	0.374097	putative ABC transporter, fused ATPase subunits
RSP_2896		-0.530925	-0.765036	0.234111	Multiple antibiotic transporter
RSP_2897		-0.590722	-0.964381	0.373659	hypothetical protein
RSP_2898		0.643306	0.831889	-0.188582	DNA polymerase III subunit chi
RSP_2899		0.0841514	0.946061	-0.86191	leucyl aminopeptidase( EC:3.4.11.1 )
RSP_2900		-0.298432	-0.590149	0.291717	Predicted permease
RSP_2901		-0.270548	-0.356792	0.0862432	-
RSP_2902		0.0654231	-0.582107	0.64753	Putative organic solvent tolerance protein
RSP_2903		-0.00333186	0.100286	-0.103618	Probable PpiC-type peptidyl-prolyl cis-trans isomerase
RSP_2904	pdxA1	-0.242557	-0.251778	0.00922156	4-hydroxythreonine-4-phosphate dehydrogenase( EC:1.1.1.262 )
RSP_2905	ksgA	-0.360645	0.167297	-0.527943	dimethyladenosine transferase( EC:2.1.1.- )
RSP_2907	prfA	-0.582781	-0.339171	-0.24361	peptide chain release factor 1
RSP_2908		-0.0158914	0.153437	-0.169328	hypothetical protein
RSP_2909		-0.356623	-0.105796	-0.250827	Hydrolase arginase family( EC:3.5.3.11 )
RSP_2910		-0.141866	0.261452	-0.403318	Predicted Metal-dependent amidase/aminoacylase/carboxypeptidase
RSP_2912		0.187627	-0.315723	0.50335	Predicted pyrophosphatase
RSP_2915	phoR	-0.304153	0.0979009	-0.402054	Probable two-component sensor histidine kinase( EC:2.7.3.- )
RSP_2916		0.14439	-0.24757	0.391959	-
RSP_2917		-0.065245	0.0306111	-0.0958561	putative cystathionine gamma-synthase beta-lyase
RSP_2918		-0.697437	-0.787106	0.089669	Predicted ferripyochelin binding protein
RSP_2919		0.0181473	-0.693897	0.712044	Probable Guanylate kinase( EC:2.7.4.8 )
RSP_2920		-0.185602	-0.492291	0.306689	hypothetical protein
RSP_2921		0.0838611	-0.192595	0.276457	phospho-2-dehydro-3-deoxyheptonate( EC:2.5.1.54 )
RSP_2922		0.11819	-0.751321	0.869511	Transcriptional regulator, AraC family
RSP_2923		-0.31891	0.0411678	-0.360077	ABC branched amino acid transporter family, periplasmic substrate-binding protein
RSP_2924		-0.420843	-0.330149	-0.0906945	ABC branched-chain amino acid transporter family, ATPase subunit
RSP_2925		0.22556	-0.474112	0.699671	ABC branched-chain amino acid transporter family, ATPase subunit
RSP_2929		0.281182	0.167842	0.11334	putative disulfide bond formation protein DsbB
RSP_2932	hutC	0.807355	0.874469	-0.0671142	Histidine utilization repressor, gntR family
RSP_2933	hutF	-0.212024	-0.540098	0.328074	Formiminoglutamate deiminase( EC:3.5.3.13 )
RSP_2936	hutU	0.293	0.0599356	0.233064	Urocanase( EC:4.2.1.49 )
RSP_2937		0.256126	-0.161161	0.417287	hypothetical protein
RSP_2939		-0.424769	0.304933	-0.729702	Predicted transcriptional regulator containing the HTH domain
RSP_2940		-0.667856	0.324398	-0.992254	hypothetical protein
RSP_2941		-0.445948	0.109436	-0.555384	-
RSP_2942		-0.0407771	0.045684	-0.0864612	hypothetical protein( EC:3.2.1.- )
RSP_2943	argS	0.0413149	-0.153779	0.195094	Arginyl-tRNA synthetase, class I( EC:6.1.1.19 )
RSP_2944		-0.716207	0.198226	-0.914433	hypothetical protein
RSP_2945	cycJ	0.182188	0.40915	-0.226962	cytochrome C-type biogenesis protein, CcmE
RSP_2946	argC	-0.0679041	0.039084	-0.106988	N-acetyl-gamma-glutamyl-phosphate reductase( EC:1.2.1.38 )
RSP_2947		-0.535544	0.576998	-1.11254	Glutamate racemase( EC:5.1.1.3 )
RSP_2948		-0.19073	0.613468	-0.804198	indolepyruvate ferredoxin oxidoreductase
RSP_2950		-0.923131	-0.447287	-0.475844	Transcriptional regulator, LysR family
RSP_2951	purL	0.28359	-0.219989	0.50358	phosphoribosylformylglycinamidine synthase subunit II( EC:6.3.5.3 )
RSP_2952		-0.654225	-0.643435	-0.0107903	BolA-like protein
RSP_2953		0.357552	-0.0537575	0.411309	glutaredoxin-related protein
RSP_2955		-0.425801	0.655429	-1.08123	hypothetical protein
RSP_2956	tktA	-0.377964	0.0768319	-0.454796	transketolase( EC:2.2.1.1 )
RSP_2957		-0.584963	0.719892	-1.30485	hypothetical protein
RSP_2958		-0.0740006	0.441029	-0.515029	hypothetical protein
RSP_2959	gapB	0.0120728	-0.438124	0.450196	glyceraldehyde-3-phosphate dehydrogenase( EC:1.2.1.12 )
RSP_2960		-0.925015	0.140404	-1.06542	pantetheine-phosphate adenylyltransferase( EC:2.7.7.3 )
RSP_2965		-0.0489096	0.0171448	-0.0660544	Transcriptional regulator, LysR family
RSP_2966	uvrA	-0.484396	0.212891	-0.697287	excinuclease ABC subunit A
RSP_2967		-0.507907	-0.256287	-0.25162	Probable transporter, Major facilitator superfamily (MFS)
RSP_2968		-0.273193	-0.0415231	-0.23167	dihydrolipoamide dehydrogenase
RSP_2969		-0.760191	-0.293908	-0.466282	hypothetical protein
RSP_2970		0.0356239	0.25486	-0.219237	Transporter, Major facilitator superfamily (MFS)
RSP_2971		-0.230312	0.207844	-0.438157	S-adenosylmethionine tRNA ribosyltransferase-isomerase
RSP_2972		0.773216	0.481284	0.291932	hypothetical protein
RSP_2973		-0.343145	0.360256	-0.703401	Peroxiredoxin
RSP_2974		-0.0788016	0.357647	-0.436449	Putative metalopeptidase
RSP_2975		0.0257887	-0.00375829	0.029547	hypothetical protein
RSP_2976		-0.0306968	-0.236067	0.205371	hypothetical protein
RSP_2977	prfB	0.354843	-0.371173	0.726016	Peptide chain release factor 2
RSP_2978	mrcA	0.17303	-0.0715051	0.244536	Penicillin-binding protein 1A (PBP-1a)( EC:2.4.2.- )
RSP_2979	amiC	0.0400157	0.826648	-0.786633	Probable N-acetylmuramoyl-L-alanine amidase( EC:3.5.1.28 )
RSP_2980	aspAT	-0.662262	-0.142363	-0.519899	Putative aspartate aminotransferase A( EC:2.6.1.1 )
RSP_2981		0.859137	-0.161697	1.02083	Putative protein-disulfide isomerase
RSP_2982	gcpE	-0.470829	0.0908554	-0.561685	4-hydroxy-3-methylbut-2-en-1-yl diphosphate synthase( EC:1.17.4.3 )
RSP_2983		-0.774688	0.318123	-1.09281	hypothetical protein
RSP_2985		0.0588937	-0.0310269	0.0899206	hypothetical protein
RSP_2986		0.341691	0.345845	-0.00415389	hypothetical protein
RSP_2987		-0.140446	-0.227595	0.0871487	probable acetyltransferase
RSP_3003		-0.293196	0.354665	-0.647861	hypothetical protein
RSP_3004		-0.421464	-0.44173	0.0202658	-
RSP_3007		-0.895303	-0.305065	-0.590238	hypothetical protein
RSP_3012		0.415037	0.321928	0.0931094	Probable transposase
RSP_3022		0.328623	-0.969272	1.29789	transcriptional regulator, TetR family
RSP_3029		0	0.815575	-0.815575	transcriptional regulator, GntR family
RSP_3034		-0.203158	-0.542401	0.339243	-
RSP_3039		-0.602665	0.280108	-0.882772	-
RSP_3040		-0.888969	0.242857	-1.13183	ABC permidine/putrescine transporter, periplasmic substrate-binding protein
RSP_3041		-0.289507	0.475958	-0.765465	ABC permidine/putrescine transporter, ATPase subunit
RSP_3044	dorS	-0.908841	0.783852	-1.69269	DMSO/TMAO-sensor hybrid histidine kinase
RSP_3045	dorR	0.240006	-0.137107	0.377114	DMSO/TMAO-two component transcriptional regulator, winged helix family
RSP_3049	moeA	0.388565	0.0961908	0.292375	Molybdenum cofactor biosynthesis protein
RSP_3052		-0.525165	0.306978	-0.832142	transcriptional regulator, LysR family
RSP_3053		0.459432	0.561879	-0.102447	Possible dioxygenase/glyoxalase family protein
RSP_3055		-0.777608	0.407709	-1.18532	transcriptional regulator, MarR family
RSP_3059		-0.716207	-0.988649	0.272442	ABC proline/glycine betaine transporter, periplasmic substrate-binding protein
RSP_3063		-0.0870856	0.0410133	-0.128099	AMP-dependent synthetase and ligase
RSP_3064		-0.493282	-0.558733	0.0654511	transcriptional regulator, DeoR family
RSP_3069		-0.249614	0.146486	-0.3961	NADPH-dependent FMN reductase
RSP_3071		0.262378	0.594613	-0.332234	putative hydroxypyruvate reductase/glycerate kinase( EC:1.1.1.81 )
RSP_3072	sndh	-0.0542204	0.783669	-0.83789	-
RSP_3074	ilvD	0.106682	-0.327247	0.433929	Dihydroxy-acid and 6-phosphogluconate dehydratase( EC:4.2.1.9 )
RSP_3075		0.74522	-0.476438	1.22166	-
RSP_3076		0.87941	-0.48666	1.36607	hypothetical protein
RSP_3078		0.656855	-0.0506261	0.707481	-
RSP_3080		0.238173	-0.509557	0.747731	Choline/carnitine/betaine transporter, BCCT family
RSP_3082		0.321928	0.00523665	0.316691	hypothetical protein
RSP_3085		-0.293215	-0.736966	0.44375	hypothetical protein
RSP_3086		-0.105202	0.209687	-0.314889	periplasmic sensor signal transduction histidine kinase
RSP_3088		-0.785464	0.748682	-1.53415	two component transcriptional regulator, winged helix family
RSP_3089		-0.125531	-0.209923	0.0843922	-
RSP_3090	phnA	-0.836501	0.263034	-1.09954	Putative alkylphosphonate uptake protein, phnA
RSP_3094		0.36257	0.547883	-0.185313	Putative transmembrane anti-sigma factor
RSP_3095		-0.599462	0.4175	-1.01696	RNA polymerase sigma-70 factor
RSP_3097	qoxA	-0.393059	-0.385877	-0.00718267	-
RSP_3101		-0.406652	-0.290385	-0.116267	periplasmic sensor diguanylate cyclase/phosphodiesterase
RSP_3102		0.986703	-0.191843	1.17855	putative sec-independent protein translocase protein, TatE
RSP_3108		0.551015	0.422352	0.128663	Putative methyl accepting chemotaxis protein
RSP_3114		-0.192645	-0.306861	0.114216	hypothetical protein
RSP_3115		-0.495957	-0.263034	-0.232923	-
RSP_3117		-0.415037	-0.374635	-0.0404024	hypothetical protein
RSP_3125		-0.945552	-0.974005	0.0284526	transcriptional regulator, ArsR familyy
RSP_3126		0.115477	0.473959	-0.358482	Arsenite efflux pump, ACR3 family
RSP_3135		-0.236067	0.564625	-0.800692	ppkA-related protein
RSP_3136		0.534724	-0.244125	0.778848	-
RSP_3137		-0.658871	-0.591477	-0.0673939	hypothetical protein
RSP_3138		0.536053	0.833321	-0.297268	Smp-30/Cgr1 family protein
RSP_3141		-0.0473057	0.0430687	-0.0903744	hypothetical protein
RSP_3142		-0.170339	-0.0445291	-0.12581	acetate permease
RSP_3157		-0.321928	0.973006	-1.29493	ABC transporter, inner membrane subunit
RSP_3161		-0.254814	-0.312793	0.0579789	hypothetical protein
RSP_3165		0.239466	-0.406646	0.646111	transcriptional regulator, GntR family
RSP_3166		0.187232	0.505891	-0.318659	ABC transporter, inner membrane subunit
RSP_3167		0.594361	0.5025	0.0918609	-
RSP_3168		-0.000903661	0.569716	-0.57062	ABC transporter, periplasmic binding protein
RSP_3169		0.617629	0.659461	-0.0418321	FAA-hydrolase-family protein
RSP_3172		0.342687	-0.121059	0.463746	hypothetical protein
RSP_3174		-0.131422	-0.36257	0.231148	Nucleoside transporter, NCS1 family
RSP_3176	fabI	-0.337633	-0.438573	0.10094	enoyl-(acyl-carrier protein) reductase (NADH)( EC:1.3.1.9 )
RSP_3177	fabB	-0.381044	0.0532191	-0.434263	3-oxoacyl-(Acyl-carrier-protein) synthase( EC:2.3.1.41 )
RSP_3178	fabA	-0.638664	-0.558183	-0.0804804	3-hydroxydecanoyl-ACP dehydratase( EC:4.2.1.60 )
RSP_3180		0.390084	-0.131112	0.521195	-
RSP_3181		0.0620437	0.319224	-0.25718	putative fatty-acyl-CoA racemase; CoA-transferase family III
RSP_3183		-0.807485	-0.567343	-0.240142	3-hydroxyacyl-CoA dehydrogenase type II
RSP_3184		-0.54525	0.125076	-0.670326	putative Thiolase( EC:2.3.1.9 )
RSP_3185	cobB	-0.100801	0.111291	-0.212092	cobyrinic acid a,c-diamide synthase
RSP_3186		-0.337254	0.244512	-0.581766	hypothetical protein
RSP_3187	mdoG	0.157444	-0.638224	0.795668	putative transmembrane protein
RSP_3201		0.921997	0.239466	0.682532	-
RSP_3202		-0.400538	0.692571	-1.09311	transcriptional regulator, AraC family
RSP_3205		0	0.104139	-0.104139	putative oxidoreductase subunit
RSP_3210	qxtB	-0.31034	-0.39	0.0796597	Quinol oxidase subunit II QxtB
RSP_3212	qxtA	-0.575875	-0.208038	-0.367837	Quinol oxidase subunit I QxtA
RSP_3215		0.147464	-0.172892	0.320357	hypothetical protein
RSP_3216		0.0891802	-0.421172	0.510352	putative DNA repair exonuclease
RSP_3217		-0.175447	-0.205306	0.0298588	-
RSP_3218		-0.871615	-0.248526	-0.623089	Putative oxidoreductase NAD protein
RSP_3225		-0.805185	0.238237	-1.04342	periplasmic sensor signal transduction histidine kinase
RSP_3226		-0.0381069	-0.14216	0.104054	NAD-dependent deacetylase
RSP_3228		-0.557368	-0.405119	-0.152249	Predicted mannose-6-phosphate isomerase
RSP_3229		-0.273721	0.440609	-0.71433	Membrane-bound lytic murein transglycosylase B
RSP_3231		-0.232729	0.36687	-0.599599	ABC peptide transporter, periplasmic binding protein
RSP_3232		-0.404311	0.0119726	-0.416284	ABC peptide transporter, inner membrane subunit
RSP_3235		-0.733876	0.0552404	-0.789117	ABC peptide transporter, ATPase subunit
RSP_3237	lguL	-0.70044	-0.514573	-0.185867	Lactoylglutathione lyase( EC:4.4.1.5 )
RSP_3240		0.171187	0.924635	-0.753448	periplasmic sensor signal transduction histidine kinase
RSP_3241		-0.965235	0.231873	-1.19711	Two-component transcriptional regulator, winged helix family
RSP_3242		0.912537	0.580807	0.33173	Putative trypsin-like serine protease
RSP_3245		-0.85397	0.786849	-1.64082	Possible transporter, Major facilitator superfamily (MFS)
RSP_3248		0.113341	-0.618632	0.731973	ABC peptide transporter, periplasmic binding protein
RSP_3250		-0.117423	0.798483	-0.915906	ABC peptide transporter, inner membrane subunit
RSP_3253		0.167673	-0.0543725	0.222045	Predicted acetamidase / formamidase( EC:3.5.1.4 )
RSP_3255		-0.496234	0.385405	-0.881639	ABC peptide transporter, periplasmic binding protein
RSP_3258		0.00861313	0.766182	-0.757568	ABC peptide transporter, inner membrane subunit
RSP_3261	bioA	-0.550338	-0.0703151	-0.480023	hypothetical protein( EC:2.6.1.62 )
RSP_3262		-0.233081	0.0275713	-0.260652	Putative thioesterase
RSP_3273		-0.225812	-0.294549	0.0687372	ABC multidrug/carbohydrate efflux transporter, inner membrane subunit
RSP_3274		0.167457	-0.768184	0.935641	ABC multidrug/carbohydrate efflux transporter, ATPase subunit
RSP_3278		-0.222392	0.81697	-1.03936	Von Willebrand domain containing protein
RSP_3285	iolE	0.612074	-0.567041	1.17911	possible sugar phosphate isomerase/epimerase, IolE
RSP_3286	iolB	-0.0900373	-0.587525	0.497488	Uncharacterized enzyme involved in inositol metabolism, IolB
RSP_3287	upgC	0.540568	-0.520435	1.061	ABC glycerol-3-phosphate transporter, ATPase subunit UpgC
RSP_3289	ugpA	-0.853942	0.229885	-1.08383	-
RSP_3290	ugpB	-0.425306	0.891851	-1.31716	ABC glycerol-3-phosphate transporter, periplasmic binding protein, UgpB
RSP_3291		-0.369776	0.184509	-0.554285	Putative Naﺘ梲顚 symporter
RSP_3292		-0.776678	-0.325636	-0.451042	Glucose-methanol-choline oxidoreductase
RSP_3293		-0.156726	-0.543622	0.386896	-
RSP_3294		0.799181	0.771751	0.0274295	-
RSP_3295		0.773381	0.277534	0.495847	ABC branched-chain amino acid transporter, ATPase subunit
RSP_3296		0.574074	0.102714	0.47136	ABC branched-chain amino acid transporter, ATPase subunit
RSP_3297		0.836349	-0.225881	1.06223	ABC branched-chain amino acid transporter, periplasmic binding protein
RSP_3305	abc1	-0.500696	0.243788	-0.744485	putative ubiquinol-cytochrome-c reductase assembly protein
RSP_3306		-0.222392	0.127986	-0.350379	hypothetical protein
RSP_3308		0.323407	-0.10151	0.424917	possible transporter, DME family, DMT superfamily
RSP_3309		0.432959	0.00769439	0.425265	transcriptional regulator, AraC family
RSP_3313		0.0183785	0.0620541	-0.0436756	possible phage integrase family protein
RSP_3317		-0.0824622	-0.902859	0.820397	transcriptional regulator, TetR family
RSP_3321	acrA	-0.236677	0.582519	-0.819196	Cation/multidrug efflux pump, membrane-fusion protein
RSP_3325		-0.107373	0.635174	-0.742547	Polysaccharide export transporter, PST Family
RSP_3327		-0.580775	-0.551872	-0.028903	possible Rhomboid family membrane protein
RSP_3328		-0.903719	-0.817797	-0.0859225	hypothetical protein
RSP_3329		0.651236	-0.717782	1.36902	-
RSP_3330	sac1	-0.863993	-0.471954	-0.392039	-
RSP_3331		0.862496	0.52932	0.333177	Cupin domain containg protein
RSP_3332		0.943214	0.155712	0.787501	putative transmembrane protein
RSP_3333		-0.459791	-0.194947	-0.264844	-
RSP_3339		-0.796672	-0.0142969	-0.782375	transcriptional regulator, GntR family
RSP_3344		0.0385282	-0.193823	0.232351	-
RSP_3345		-0.958506	0.342895	-1.3014	hypothetical protein
RSP_3346		-0.892501	-0.340186	-0.552316	5-methyltetrahydrofolate--homocysteine methyltransferase( EC:2.1.1.13 )
RSP_3347		-0.326827	-0.306348	-0.0204785	methionine synthase, 5-methyltetrahydrofolate--homocysteine methyltransferase
RSP_3349		-0.0657474	0.545161	-0.610909	hypothetical protein
RSP_3350		-0.35323	0.370797	-0.724028	Lipocalin-related protein
RSP_3355		0.181607	-0.221969	0.403576	putative tape measure protein
RSP_3360		-0.0768038	0.281893	-0.358697	-
RSP_3363		-0.624111	-0.22805	-0.39606	hypothetical protein
RSP_3364	proC	-0.860233	0.721711	-1.58194	pyrroline-5-carboxylate reductase
RSP_3365	csaA	-0.735787	0.480432	-1.21622	Protein secretion chaperonine
RSP_3367		-0.844009	0.935568	-1.77958	-
RSP_3368		-0.0315356	-0.686456	0.65492	periplasmic sensor diguanylate cyclase
RSP_3369		-0.887525	-0.0481662	-0.839359	Asp-tRNA Asn/Glu-tRNA Gln amidotransferase subunit A
RSP_3371		0	-0.456858	0.456858	-
RSP_3372		-0.227609	0.344127	-0.571736	TRAP-T family transporter, periplasmic binding protein
RSP_3373		-0.905785	0.534539	-1.44032	ABC efflux transporter, inner membrane subunit
RSP_3375		-0.846113	-0.132918	-0.713195	Membrane fusion protein, HlyD family
RSP_3376	aroQ	0.143735	-0.662965	0.8067	3-dehydroquinate dehydratase( EC:4.2.1.10 )
RSP_3378		0.782409	0.0337807	0.748628	hypothetical protein
RSP_3379		0.545434	-0.539819	1.08525	hypothetical protein
RSP_3381		0.496065	0.251446	0.244619	NAD(P)H -dependent quinone oxidoreductase
RSP_3382		-0.862496	0.604071	-1.46657	-
RSP_3383		-0.28315	0.575312	-0.858462	hypothetical protein
RSP_3384		0.509705	-0.823332	1.33304	mandelate racemase/muconate lactonizing enzyme family protein
RSP_3393		0	0.815858	-0.815858	#N/A
RSP_3395		-0.192645	0.228101	-0.420746	-
RSP_3400		0.102738	-0.719916	0.822654	transcriptional regulator, LysR family
RSP_3401		0.485427	0.0995357	0.385891	diguanylate cyclase
RSP_3407	serA	0.0671142	-0.674834	0.741948	D-isomer specific 2-hydroxyacid dehydrogenase, NAD binding subunit
RSP_3410		-0.441658	0.351985	-0.793643	TRAP-T family transporter, periplasmic binding protein
RSP_3415		0.315009	0.0558324	0.259176	ABC Fesiderophore transporter, inner membrane subunit
RSP_3416		0.857396	0.0430687	0.814327	ABC Fesiderophore transporter, periplasmic binding protein
RSP_3419		-0.152003	0.263034	-0.415037	hypothetical protein
RSP_3420		0.415037	-0.238512	0.65355	Methyl-accepting chemotaxis protein
RSP_3424		0.286304	0.0919225	0.194382	hypothetical protein
RSP_3430		-0.0824622	-0.722827	0.640365	transcriptional regulator, winged helix family
RSP_3431		0.556393	0.0732805	0.483113	periplasmic sensor signal transduction histidine kinase
RSP_3436		0.283212	-0.708565	0.991778	transcriptional regulator, LysR-family
RSP_3441		-0.794531	0.216443	-1.01097	hypothetical protein
RSP_3442		0.530515	-0.945552	1.47607	2-hydroxyacid dehydrogenase
RSP_3443		0.400164	-0.152003	0.552167	putative acetamidase/formamidase
RSP_3447		-0.253286	-0.743392	0.490105	Putative dehydrogenase
RSP_3448		0.341037	0.104842	0.236195	-
RSP_3449		0.769955	0.606658	0.163297	-
RSP_3451		0.137504	-0.955377	1.09288	TRAP-T family transporter, large (12TMs) inner membrane subunit
RSP_3454		0.222392	-0.680887	0.903279	hypothetical protein
RSP_3456		0.122683	-0.49007	0.612753	Putative dihydrodipicolinate synthase
RSP_3457		-0.752479	-0.0668849	-0.685594	ABC polar amino acid transporter, periplasmic binding protein
RSP_3462		-0.115477	0.148961	-0.264439	-
RSP_3464		-0.594454	-0.065095	-0.529359	transcriptional regulator, LysR-family
RSP_3466		-0.666988	0.0877549	-0.754743	hypothetical protein
RSP_3467		0.129283	-0.387023	0.516306	-
RSP_3470		0	-0.275323	0.275323	hypothetical protein
RSP_3476		-0.419084	0.951421	-1.3705	hypothetical protein
RSP_3478		-0.459432	0.938962	-1.39839	hypothetical protein
RSP_3481		-0.658963	0.592192	-1.25116	-
RSP_3482		0.963931	-0.23791	1.20184	-
RSP_3485		-0.392317	0.297399	-0.689716	hypothetical protein
RSP_3486		0.945323	0.358794	0.586529	Possible outer membrane protein, OmpA family
RSP_3487		0.708889	-0.423443	1.13233	hypothetical protein
RSP_3490		-0.0166787	0.736251	-0.752929	hypothetical protein
RSP_3492		-0.0959691	0.615868	-0.711837	Protein phosphatase 2C-like
RSP_3493		-0.874469	-0.144266	-0.730203	hypothetical protein
RSP_3494		-0.718455	0.60236	-1.32082	OmpA/MotB domain protein
RSP_3495		0.263034	0.736966	-0.473931	hypothetical protein
RSP_3498		-0.468861	0.865412	-1.33427	Antifreeze protein, type I
RSP_3499		-0.647162	-0.576301	-0.0708611	short chain dehydrogenase
RSP_3500		-0.455679	0.0156816	-0.471361	ABC sugar transporter, periplasmic binding protein
RSP_3502		-0.312384	-0.27946	-0.0329244	ABC sugar transporter, inner membrane subunit
RSP_3503		-0.154787	0.308911	-0.463699	ABC sugar transporter, fused ATPase domains
RSP_3505		0.125531	0.338227	-0.212696	transcriptional regulator, DeoR family
RSP_3507		-0.152003	-0.584963	0.432959	hypothetical protein
RSP_3508		0.194687	0.393011	-0.198324	predicted acetamidase/formamidase
RSP_3509	expE1	0.85561	0.356144	0.499466	Hemolysin-type calcium-binding region, RTX
RSP_3511		0.0274807	0.506842	-0.479361	two component transcriptional regulator, winged helix family family
RSP_3513		-0.122123	0.216597	-0.338719	-
RSP_3514		-0.392317	-0.6462	0.253883	transcriptional regulator, AraC family
RSP_3517		0.446991	0.0616191	0.385372	ABC polyamine/opine transporter, inner membrane subunit
RSP_3523		-0.358748	-0.00494497	-0.353803	ABC peptide transporter, inner membrane subunit
RSP_3525		0.816807	0.294743	0.522064	ABC peptide transporter, periplasmic binding protein
RSP_3526		0.384207	0.386914	-0.00270671	Amidase
RSP_3528		-0.353637	-0.415037	0.0614005	transcriptional regulator, TetR family
RSP_3530		0.586143	-0.437285	1.02343	Oxidoreductase
RSP_3537		0.253448	-0.118859	0.372308	alcohol dehydrogenase, zinc-containing( EC:1.1.1.1 )
RSP_3538		0.0956153	-0.447459	0.543074	hypothetical protein
RSP_3542		-0.415037	-0.813231	0.398194	hypothetical protein
RSP_3546		-0.823122	-0.553392	-0.26973	hypothetical protein
RSP_3547		-0.559195	-0.864895	0.3057	Ribonucleotide reductase( EC:1.17.4.1 )
RSP_3548		0.0336831	0.412029	-0.378346	hypothetical protein
RSP_3549	hisG	-0.614454	-0.623658	0.00920449	ATP phosphoribosyltransferase( EC:2.4.2.17 )
RSP_3550		-0.0267492	0.188474	-0.215223	ATP phosphoribosyltransferase regulatory subunit( EC:6.1.1.- )
RSP_3551	hisS	-0.0555091	-0.0470943	-0.00841479	histidyl-tRNA synthetase( EC:6.1.1.21 )
RSP_3552		0.222392	-0.0955777	0.31797	hypothetical protein
RSP_3554	xdhA	-0.016841	0.439289	-0.45613	xanthine dehydrogenase, small subunit( EC:1.1.1.204 )
RSP_3556	xdhC	-0.783125	0.44268	-1.2258	xanthine dehydrogenase chaperone/MPT insertion protein
RSP_3557		-0.822266	-0.0241895	-0.798076	ABC transporter, fused ATPase domains
RSP_3560		-0.335527	-0.537074	0.201547	Possible ABC transporter, periplasmic binding protein
RSP_3561		-0.323204	-0.185662	-0.137542	hypothetical protein
RSP_3562	sqr	-0.633218	0.367897	-1.00111	-
RSP_3564		-0.00886686	0.535332	-0.544199	Generic methyltransferase
RSP_3565		0.142222	-0.362192	0.504414	Glycoside hydrolase, family 25
RSP_3566		-0.0562616	-0.860431	0.804169	dimethylglycine dehydrogenase
RSP_3568	znuC	1	-0.601505	1.60151	#N/A
RSP_3569	zur	0.894291	-0.144212	1.0385	Zinc-uptake regulator, Zur
RSP_3571	znuA	0.0995357	-0.766903	0.866439	ABC zinc transporter, periplasmic binding protein ZnuA
RSP_3572	galM	-0.784987	0.445032	-1.23002	putative aldose 1-epimerase protein
RSP_3582	gvpN	0.125531	0.619728	-0.494197	-
RSP_3583		-0.216599	-0.216947	0.00034866	Class I monoheme cytochrome c
RSP_3585		-0.252981	0.157274	-0.410255	tryptophan synthase subunit beta( EC:4.2.1.20 )
RSP_3587		-0.943028	0.621594	-1.56462	N-(5'-phosphoribosyl)anthranilate isomerase
RSP_3588		-0.729452	-0.196223	-0.533228	hypothetical protein
RSP_3589	ihfB	-0.922686	0.125531	-1.04822	integration host factor beta subunit
RSP_3590		-0.373015	-0.641508	0.268493	30S ribosomal protein S1
RSP_3591		-0.201807	-0.585024	0.383218	cytidylate kinase( EC:2.7.4.14 )
RSP_3592	aroA	-0.0263513	-0.140812	0.11446	EPSP synthase, 3-phosphoshikimate 1-carboxyvinyltransferase
RSP_3593		0.0857299	0.236291	-0.150562	tRNA (guanine-N(7)-)-methyltransferase
RSP_3594		0.533888	0.966053	-0.432164	Antifreeze protein, type I
RSP_3595	metK	-0.979702	-0.119574	-0.860128	S-adenosylmethionine synthetase( EC:2.5.1.6 )
RSP_3596	lnt	0.914109	0.00701823	0.907091	-
RSP_3597		-0.70296	-0.189105	-0.513855	CorC/Hlyc family protein with CBS domains
RSP_3598		-0.260595	-0.35946	0.0988655	hypothetical protein
RSP_3600	miaB	0.303327	-0.294773	0.5981	MiaB tRNA modification protein (Radical SAM)
RSP_3601		0	0.139163	-0.139163	Lipolytic enzyme, G-D-S-L family
RSP_3603		0.227193	-0.613137	0.84033	Possible ABC efflux tranporter, fused inner membrane domains
RSP_3605		-0.705949	0.398485	-1.10443	FAD-dependent pyridine nucleotide-disulphide oxidoreductase
RSP_3606		-0.0917162	0.544763	-0.636479	Sigma54-2 (RNA polymerase sigma-54 factor)
RSP_3607		-0.272464	0.204494	-0.476958	hypothetical protein
RSP_3616		-0.137504	0.185607	-0.32311	transcriptional regulator, Crp-Fnr family
RSP_3634		-0.321928	0.116941	-0.438869	hypothetical protein
RSP_3644		-0.61978	-0.229331	-0.390449	Metal dependent phosphohydrolase( EC:3.1.5.1 )
RSP_3645		-0.810023	-0.387135	-0.422888	hypothetical protein
RSP_3646		0.952924	-0.231326	1.18425	-
[truncated: 340 more rows]

## Sheet: p-value
Table S2. Log2 fold changes in response to iron limitation as determined by RNAseq or real-time RT-PCR
		RNA seq		real-time RT-PCR			real-time RT-PCR
RSP number / Cluster	name	oxic	anoxic	oxic	anoxic	Description	p-value oxic	p-value anoxic
Cluster I
RSP_0069	fliC	-4.67506	-1.64908	-2.89	-1.17	Flagellar filament protein	0.00643389	0.00071814
RSP_0850	mbfA	-1.60449	-3.56613	-1.23	-1.53	hypothetical protein	0.00974413	0.022752
RSP_2395	ccpA	-3.6791	-2.14399	0.01	-0.81	BCCP, cytochrome c peroxidase( EC:1.11.1.5 )	0.302647	0.299485
RSP_6158	puc2A	-4.39632	-0.752414	-5.63	-1.01	light-harvesting complex alpha subunit	8.02244e-05	0.0636774
Cluster II
RSP_0261	bchY	-5.26429	0.640006	-1.44	-0.66	Chlorophyllide reductase, BchY subunit	0.00403873	0.00120126
RSP_0285	bchN	-4.084	0.528337	-5.88	-0.32	-	0.000106096	0.254905
RSP_0288	bchL	-3.50007	0.232544	-4.12	-0.44	Light-independent protochlorophyllide reductase iron protein( EC:1.18.- )	0.00239149	0.426935
RSP_0679	hemC	-1.62921	0.435281	-1.15	0.16	porphobilinogen deaminase( EC:2.5.1.61 )	0.0332343	0.173678
RSP_1565	appA	-1.09463	1.53718	-1.85	-0.82	AppA, antirepressor of ppsR, sensor of blue light	0.00816696	0.600345
Cluster III
RSP_0920	exbB	3.97199	2.27738	5.94	3.03	Biopolymer transport protein, ExbB	0.000360419	0.00382219
RSP_0921	exbD	3.79764	2.38548	4.38	2.28	biopolymer transport protein, ExbD	0.000202632	1.90967e-05
RSP_0922		3.83325	2.32646	1.83	1.63	Putative TonB protein	0.00545666	0.0183432
RSP_1438		4.77174	3.38569	3.02	2.47	ABC Fe hydroxamate (ferrichrome) transporter, fused inner membrane subunits	0.0182526	0.000151858
RSP_1547	bfd	4.32593	2.55567	3.21	2.22	probable bacterioferritin-associated ferredoxin	0.0200359	0.00546164
RSP_1548	irpA	5.16283	2.53479	5.4	3.67	putative iron-regulated protein	0.000357565	0.0015713
RSP_2913		3.93856	0.670988	6.08	2.25	ABC Fe siderophore transporter, periplasmic substrate-binding protein	0.000187493	0.0102842
RSP_6006	hemP	4.86484	1.64794	5.51	2.73	hypothetical protein	5.06948e-05	0.000442602
Cluster IV
RSP_0130	metI	1.65705	3.96353	3.07	2.34	ABC D-methionine uptake transporter, inner membrane subunit	0.000123713	0.0142312
RSP_1109	cysK	1.6804	4.55442	2.23	3.23	Cysteine synthase( EC:2.5.1.47 )	0.0120758	0.00101921
RSP_1818	feoB	-0.34964	2.04858	-1.12	0.58	Fe2 transport system protein B	0.0499167	0.186
RSP_3323		1.5732	2.77334	1.9	2.84	Putative flavoprotein containing monooxygenase involved in K transport	0.0362275	0.000371139
RSP_3696	cysA	1.18487	5.95545	3.96	2.23	ABC sulfate/thiosulfate transporter, ATPase subunit CysA	0.000797163	0.0330361
RSP_3697	cysP	1.00273	5.24992	4.01	3.39	ABC sulfate/thiosulfate transporter, periplasmic binding protein CysP	0.00476821	0.00691134
RSP_6020	feoA2	-0.0334969	1.61674	0.04	1.37	ferrous iron transport protein A	0.213645	0.0385889
Cluster V
RSP_0994	phaD	-0.488856	-1.10973	0.29	-1.61	NADH dehydrogenase subunit N	0.161466	0.0532229
RSP_2311	groEL	-0.0547682	-1.73813	1.49	1.8	chaperonin GroEL	0.159629	0.00589263
RSP_3567	znuB	0.274835	-1.27164	0.08	-0.57	ABC zinc tranporter, inner membrane subunit ZnuB	0.4157	0.710491
Cluster VI
RSP_0434	SufD	1.50654	-2.41671	3.4	0.4	-	0.00226437	0.929205
RSP_0437	SufC	1.83112	-2.1674	1.75	-1.35	Suf C, ATPase	0.0169721	0.75962
RSP_0439		1.78588	-2.66774	1.49	-0.72	hypothetical protein	0.00305764	0.0991083
RSP_0440	sufB	1.40248	-2.50069	2.6	0.01	putative SufB	0.0339783	0.675676
RSP_0443	iscR	2.22239	-1.33842	2.45	-0.76	Rrf2 family transcriptional regulator	0.00419897	0.0104412
RSP_0906	sitC	1.46529	-1.34013	2.91	0.5	ABC Mn2+ transporter, inner membrane subunit SitC	0.00638464	0.640814
RSP_3568	znuC	1	-0.601505	1.22	0.29	ABC zinc transporter, ATPase subunit ZnuC	0.0363839	0.240782
other genes
RSP_0601	rpoH2	0.467126	0.170801	1.52	0.48	RNA polymerase sigma factor	0.103503	0.36635
RSP_1092	rpoE	0.95048	-0.364738	0.84	0.75	RNA polymerase sigma-70 factor	0.143046	0.14734
RSP_2779	katE	-0.494141	-0.346944	1.19	0.88	Catalase( EC:1.11.1.6 )	0.482409	0.534308
