# Supplementary material for: Role of oxygen and the OxyR protein in the response to iron limitation in Rhodobacter sphaeroides
Source: BMC Genomics. 2014 Sep 15;15(1):794. doi: 10.1186/1471-2164-15-794 (PMC4176601; doi:10.1186/1471-2164-15-794)
Supplement: Supplementary file 5 — Additional file 5: Table S6: Mapping of RNA sequencing reads to the genome of R. sphaeroides. (XLSX 11 KB) [file 12864_2014_6469_MOESM5_ESM.xlsx]

## Sheet: Sheet1
Table S6. Mapping of RNA sequencing reads to the genome of R. sphaeroides.
Library read file	R._sphaeroides_2.4.1_anoxic	R._sphaeroides_2.4.1_Fe_depletion_anoxic	R._sphaeroides_2.4.1_oxic	R._sphaeroides_2.4.1_Fe_depletion_oxic
No. of input reads	4553655	5230649	6925773	6202157
Total no. of aligned reads	4349519	4981428	6633476	6071845
Total no. of unaligned reads	174240	209010	277564	121552
Total no. of uniquely aligned reads	1150060	1294137	785960	599217
Total no. of alignments	10585595	12065628	18205837	16920921
Percentage of aligned reads (compared to total input reads)	95.52	95.24	95.78	97.9
Percentage of uniquely aligned reads (in relation to all aligned reads)	26.44	25.98	11.85	9.87
CP000143.1 - No. of aligned reads	2.14155e+06	2.52435e+06	2.68767e+06	2.38949e+06
CP000143.1 - No. of uniquely aligned reads	966782	1099525	663327	508412
CP000143.1 - No. of alignments	4333865	5087983	6625192	6065589
CP000144.1 - No. of aligned reads	2.17071e+06	2.41875e+06	3.91689e+06	3.66314e+06
CP000144.1 - No. of uniquely aligned reads	147454	158068	94863	72230
CP000144.1 - No. of alignments	6211557	6935786	11549379	10834742
CP000145.1 - No. of aligned reads	266.043	440.269	186.694	107.722
CP000145.1 - No. of uniquely aligned reads	108	245	24	8
CP000145.1 - No. of alignments	764	1065	679	404
CP000146.1 - No. of aligned reads	3432.54	2799.89	4592.5	2697.05
CP000146.1 - No. of uniquely aligned reads	3292	2652	4440	2595
CP000146.1 - No. of alignments	3723	3111	4850	2885
CP000147.1 - No. of aligned reads	19423.5	22200.6	11231.3	7388.74
CP000147.1 - No. of uniquely aligned reads	18885	21490	10735	7124
CP000147.1 - No. of alignments	20361	23409	12208	7913
DQ232586.1 - No. of aligned reads	10913.2	10378.5	10416.9	7458.58
DQ232586.1 - No. of uniquely aligned reads	10378	9713	10119	7316
DQ232586.1 - No. of alignments	11964	11640	10972	7769
DQ232587.1 - No. of aligned reads	3219.75	2504.23	2482.03	1561.11
DQ232587.1 - No. of uniquely aligned reads	3161	2444	2452	1532
DQ232587.1 - No. of alignments	3361	2634	2557	1619
